# Supplementary material for: A Kpna1-deficient psychotropic drug-induced schizophrenia model mouse for studying gene–environment interactions
Source: Sci Rep. 2024 Feb 9;14:3376. doi: 10.1038/s41598-024-53237-3 (PMC10858057; doi:10.1038/s41598-024-53237-3)
Supplement: Supplementary file 1 — Supplementary Information 1. [file 41598_2024_53237_MOESM1_ESM.xlsx]

## Sheet: OFT_per5min
time	WT (saline)									WT (PCP)						KO (Saline)						KO (PCP)
5	2009.21	2094.19	1947.64	2065.93	2339.68	1577.34	2365.85	2070.3		1612.07	1865.08	2236.51	1995.17	2357.06		403.843	2377.54	804.714	1632.83	1094.95		2491.18	2314.36	2071.41	2935.27	2645.79	2445.01
10	1539.71	1478.82	2179.58	1392.25	1684.3	1624.1	1660.9	1517.17		1786.79	1546.96	1648.26	1750.53	2305.15		917.152	1275.67	1643.13	1680.12	868.306		2722.78	1807.51	1947.97	2118.02	3317.33	1832.86
15	1461.92	1334.8	1699.73	1499.87	1500.3	2004.77	1530.26	1673.93		1442.65	1689.91	2092.14	1785.42	1847.85		990.503	1236.38	1383.46	1404.79	739.146		1977.26	1785.89	1963.03	1797.68	2433.33	1819.13
20	1395.1	1446.34	1720.8	1556.39	1417.85	2033.29	1125.69	1616.74		1700.32	1768.11	2164.84	2164.03	1820.1		1288.81	792.564	895.933	1374.62	1018.98		2348.74	2063.49	2207.59	2530.03	1959.58	1842.21
25	1480.93	1368.85	1717.88	2062.57	1705.49	1733.96	1106.69	1286.85		1246.78	1543.29	1992.49	1981.14	1780.83		1118.57	1100.61	1579.07	1303.79	639.317		2022.06	2047.09	1879.16	2857.47	1644.3	1991.71
30	1393.67	1452.87	1602.75	2002.04	1589.76	1499.62	1231.52	1446.07		1120.51	1544.42	2164.9	1681.64	1368.1		1292.8	816.038	1190.4	1769.59	845.348		1956.87	1521.37	2074.44	2845.26	1742.71	1519.02
35	1653.78	1651.83	1454.79	1481.8	1551.1	1406.04	1511.19	1360.56		1481.69	1929.18	1749	1786.98	1662.4		1070.85	1457.42	1478.69	1662.43	1006.15		2106.8	2144.02	1720.41	2509.19	1819.1	1725.53
40	1363	1299.59	1370.38	996.716	1740.57	1295.28	1222.56	1457.92		1158.5	1760.74	1116.24	1415.78	1695.62		825.896	1230.89	766.222	1356.77	844.904		1630.27	2131.26	1693.68	2068.12	1669.72	1623.26
45	1407.41	1008.33	1368.53	1394.99	1358.9	1455.29	1214.97	1461.29		1314.88	1677.92	1604.2	1486.78	1410.48		996.095	1662.64	1183.16	1211.2	1202.59		2286.18	1958.47	1882.8	2507.04	2124.01	1430.5
50	1331.44	829.261	1237.15	1559.03	1019.32	1447.02	916.616	1307.47		479.144	1280.34	1874.22	1654.59	1488.3		785.694	1553.61	1164.89	1501.26	1062.81		2013.23	1914.38	1999.79	2272.32	1851.46	757.622
55	1477.41	1141.75	885.614	1536.4	1703.98	1700.03	1454.6	1360.91		1492.49	1556.7	1367.01	1562.58	1350.42		1432.59	830.613	1072.51	1282.41	879.123		2184.85	1797.71	1770.87	2444.77	1946.7	1594.43
60	1367.53	959.192	951.278	2163.39	1201.15	1240.8	1336.64	1131.93		1470.08	1761.32	1476.94	1475.29	1409.26		1216.24	863.404	1076.15	1172.35	441.795		1942.47	2194.43	1714.67	2130.12	2106.92	1395.93

## Sheet: OFT_dist5min
	WT								KO
Cont	2009.21	2094.19	1947.64	2065.93	2339.68	1577.34	2365.85	2070.3	403.843	2377.54	804.714	1632.83	1094.95
PCP	1612.07	1865.08	2236.51	1995.17	2357.06				2491.18	2314.36	2071.41	2935.27	2645.79	2445.01

## Sheet: OFT_dist_60min
	WT								KO
Cont	17881.1	16065.8	18136.1	19711.4	18812.4	19017.5	16677.5	17691.1	12339	15197.4	14238.3	17352.2	10643.4
PCP	16305.9	19924	21486.8	20739.9	20495.5				25682.7	23680	22925.8	29015.3	25260.9	19977.2

## Sheet: OFT_Center duration  %
	WT								KO
Cont	32.33	34.16	28.09	30.74	37.0426	41.1384	31.943	27.1994	34.0007	27.2356	29.6018	32.527	22.8145
PCP	30.95	52.94	24.95	43.4963	41.764				38.3	53.55	51.84	48.7404	61.5032	30.8169

## Sheet: OFT_dist10min
	WT								KO
Cont	3548.92	3573.02	4127.23	3458.18	4023.98	3201.44	4026.75	3587.47	1320.99	3653.2	2447.84	3312.95	1963.26
PCP	3398.85	3412.04	3884.77	3745.7	4662.21				5213.96	4121.87	4019.37	5053.29	5963.12	4277.88

## Sheet: EPM_WTVSKO-duration
	WT									KO
Control	56.3564	30.7307	145.746	116.016	139.339	66.967	86.6867	73.974		202.603	140.641	238.438	119.52	113.013
PCP	53.2533	77.7778	82.4825	88.5886	81.4815					133.033	71.6717	177.077	187.487	187.688	293.193

## Sheet: EPM_WTVSKO-entry
	WT									KO
Control	21	16	21	28	28	19	20	14		47	33	53	24	21
PCP	24	14	20	23	18					32	21	41	26	40	46

## Sheet: EPM_WTVSKO-distance
	WT									KO
Control	2691.89	2960.79	2719.01	2906.52	2763.6	2785.51	3119.1	2444.38		2977.28	3277.67	3637.81	3604.44	1989.26
PCP	3344.72	2457.56	2750.7	3148.73	2682.34					3659.45	3164.46	3102.51	3356.99	3518.04	2931.32

## Sheet: Ymaze_Distance
	WT								KO
Cont	41170.1	37989.8	42767.2	41140	36720.9	41911.4	41755.5	33249.2	44127.6	40416.7	47108	55746.7	34259.7
PCP	36651	39390.8	36079.3	40701.3	31713.1				53387.4	48146.9	49311.6	56366.8	59910.1	58770.9

## Sheet: Ymaze_alteration
	WT								KO
Cont	68	58	59	58	56	78	67	62	75	54	63	59	60
PCP	66	62	73	62	71				56	69	59	49	59	62

[truncated: 14 more sheets: IA_DAY1, IA_DAY2, IA_DATA, PPI_StartleWTvsKO, PPI_KO, METHOFT_SAL_METH, METHOFT_METH, METHOFT_TIC, METHOFT_SALper5min, METHOFT_METHper5min, FST_DAY1, FST_DAY2, FST_Leaning, FST_DAY12way]
