# Supplementary material for: A Kpna1-deficient psychotropic drug-induced schizophrenia model mouse for studying gene–environment interactions
Source: Sci Rep. 2024 Feb 9;14:3376. doi: 10.1038/s41598-024-53237-3 (PMC10858057; doi:10.1038/s41598-024-53237-3)
Supplement: Supplementary file 2 — Supplementary Information 2. [file 41598_2024_53237_MOESM2_ESM.xlsx]

## Sheet: QC2
MeasurementID	Gene Symbol	Description	Kpna1 KO(Saline)	Kpna1 KO(Saline)	Kpna1 KO(Saline)	Kpna1 KO(Saline)	Kpna1 KO(PCP)	Kpna1 KO(PCP)	Kpna1 KO(PCP)	Kpna1 KO(PCP)	Kpna1 WT(Saline)	Kpna1 WT(Saline)	Kpna1 WT(Saline)	Kpna1 WT(Saline)	Kpna1 WT(PCP)	Kpna1 WT(PCP)	Kpna1 WT(PCP)	Kpna1 WT(PCP)	Group	Entrez ID	GO Biological Process Term	GO Cellular Component Term	GO Molecular Function Term	Pathway Name	locus type	Selection
TC0100000014.mm.2	Atp6v1h	ATPase, H+ transporting, lysosomal V1 subunit H	-0.1225	-0.3425	0.1475	0.4575	1.2175	0.8675	1.0475	0.4875	-0.1125	-0.0625	0.2675	-0.0924997	0.4375	0.5375	0.7275	0.9075	Coding	108664	transport; ion transport; endocytosis; ATP hydrolysis coupled proton transport; proton transport	vacuolar proton-transporting V-type ATPase, V1 domain; lysosomal membrane; extracellular exosome	hydrolase activity, acting on acid anhydrides, catalyzing transmembrane movement of substances; proton-transporting ATPase activity, rotational mechanism; protein binding		Coding	0
TC0100000018.mm.2	Oprk1	opioid receptor, kappa 1	1.07	-0.62	-0.190001	1.93	2.22	2.02	1.89	2.58	-0.0300007	-0.23	-1.34	1.6	0.469999	1.05	-0.880001	-1.06	Multiple_Complex	18387		plasma membrane; integral component of plasma membrane; membrane; integral component of membrane; dendrite; neuron projection; neuronal cell body; perikaryon; axon terminus; synapse	signal transducer activity; G-protein coupled receptor activity; opioid receptor activity; dynorphin receptor activity; neuropeptide binding; protein binding	GPCRDB_Class_A_Rhodopsin-like; GPCRDB_Other; Peptide_GPCRs	Multiple_Complex	0
TC0100000023.mm.2	St18	suppression of tumorigenicity 18	-0.2775	0.492499	0.5625	0.9325	0.4025	0.3525	-0.8975	-1.0775	-0.1575	-0.0775003	-0.337501	0.5725	-1.9575	-0.2475	-1.3375	-1.0675	Multiple_Complex	240690	negative regulation of transcription from RNA polymerase II promoter; transcription, DNA-templated; regulation of transcription, DNA-templated	nucleus	DNA binding; transcription factor activity, sequence-specific DNA binding; zinc ion binding; metal ion binding		Multiple_Complex	0
TC0100000027.mm.2	Pcmtd1	protein-L-isoaspartate (D-aspartate) O-methyltransferase domain containing 1	0.2475	-0.162499	0.0475006	0.7075	1.0375	1.0075	1.1675	1.3675	0.397501	-0.1325	-0.372499	0.107501	0.6575	0.927501	0.437501	0.9475	Multiple_Complex	319263	cellular protein modification process; protein methylation; biological_process; methylation	cytoplasm; cellular_component	protein-L-isoaspartate (D-aspartate) O-methyltransferase activity; molecular_function; methyltransferase activity; transferase activity		Multiple_Complex	0
TC0100000041.mm.2	3110035E14Rik	RIKEN cDNA 3110035E14 gene	-0.262501	-0.102501	0.0374994	-0.802501	-1.1825	-0.962501	-1.3225	-1.3825	0.317499	0.357499	-0.6625	-0.0125008	-1.1225	-0.962501	-1.6225	-2.0425	Coding	76982	biological_process	cellular_component	molecular_function		Coding	0
TC0100000044.mm.2	Sgk3	serum/glucocorticoid regulated kinase 3	0.3225	-0.2875	-0.0474997	1.3825	2.2925	1.1825	1.8425	1.8325	0.0725002	0.1525	-0.7375	0.5125	0.6025	0.1425	0.4525	0.0124998	Multiple_Complex	170755	protein phosphorylation; phosphorylation; negative regulation of extrinsic apoptotic signaling pathway in absence of ligand; regulation of cell growth; cellular sodium ion homeostasis; positive regulation of sodium ion transport; peptidyl-serine phosphorylation; positive regulation of transporter activity; intracellular signal transduction; regulation of cell proliferation	endosome; cytoplasmic membrane-bounded vesicle; cytoplasmic vesicle; early endosome; recycling endosome	nucleotide binding; protein kinase activity; protein serine/threonine kinase activity; ATP binding; kinase activity; transferase activity; phosphatidylinositol binding; calcium channel regulator activity; potassium channel regulator activity; sodium channel regulator activity; chloride channel regulator activity		Multiple_Complex	0
TC0100000055.mm.2	Prex2	phosphatidylinositol-3,4,5-trisphosphate-dependent Rac exchange factor 2	0.625	0.375	-0.125	0.985	1.895	1.575	1.545	1.265	0.255	0.385	-0.865	0.225	0.975	1.195	1.245	1.095	Multiple_Complex	109294	G-protein coupled receptor signaling pathway; adult locomotory behavior; phosphatidylinositol 3-kinase signaling; regulation of Rho protein signal transduction; intracellular signal transduction; positive regulation of GTPase activity; dendrite morphogenesis	plasma membrane; intracellular	guanyl-nucleotide exchange factor activity; Rho guanyl-nucleotide exchange factor activity; GTPase activator activity; Rac guanyl-nucleotide exchange factor activity		Multiple_Complex	0
TC0100000056.mm.2	A830018L16Rik	RIKEN cDNA A830018L16 gene	-0.3675	-0.1975	-0.2975	-0.2775	-1.2075	-0.7675	-0.7275	-0.8575	-0.0275002	0.1125	0.0524998	-0.1375	-0.6475	-0.7275	-0.5975	-1.2775	Multiple_Complex	320492	biological_process	cellular_component	molecular_function		Multiple_Complex	0
TC0100000064.mm.2	Sulf1	sulfatase 1	-0.13	-0.179999	-0.25	-0.139999	-0.36	0.25	0.16	-0.00999928	-0.0500002	0.14	-0.00999928	-0.0799999	0.860001	0.48	0.47	0.31	Multiple_Complex	240725		extracellular space; endoplasmic reticulum; Golgi apparatus; plasma membrane; cell surface; membrane raft; Golgi stack	catalytic activity; arylsulfatase activity; calcium ion binding; N-acetylglucosamine-6-sulfatase activity; sulfuric ester hydrolase activity; hydrolase activity; alkyl sulfatase activity; endosulfan hemisulfate sulfatase activity; endosulfan sulfate hydrolase activity; metal ion binding		Multiple_Complex	0
TC0100000082.mm.2	Kcnb2	potassium voltage gated channel, Shab-related subfamily, member 2	-0.175	0.455	0.545	-2.175	-1.465	-0.625	-1.725	-2.055	-1.875	-0.605	2.495	-0.0150003	1.765	1.245	1.555	1.675	Multiple_Complex	98741	transport; ion transport; potassium ion transport; regulation of ion transmembrane transport; protein homooligomerization; transmembrane transport; potassium ion transmembrane transport; protein targeting to plasma membrane	intracellular; cell; plasma membrane; voltage-gated potassium channel complex; membrane; integral component of membrane; dendrite; neuronal cell body membrane; cell projection; neuronal cell body; perikaryon	ion channel activity; voltage-gated ion channel activity; voltage-gated potassium channel activity; delayed rectifier potassium channel activity; potassium channel activity; ion channel binding; protein heterodimerization activity		Multiple_Complex	0
TC0100000092.mm.2	Terf1	telomeric repeat binding factor 1	-0.04	0.24	0.0599995	0.26	1.08	1.03	0.79	0.76	-0.32	-0.17	0.45	0.04	1.69	1.53	1.63	1.05	Coding	21749	leptotene; telomere maintenance; telomere maintenance via telomerase; cell cycle; mitotic nuclear division; mitotic spindle assembly checkpoint; negative regulation of DNA replication; positive regulation of microtubule polymerization; telomeric loop formation; negative regulation of telomere maintenance via telomerase; positive regulation of apoptotic process; meiotic telomere clustering; positi…	chromosome, telomeric region; nuclear telomere cap complex; nuclear chromosome, telomeric region; nucleus; chromosome; nucleolus; cytoplasm; spindle; cytoskeleton; telosome; nucleoplasm	DNA binding; double-stranded telomeric DNA binding; protein binding; microtubule binding; DNA binding, bending; telomeric DNA binding; protein homodimerization activity; protein heterodimerization activity		Coding	0
TC0100000097.mm.2	Rdh10	retinol dehydrogenase 10 (all-trans)	0.67	0.18	0.31	1.79	1.12	0.72	0.53	0.58	-0.17	-0.11	-0.0999999	0.38	0.24	0.18	0.57	0.13	Multiple_Complex	98711	metanephros development; in utero embryonic development; retinoic acid biosynthetic process; visual perception; metabolic process; gonad development; organ morphogenesis; neural crest cell development; embryonic camera-type eye development; embryonic forelimb morphogenesis; retinol metabolic process; retinal metabolic process; ear development; nose development; embryonic organ development; embryo…	cytoplasm; endoplasmic reticulum; membrane; integral component of membrane; intracellular membrane-bounded organelle; cell body; endoplasmic reticulum membrane; organelle membrane	retinol dehydrogenase activity; oxidoreductase activity; NADP-retinol dehydrogenase activity		Multiple_Complex	0
TC0100000103.mm.2	Ly96	lymphocyte antigen 96	0.4275	0.6375	0.2275	-0.5925	1.4575	1.3075	1.2775	1.2675	0.5575	0.2875	-0.7925	-0.0525002	0.0874996	1.6275	1.2775	1.7275	Coding	17087	immune system process; inflammatory response; lipopolysaccharide-mediated signaling pathway; positive regulation of lipopolysaccharide-mediated signaling pathway; response to lipopolysaccharide; detection of lipopolysaccharide; positive regulation of tumor necrosis factor production; toll-like receptor 4 signaling pathway; innate immune response; cellular response to lipopolysaccharide	extracellular region; intrinsic component of plasma membrane; lipopolysaccharide receptor complex; extracellular space	lipopolysaccharide receptor activity; protein binding		Coding	0
TC0100000109.mm.2	Gdap1	ganglioside-induced differentiation-associated-protein 1	0.15	0.47	0.3	1.01	1.54	1.43	1.51	0.940001	-0.0299997	0.25	0.16	-0.38	1.27	1.72	1.16	1.01	Multiple_Complex	14545	mitochondrial fission; protein targeting to mitochondrion; glutathione metabolic process; mitochondrial fusion; response to retinoic acid	nucleus; cytoplasm; mitochondrion; mitochondrial outer membrane; membrane; integral component of membrane; integral component of mitochondrial outer membrane	glutathione transferase activity; molecular_function		Multiple_Complex	0
TC0100000115.mm.2	Tfap2d	transcription factor AP-2, delta	-0.227501	0.692499	-0.197501	-3.0375	-3.0075	-0.7475	-1.4375	-2.9975	0.0524988	0.372499	-0.607501	0.182499	-1.7975	-0.4575	-2.4875	-1.5575	Multiple_Complex	226896	transcription, DNA-templated; regulation of transcription, DNA-templated; regulation of cell proliferation; negative regulation of neuron apoptotic process; positive regulation of transcription, DNA-templated; positive regulation of transcription from RNA polymerase II promoter; inferior colliculus development	nucleus; transcription factor complex	RNA polymerase II regulatory region sequence-specific DNA binding; RNA polymerase II transcription factor activity, sequence-specific DNA binding; DNA binding; transcription factor activity, sequence-specific DNA binding; protein binding		Multiple_Complex	0
TC0100000222.mm.2	Imp4	IMP4, U3 small nucleolar ribonucleoprotein, homolog (yeast)	-0.6975	-0.2775	-0.4575	-0.217501	-0.9575	-1.4375	-1.1075	-0.5675	-0.217501	-0.127501	-0.0275002	0.372499	-0.967501	-0.717501	-0.9075	-0.3975	Multiple_Complex	27993	rRNA processing; ribosome biogenesis	nucleus; nucleolus; ribonucleoprotein complex; small-subunit processome; Mpp10 complex	RNA binding; snoRNA binding; snoRNP binding; rRNA primary transcript binding; protein binding	mRNA_processing_binding_Reactome	Multiple_Complex	0
TC0100000230.mm.2	Arhgef4	Rho guanine nucleotide exchange factor (GEF) 4	0.1225	-0.3475	-0.1275	-0.3375	-0.737499	-1.1175	-1.4175	-0.557499	-0.2075	0.2925	-0.5875	0.502501	-1.0975	-1.4175	-2.4775	-1.1475	Multiple_Complex	226970	lamellipodium assembly; regulation of Rho protein signal transduction; intracellular signal transduction; positive regulation of GTPase activity; filopodium assembly	cytoplasm; intracellular	guanyl-nucleotide exchange factor activity; Rho guanyl-nucleotide exchange factor activity; protein domain specific binding; Rac guanyl-nucleotide exchange factor activity		Multiple_Complex	0
TC0100000233.mm.2	Plekhb2	pleckstrin homology domain containing, family B (evectins) member 2	-0.110001	-0.22	-0.0500002	0.259999	-0.77	-0.81	-1.15	-0.37	0.139999	-0.0300007	-0.150001	0.04	-1.09	-1.31	-1.54	-0.440001	Multiple_Complex	226971	biological_process	endosome; membrane; cellular_component; recycling endosome membrane	molecular_function		Multiple_Complex	0
TC0100000259.mm.2	Inpp4a	inositol polyphosphate-4-phosphatase, type I	0.23	-0.45	-0.179999	-0.0299997	-0.23	-0.57	-0.889999	-0.339999	-0.0899992	0.190001	-0.219999	0.120001	-0.849999	-0.37	-0.53	-0.11	Multiple_Complex	269180	polyphosphate catabolic process; dephosphorylation; phosphatidylinositol-3-phosphate biosynthetic process	membrane; integral component of membrane	phosphatidylinositol-3,4-bisphosphate 4-phosphatase activity; hydrolase activity; phosphatidylinositol-4,5-bisphosphate 4-phosphatase activity		Multiple_Complex	0
TC0100000280.mm.2	Pdcl3	phosducin-like 3	0.169999	0.129999	0.12	0.309999	0.36	0.599999	0.62	0.509999	0.0199995	-0.0300007	-0.21	0.219999	-0.26	0.0899992	-0.0100002	0.79	Coding	68833	angiogenesis; positive regulation of endothelial cell proliferation; protein folding; apoptotic process; positive regulation of angiogenesis; regulation of peptidyl-tyrosine phosphorylation; negative regulation of protein ubiquitination involved in ubiquitin-dependent protein catabolic process	cytoplasm	vascular endothelial growth factor receptor 2 binding; protein binding involved in protein folding; protein binding		Coding	0
TC0100000282.mm.2	Npas2	neuronal PAS domain protein 2	0.4675	0.157499	-0.3325	1.1575	0.227499	0.4275	0.807499	0.9275	0.1275	-0.5325	-0.0525007	0.4575	0.0774994	-1.2725	-1.1825	-1.1425	Multiple_Complex	18143	transcription, DNA-templated; regulation of transcription, DNA-templated; cellular response to DNA damage stimulus; circadian regulation of gene expression; circadian sleep/wake cycle; regulation of circadian rhythm; locomotor rhythm; positive regulation of DNA repair; positive regulation of transcription, DNA-templated; positive regulation of transcription from RNA polymerase II promoter; rhythm…	nucleus; transcription factor complex; cytoplasm; nucleoplasm; cytosol	DNA binding; transcription factor activity, sequence-specific DNA binding; protein binding; metal ion binding; protein dimerization activity; Hsp90 protein binding; core promoter binding		Multiple_Complex	0
TC0100000286.mm.2	Cnot11	CCR4-NOT transcription complex, subunit 11	-0.2225	-0.2525	0.1375	0.1975	0.917501	0.627501	0.6875	0.4775	-0.3525	0.1675	0.2575	-0.0725002	0.4275	0.7175	0.9475	0.7075	Multiple_Complex	52846	transcription, DNA-templated; regulation of transcription, DNA-templated; regulation of translation; gene silencing by RNA; biological_process	nucleus; cytoplasm; CCR4-NOT complex	molecular_function; protein binding		Multiple_Complex	0
TC0100000302.mm.2	Slc9a2	solute carrier family 9 (sodium/hydrogen exchanger), member 2	0.185	0.395	0.345	0.775001	0.125	0.505	0.585	-0.474999	0.515	-0.0449991	-0.0949998	-0.375	0.535001	0.575001	0.655001	0.345	Coding	226999	sodium ion transport; regulation of pH; protein localization; sodium ion transmembrane transport; transport; ion transport; cation transport; transmembrane transport; hydrogen ion transmembrane transport	brush border; membrane; integral component of membrane	sodium:proton antiporter activity; antiporter activity; solute:proton antiporter activity		Coding	0
TC0100000323.mm.2	Nck2	non-catalytic region of tyrosine kinase adaptor protein 2	-0.2025	-0.3025	-0.1425	-0.2525	-0.8025	-0.8625	-1.2325	-1.1625	-0.3425	0.0675001	0.2775	-0.00249958	-0.8025	0.00749969	-0.7425	-0.0524998	Multiple_Complex	17974		cytoplasm; endoplasmic reticulum; vesicle membrane; synapse; neuronal postsynaptic density	protein complex binding; scaffold protein binding		Multiple_Complex	0
TC0100000332.mm.2	Tpp2	tripeptidyl peptidase II	-0.00500011	0.205	0.0749998	0.205	0.335	0.505	0.475	0.395	0.0650005	-0.0450001	0.0550003	-0.0749998	0.225	0.795	0.465	0.865	Coding	22019	proteolysis	nucleus; nucleoplasm; cytoplasm	aminopeptidase activity; serine-type endopeptidase activity; peptidase activity; serine-type peptidase activity; tripeptidyl-peptidase activity; hydrolase activity; peptide binding; protein binding		Coding	0
TC0100000338.mm.2	Gulp1	GULP, engulfment adaptor PTB domain containing 1	0.2925	-0.287499	-0.1475	2.2125	1.3325	0.9825	1.0225	1.1525	0.1025	0.1925	-0.577499	0.2825	-0.3575	-0.1875	-0.787499	-0.1075	Multiple_Complex	70676	transport; lipid transport; phagocytosis; phagocytosis, engulfment; apoptotic process	cytoplasm	molecular_function		Multiple_Complex	0
TC0100000395.mm.2	Hspe1	heat shock protein 1 (chaperonin 10)	0.187499	-0.0825005	-0.022501	0.0874996	0.767499	0.597499	0.647499	0.567499	-0.262501	0.0274992	-0.0725002	0.307499	0.2575	0.4675	0.527499	0.487499	Multiple_Complex	15528	osteoblast differentiation; protein folding	cytoplasm; mitochondrion; mitochondrial matrix; membrane; extracellular exosome	ATP binding; poly(A) RNA binding; chaperone binding; protein binding		Multiple_Complex	0
TC0100000397.mm.2	Mob4	MOB family member 4, phocein	0.445	0.0649996	-0.00500011	0.115	1.485	0.775	1.205	0.554999	-0.595	0.375	-0.485001	0.705	0.915	1.275	0.754999	1.065	Multiple_Complex	19070	transport	cytoplasm; Golgi apparatus; cytosol; membrane; neuronal cell body; dendritic spine; perinuclear region of cytoplasm; Golgi cisterna membrane	kinase binding; metal ion binding; protein binding		Multiple_Complex	0
TC0100000424.mm.2	Spats2l	spermatogenesis associated, serine-rich 2-like	0.0900002	0.45	0.16	1.27	1.87	1.74	1.89	1.31	0.34	-0.17	-0.28	0.11	0.95	1.45	1.12	0.49	Multiple_Complex	67198	biological_process	nucleus; nucleolus; cytoplasm; protein complex	poly(A) RNA binding		Multiple_Complex	0
TC0100000433.mm.2	Bzw1	basic leucine zipper and W2 domains 1	-0.00500011	0.00499916	0.155	-0.375001	0.695	0.714999	1.115	0.485	-0.315001	0.235	-0.215	0.294999	0.764999	1.035	0.785	0.964999	Multiple_Complex	66882	transcription, DNA-templated; regulation of transcription, DNA-templated; biological_process	cytoplasm; membrane	poly(A) RNA binding		Multiple_Complex	0
TC0100000439.mm.2	Cflar	CASP8 and FADD-like apoptosis regulator	0.92	0.57	-0.14	0.49	0.15	0.54	0.400001	-0.67	-0.38	0.53	-0.33	0.18	0.28	0.0500002	1.35	0.63	Multiple_Complex	12633		cytoplasm; death-inducing signaling complex; CD95 death-inducing signaling complex; membrane raft; ripoptosome			Multiple_Complex	0
TC0100000442.mm.2	Stradb	STE20-related kinase adaptor beta	-0.212501	0.00749969	0.1375	-0.222501	-0.0125008	-0.182501	-1.1925	-0.5225	0.327499	-0.0925007	0.0774994	-0.3125	-1.1125	-0.892501	-0.4825	-0.632501	Multiple_Complex	227154		nucleus; cytoplasm	nucleotide binding; protein kinase activity; ATP binding; protein serine/threonine kinase activity; Rac GTPase binding; protein binding		Multiple_Complex	0
TC0100000465.mm.2	Carf	calcium response factor	0.2025	0.2725	0.1525	0.8325	0.9725	0.792501	1.0425	0.0725002	0.0325003	0.2425	-0.117499	-0.157499	0.8525	0.1225	0.1825	0.542501	Multiple_Complex	241066		nucleus; nucleoplasm; nucleolus	RNA polymerase II core promoter proximal region sequence-specific DNA binding; transcriptional activator activity, RNA polymerase II core promoter proximal region sequence-specific binding; DNA binding; transcription factor activity, sequence-specific DNA binding; protein binding		Multiple_Complex	0
TC0100000509.mm.2	Nrp2	neuropilin 2	0.2875	0.487501	-0.322499	0.0875006	-0.952499	-0.5425	-0.352499	-1.2925	0.427501	0.357501	-0.6725	-0.112499	-0.612499	-0.7125	-1.3325	-0.8825	Multiple_Complex	18187		plasma membrane; membrane; integral component of membrane; axon	vascular endothelial growth factor-activated receptor activity; protein binding; heparin binding; semaphorin receptor activity; metal ion binding		Multiple_Complex	0
TC0100000523.mm.2	Zdbf2	zinc finger, DBF-type containing 2	0.4	0.19	0.6	2.32	1.13	0.82	1.04	1.44	1.29	-0.17	-1.33	0.21	-0.44	0.16	-1.24	-0.17	Multiple_Complex	73884	biological_process	cellular_component	molecular_function		Multiple_Complex	0
TC0100000524.mm.2	Adam23	a disintegrin and metallopeptidase domain 23	0.3125	0.0324993	-0.0875006	-0.0574999	-0.547501	-0.3175	-0.4175	-0.2375	0.372499	0.122499	-0.5175	0.0225	-1.1075	-0.667501	-1.1175	-1.1475	Multiple_Complex	23792	proteolysis; cell adhesion	extracellular region; plasma membrane; membrane; integral component of membrane	metalloendopeptidase activity; protein binding; metallopeptidase activity; zinc ion binding		Multiple_Complex	0
TC0100000535.mm.2	Creb1	cAMP responsive element binding protein 1	-0.1075	-0.0475006	0.112499	-0.0875006	-0.6075	-0.3175	-0.6575	-0.6475	-0.477501	0.0524998	0.4625	-0.0375004	-0.5675	-0.0775003	-0.2475	-0.3175	Coding	12912		chromatin; nuclear chromatin; nucleus; nucleoplasm; transcription factor complex; nuclear euchromatin; mitochondrion; mitochondrial matrix; axon; ATF4-CREB1 transcription factor complex; membrane; integral component of membrane	regulatory region DNA binding; RNA polymerase II core promoter proximal region sequence-specific DNA binding; RNA polymerase II distal enhancer sequence-specific DNA binding; RNA polymerase II activating transcription factor binding; transcriptional activator activity, RNA polymerase II transcription factor binding; DNA binding; double-stranded DNA binding; transcription factor activity, sequence…	G1_to_S_cell_cycle_Reactome; Smooth_muscle_contraction	Coding	0
TC0100000541.mm.2	Ccnyl1	cyclin Y-like 1	-0.2025	-0.3225	-0.442501	0.287499	1.1375	0.6775	0.567499	0.437499	-0.1525	0.0674992	-0.0925007	0.1775	0.1375	0.747499	-0.352501	0.6375	Multiple_Complex	227210	regulation of cyclin-dependent protein serine/threonine kinase activity; biological_process	cellular_component	molecular_function; protein kinase binding		Multiple_Complex	0
TC0100000545.mm.2	Pikfyve	phosphoinositide kinase, FYVE finger containing	0.0250001	-0.195	-0.0650001	0.0650001	0.835	0.405	1.015	0.885	-0.085	0.135	0.0650001	-0.115	0.705	1.015	0.615	0.795	Multiple_Complex	18711	phosphorylation; myelin assembly; protein localization to nucleus; intracellular signal transduction; retrograde transport, endosome to Golgi; phosphatidylinositol metabolic process; regulation of autophagosome assembly; phosphatidylinositol phosphorylation	endosome; cytosol; cell-cell junction; endosome membrane; vesicle membrane; membrane; cytoplasmic vesicle; early endosome membrane; insulin-responsive compartment; membrane raft; perinuclear region of cytoplasm; Golgi membrane; cytoplasmic vesicle membrane; late endosome membrane; integral component of membrane	nucleotide binding; 1-phosphatidylinositol-3-phosphate 5-kinase activity; protein binding; ATP binding; zinc ion binding; kinase activity; phosphatidylinositol phosphate kinase activity; 1-phosphatidylinositol-4-phosphate 5-kinase activity; transferase activity; metal ion binding; 1-phosphatidylinositol-5-kinase activity		Multiple_Complex	0
TC0100000558.mm.2	Unc80	unc-80 homolog (C. elegans)	0.0774994	-0.1225	-0.0425005	-0.3925	-0.8725	-0.7325	-0.422501	-0.8325	-0.0325003	-0.1425	0.3575	-0.1825	-0.2925	-0.5225	-0.1925	-0.6525	Multiple_Complex	329178	biological_process	membrane; integral component of membrane; cellular_component	molecular_function		Multiple_Complex	0
TC0100000608.mm.2	Smarcal1	SWI/SNF related matrix associated, actin dependent regulator of chromatin, subfamily a-like 1	0.307501	-0.3425	-0.522499	0.1175	-1.2025	-0.952499	-0.5925	-1.5325	-0.1325	0.0375004	-0.112499	0.2075	-0.522499	-0.312499	-0.852499	-0.932499	Multiple_Complex	54380		nucleus; nucleoplasm; DNA replication factor A complex; site of double-strand break	nucleotide binding; helicase activity; ATP binding; DNA-dependent ATPase activity; hydrolase activity; annealing helicase activity; protein binding		Multiple_Complex	0
TC0100000610.mm.2	Igfbp2	insulin-like growth factor binding protein 2	-0.24	-1.11	0.13	-0.96	-2.11	-2.54	-2.7	-1.64	-0.63	-0.4	0.57	0.46	-0.94	-1.18	-1.37	0.13	Multiple_Complex	16008	regulation of cell growth; regulation of growth; positive regulation of activated T cell proliferation; regulation of insulin-like growth factor receptor signaling pathway; signal transduction; female pregnancy; aging; response to nutrient; response to mechanical stimulus; response to lithium ion; response to estradiol; response to retinoic acid; cellular response to hormone stimulus; response to…	extracellular region; extracellular space; apical plasma membrane; cytoplasmic vesicle; extracellular exosome	insulin-like growth factor binding; growth factor binding; insulin-like growth factor I binding; insulin-like growth factor II binding; protein binding	Smooth_muscle_contraction	Multiple_Complex	0
TC0100000627.mm.2	Pnkd	paroxysmal nonkinesiogenic dyskinesia	0.28	-0.3	0.0799999	-0.19	-1.4	-1.09	-1.54	-0.75	-0.47	0.04	-0.0200005	0.45	-1.05	-1.44	-0.97	-0.61	Multiple_Complex	56695	methylglyoxal catabolic process to D-lactate via S-lactoyl-glutathione; regulation of synaptic transmission, dopaminergic; regulation of dopamine metabolic process; negative regulation of neurotransmitter secretion; neuromuscular process controlling posture; glutathione biosynthetic process	nucleus; cytoplasm; mitochondrion; membrane	GPI-anchor transamidase activity; hydroxyacylglutathione hydrolase activity; protein binding; hydrolase activity; metal ion binding; coenzyme F390-A hydrolase activity; coenzyme F390-G hydrolase activity; zinc ion binding		Multiple_Complex	0
TC0100000633.mm.2	Ctdsp1	CTD (carboxy-terminal domain, RNA polymerase II, polypeptide A) small phosphatase 1	0.0349998	0.155	-0.0649996	1.125	-0.845	-0.595	-1.155	-1.005	-0.345	0.0249996	-0.265	0.585	-1.035	-0.695	-0.505	0.245	Multiple_Complex	227292	negative regulation of protein phosphorylation; regulation of transcription from RNA polymerase II promoter; protein dephosphorylation; negative regulation of neuron differentiation; negative regulation of neurogenesis; negative regulation of G1/S transition of mitotic cell cycle	nucleus; extracellular exosome	phosphoprotein phosphatase activity; protein binding; CTD phosphatase activity; hydrolase activity; phosphatase activity; metal ion binding; receptor activity		Multiple_Complex	0
TC0100000636.mm.2	Rqcd1	rcd1 (required for cell differentiation) homolog 1 (S. pombe)	-0.4075	-0.2575	0.0825005	-0.4075	-0.6175	-0.5275	-0.6875	-1.2675	-0.5575	-0.1575	0.4825	0.2325	-0.497499	-0.3075	-0.5275	-0.8175	Multiple_Complex	58184	nuclear-transcribed mRNA catabolic process, deadenylation-dependent decay; transcription, DNA-templated; regulation of transcription, DNA-templated; mRNA catabolic process; regulation of translation; negative regulation of translation; cytokine-mediated signaling pathway; gene silencing by RNA; negative regulation of intracellular estrogen receptor signaling pathway; positive regulation of ligand…	cytoplasmic mRNA processing body; nucleus; cytoplasm; membrane; CCR4-NOT complex; CCR4-NOT core complex	protein binding; protein domain specific binding; protein homodimerization activity		Multiple_Complex	0
TC0100000637.mm.2	Plcd4	phospholipase C, delta 4	0.67	0.54	0.14	0.62	0.990001	0.5	0.91	0.150001	0.23	-0.139999	-0.43	0.34	0.610001	0.48	0.91	1.48	Multiple_Complex	18802	lipid metabolic process; signal transduction; acrosome reaction; lipid catabolic process; intracellular signal transduction; phosphatidylinositol metabolic process	intracellular; nucleus; cytoplasm; endoplasmic reticulum; plasma membrane; membrane; nuclear membrane	phosphatidylinositol phospholipase C activity; phospholipase C activity; signal transducer activity; calcium ion binding; phosphoric diester hydrolase activity; hydrolase activity; metal ion binding		Multiple_Complex	0
TC0100000638.mm.2	Bcs1l	BCS1-like (yeast)	-0.00749969	-0.4675	-0.4175	0.1725	-0.0775003	-0.8475	-1.2875	-0.9775	-0.8175	0.2125	0.0725002	0.5325	-0.4975	-1.0875	-0.6775	0.2525	Multiple_Complex	66821	mitochondrion organization; mitochondrial respiratory chain complex I assembly; mitochondrial respiratory chain complex IV assembly; mitochondrial respiratory chain complex III assembly	mitochondrion; mitochondrial inner membrane; membrane; integral component of membrane	nucleotide binding; ATP binding; protein binding		Multiple_Complex	0
TC0100000648.mm.2	Cdk5r2	cyclin-dependent kinase 5, regulatory subunit 2 (p39)	0.4425	-1.1275	-0.1475	-0.8275	-1.9075	-2.1775	-2.1975	-2.2875	-0.5275	0.1225	-0.1075	0.5125	-2.1575	-1.6175	-2.3075	-1.8775	Multiple_Complex	12570	neuron migration; cerebellum development; superior olivary nucleus maturation; hippocampus development; layer formation in cerebral cortex; positive regulation of protein kinase activity; positive regulation of calcium ion-dependent exocytosis; positive regulation of protein serine/threonine kinase activity	cytoplasm; plasma membrane; membrane; cyclin-dependent protein kinase 5 holoenzyme complex	cytoskeletal protein binding; lipid binding; cyclin-dependent protein kinase 5 activator activity		Multiple_Complex	0
TC0100000652.mm.2	Fam134a	family with sequence similarity 134, member A	-0.3175	-0.1475	0.132501	-0.2075	-0.7375	-0.4575	-0.7675	-0.3875	-0.1475	-0.0675001	0.3725	-0.1575	-0.6575	-0.3575	-0.537499	-0.3075	Coding	227298	biological_process	membrane; integral component of membrane; cellular_component	molecular_function		Coding	0
TC0100000653.mm.2	Zfand2b	zinc finger, AN1 type domain 2B	0.412499	0.062499	0.352499	0.442499	-0.647501	-0.817501	-0.627501	-2.0775	-0.1175	0.3325	-0.3275	0.112499	-0.2375	-0.6975	-0.4075	-0.477501	Multiple_Complex	68818	SRP-dependent cotranslational protein targeting to membrane, translocation	endoplasmic reticulum; intracellular	protein binding; zinc ion binding; metal ion binding		Multiple_Complex	0
TC0100000654.mm.2	Ankzf1	ankyrin repeat and zinc finger domain containing 1	0.2	0.0799999	-0.22	-0.11	-0.639999	-0.72	-0.61	-0.45	-0.12	0.24	0.04	-0.16	-0.29	-0.33	0.31	-0.849999	Multiple_Complex	52231	ER-associated ubiquitin-dependent protein catabolic process; nucleus-associated proteasomal ubiquitin-dependent protein catabolic process; mitochondria-associated ubiquitin-dependent protein catabolic process; biological_process	membrane; Cdc48p-Npl4p-Vms1p AAA ATPase complex	ubiquitin-specific protease activity; protein binding; metal ion binding		Multiple_Complex	0
TC0100000656.mm.2	Dnajb2	DnaJ (Hsp40) homolog, subfamily B, member 2	-0.125	-0.155	0.245	-0.145	-0.905	-0.355	-1.235	-0.915	-0.175	-0.315001	0.0349998	0.455	-0.985001	-1.055	-1.385	-0.125	Multiple_Complex	56812	ER-associated ubiquitin-dependent protein catabolic process; positive regulation of protein ubiquitination; positive regulation of proteasomal ubiquitin-dependent protein catabolic process; protein refolding; negative regulation of inclusion body assembly; negative regulation of protein deubiquitination; negative regulation of cell proliferation; negative regulation of cell growth	proteasome complex; nucleus; cytosol; inclusion body	Hsp70 protein binding; polyubiquitin binding; unfolded protein binding; chaperone binding; proteasome binding		Multiple_Complex	0
TC0100000658.mm.2	Speg	SPEG complex locus	0.249999	-0.170001	-0.250001	0.15	-1.36	-1.22	-1.87	-0.920001	0.4	0.0699997	-0.120001	-0.35	-0.700001	-1.37	-0.610001	-1.79	Multiple_Complex	11790	in utero embryonic development; protein phosphorylation; phosphorylation; cell differentiation; cardiac muscle cell development; respiratory system development; cardiovascular system development; muscle cell differentiation	nucleus	nucleotide binding; protein kinase activity; protein serine/threonine kinase activity; ATP binding; kinase activity; transferase activity		Multiple_Complex	0
TC0100000659.mm.2	Gmppa	GDP-mannose pyrophosphorylase A	0.43	0	0.0200005	-0.0600004	-1.76	-1	-0.87	-1.58	-0.2	0.46	0.36	-0.62	-1.03	-1.39	-0.34	-1.56	Multiple_Complex	69080	biosynthetic process	cytoplasm; cellular_component; extracellular exosome	transferase activity; nucleotidyltransferase activity; molecular_function; protein binding		Multiple_Complex	0
TC0100000662.mm.2	Inha	inhibin alpha	0.48	-0.28	0.11	-0.14	-1.16	-1.4	-1.27	-0.99	0.32	0.5	-0.2	-0.62	-0.38	-0.84	-0.91	-1.47	Coding	16322	ovarian follicle development; male gonad development; positive regulation of pathway-restricted SMAD protein phosphorylation; regulation of cell proliferation; hemoglobin biosynthetic process; regulation of apoptotic process; regulation of MAPK cascade; negative regulation of follicle-stimulating hormone secretion; cell development; regulation of cell cycle; SMAD protein signal transduction	photoreceptor outer segment; photoreceptor inner segment; extracellular region; extracellular space; cytoplasm; inhibin-betaglycan-ActRII complex; neuronal cell body; inhibin A complex; inhibin B complex	receptor binding; cytokine activity; transforming growth factor beta receptor binding; hormone activity; growth factor activity; inhibin binding; protein heterodimerization activity; protein binding	Ovarian_Infertility_Genes	Coding	0
TC0100000665.mm.2	Slc4a3	solute carrier family 4 (anion exchanger), member 3	-0.235	-0.474999	0.0350008	0.375	-0.884999	-0.754999	-0.934999	-0.0749998	0.185	-0.155	-0.235	0.205001	-0.775	-0.894999	-1.455	-1.235	Multiple_Complex	20536	transport; ion transport; anion transport; bicarbonate transport; regulation of intracellular pH; chloride transmembrane transport	plasma membrane; integral component of plasma membrane; membrane; integral component of membrane	transporter activity; inorganic anion exchanger activity; anion transmembrane transporter activity; antiporter activity; anion:anion antiporter activity; enzyme binding		Multiple_Complex	0
TC0100000678.mm.2	Sgpp2	sphingosine-1-phosphate phosphotase 2	0.595	0.215	0.655	0.0749998	-1.685	-1.305	-0.515	-0.775	0.525	-0.405	-0.345	0.225	-0.885	0.195	-1.345	0.385	Coding	433323	sphingosine metabolic process; dephosphorylation; protein dephosphorylation	endoplasmic reticulum; membrane; integral component of membrane; endoplasmic reticulum membrane	protein tyrosine/serine/threonine phosphatase activity; protein tyrosine/threonine phosphatase activity; JUN kinase phosphatase activity; phosphohistidine phosphatase activity; inositol bisphosphate phosphatase activity; hydrolase activity; MAP kinase tyrosine/serine/threonine phosphatase activity; inositol-1,3,4-trisphosphate 4-phosphatase activity; NADP phosphatase activity; transmembrane recep…		Coding	0
TC0100000711.mm.2	Agfg1	ArfGAP with FG repeats 1	-0.00500011	0.264999	-0.00500011	0.355	0.955	0.594999	0.525	0.525	0.0149994	0.0249996	-0.0950003	0.0549994	0.544999	0.344999	0.214999	0.735	Multiple_Complex	15463	acrosome assembly; transport; multicellular organismal development; spermatogenesis; spermatid nucleus differentiation; cell differentiation; intermediate filament organization; positive regulation of GTPase activity	nucleus; cytoplasmic membrane-bounded vesicle; cytoplasmic vesicle; cell projection; neuronal cell body; intracellular membrane-bounded organelle	DNA binding; GTPase activator activity; metal ion binding		Multiple_Complex	0
TC0100000766.mm.2	Sp100	nuclear antigen Sp100	0.525	0.635	-0.0250001	0.425	0.925	0.305	1.115	1.495	0.405	-0.245	-0.245	0.0849996	0.445	0.445	0.925	1.775	Multiple_Complex	20684		nucleus; cytoplasm; PML body; Mre11 complex; nuclear body	DNA binding; chromatin binding; protein binding; zinc ion binding; metal ion binding		Multiple_Complex	0
TC0100000771.mm.2	Cab39	calcium binding protein 39	-0.2625	-0.2525	0.0275002	-0.0424995	-0.8125	-0.7925	-0.7925	-0.5525	-0.2825	0.0974998	-0.1425	0.3275	-0.5025	-0.4825	-0.5925	0.0475006	Multiple_Complex	12283	positive regulation of peptidyl-threonine phosphorylation; signal transduction by protein phosphorylation; activation of protein kinase activity; positive regulation of peptidyl-serine phosphorylation; intracellular signal transduction; positive regulation of protein serine/threonine kinase activity	cytoplasm; extracellular exosome	calcium ion binding; kinase binding; protein kinase activator activity; protein serine/threonine kinase activator activity; protein binding		Multiple_Complex	0
TC0100000794.mm.2	Dis3l2	DIS3 mitotic control homolog (S. cerevisiae)-like 2	-0.37	0.0600004	-0.179999	-0.28	-0.88	-0.599999	-0.599999	-0.75	-0.11	-0.15	0.51	-0.25	-0.24	-0.0799999	-0.0799999	-0.61	Multiple_Complex	208718	nuclear-transcribed mRNA catabolic process, exonucleolytic; rRNA processing; mRNA catabolic process; cell cycle; mitotic nuclear division; negative regulation of cell proliferation; miRNA catabolic process; rRNA catabolic process; stem cell population maintenance; nuclear-transcribed mRNA catabolic process, exonucleolytic, 3'-5'; cell division; mitotic sister chromatid separation; RNA phosphodies…	nuclear exosome (RNase complex); cytoplasmic exosome (RNase complex); cytoplasmic mRNA processing body; cytoplasm	3'-5'-exoribonuclease activity; magnesium ion binding; RNA binding; nuclease activity; exonuclease activity; 5'-3' exoribonuclease activity; ribonuclease activity; poly(U) RNA binding; hydrolase activity; metal ion binding; protein binding	mRNA_processing_binding_Reactome	Multiple_Complex	0
TC0100000813.mm.2	Efhd1	EF hand domain containing 1	-0.6475	-0.5575	0.0725002	-0.6975	-0.6775	-0.1275	-0.9775	-0.7275	-0.2075	-0.1875	0.1325	0.2625	-1.7775	-0.9075	-0.8675	-0.5875	Multiple_Complex	98363	neuron projection development	mitochondrion; mitochondrial inner membrane; extracellular exosome	calcium ion binding; metal ion binding		Multiple_Complex	0
TC0100000814.mm.2	Gigyf2	GRB10 interacting GYF protein 2	-0.16	0.34	0.150001	0.14	0.29	0.21	0.440001	-0.0199995	0.55	-0.0999994	-0.19	-0.26	0.76	0.530001	0.84	0.39	Multiple_Complex	227331		cytoplasm; membrane	protein binding; poly(A) RNA binding		Multiple_Complex	0
TC0100000822.mm.2	Inpp5d	inositol polyphosphate-5-phosphatase D	-0.179999	-0.04	-0.129999	-0.87	-0.209999	0.0700006	0.0300007	-0.04	-0.0599995	-0.00999928	-0.36	0.43	-0.639999	-1.22	-0.65	0.320001	Multiple_Complex	16331		cytoplasm; cytosol; actin filament; plasma membrane; membrane; cortical cytoskeleton; intracellular	inositol-polyphosphate 5-phosphatase activity; protein binding; hydrolase activity; SH3 domain binding; inositol-4,5-bisphosphate 5-phosphatase activity; phosphatidylinositol trisphosphate phosphatase activity; PTB domain binding		Multiple_Complex	0
TC0100000824.mm.2	Atg16l1	autophagy related 16-like 1 (S. cerevisiae)	0.185	0.185	0.225	0.615	-0.0749998	-0.245	0.345	0.365	-0.0949998	-0.175	-0.0649996	0.335	0.315	0.755	0.985001	0.535	Multiple_Complex	77040	autophagosome assembly; transport; autophagy; protein transport; negative stranded viral RNA replication	autophagosome membrane; cytoplasm; autophagosome; axoneme; membrane; pre-autophagosomal structure membrane	protein binding; identical protein binding		Multiple_Complex	0
TC0100000829.mm.2	Dgkd	diacylglycerol kinase, delta	-0.0950003	0.155	0.214999	-0.0550003	-1.185	-0.835001	-1.365	-0.425	-0.0350008	-0.00500011	0.0949993	-0.0550003	-0.225	-0.305	-0.285001	0.0649996	Coding	227333	response to organic substance; diacylglycerol metabolic process; protein homooligomerization; phosphorylation; protein kinase C-activating G-protein coupled receptor signaling pathway; intracellular signal transduction	cytoplasm; plasma membrane; cytoplasmic membrane-bounded vesicle	diacylglycerol kinase activity; protein homodimerization activity; protein heterodimerization activity; nucleotide binding; ATP binding; kinase activity; transferase activity		Coding	0
TC0100000883.mm.2	Prlh	prolactin releasing hormone	-0.1825	0.4075	0.287499	-0.3125	0.3575	0.9775	0.737499	1.1475	0.1975	-0.2025	0.3675	-0.3625	0.3775	0.777499	0.987499	0.2575	Coding	623503	tissue homeostasis; response to dietary excess; reduction of food intake in response to dietary excess; energy reserve metabolic process; lipid metabolic process; G-protein coupled receptor signaling pathway; feeding behavior; response to glucose; response to insulin; regulation of multicellular organism growth; eating behavior; response to peptide hormone; fat cell differentiation; autonomic ner…	cytoplasm	neuropeptide hormone activity; prolactin-releasing peptide receptor binding; hormone activity		Coding	0
TC0100000884.mm.2	Lrrfip1	leucine rich repeat (in FLII) interacting protein 1	0.309999	0.309999	0.299999	0.49	0.87	0.95	1.19	0.349999	0.389999	0.139999	-0.36	-0.17	1.14	1.08	0.42	0.24	Coding	16978	transcription, DNA-templated; regulation of transcription, DNA-templated	nucleus; cytoplasm; plasma membrane	DNA binding; protein binding; protein homodimerization activity		Coding	0
TC0100000886.mm.2	Ramp1	receptor (calcitonin) activity modifying protein 1	0.27	-0.51	-0.13	0.91	-1.33	-0.910001	-1.57	0.67	-0.280001	0.11	-0.730001	0.9	-0.410001	-1.44	-0.610001	-0.12	Multiple_Complex	51801	angiogenesis; transport; calcium ion transport; intracellular protein transport; G-protein coupled receptor signaling pathway; regulation of G-protein coupled receptor protein signaling pathway; protein transport; positive regulation of cAMP biosynthetic process; receptor internalization; cellular response to hormone stimulus; positive regulation of protein glycosylation; protein localization to …	extracellular space; plasma membrane; integral component of plasma membrane; cell surface; membrane; integral component of membrane; receptor complex; intracellular	receptor activity; calcitonin receptor activity; protein transporter activity; coreceptor activity; calcitonin receptor binding; protein binding	Smooth_muscle_contraction	Multiple_Complex	0
TC0100000916.mm.2	Gpc1	glypican 1	-0.1575	-0.2775	-0.2775	-0.4175	-0.8975	-1.0775	-1.3075	-0.6375	-0.4475	0.1425	-0.1775	0.4825	-0.8575	-0.8275	-1.3275	-0.7975	Coding	14733	Schwann cell differentiation; heparan sulfate proteoglycan catabolic process; myelin assembly; negative regulation of fibroblast growth factor receptor signaling pathway; positive regulation of skeletal muscle cell differentiation	extracellular region; proteinaceous extracellular matrix; endosome; plasma membrane; membrane; anchored component of membrane; neuronal cell body; membrane raft; extracellular exosome; extracellular space; Golgi lumen	copper ion binding; fibroblast growth factor binding; laminin binding; heparan sulfate proteoglycan binding; collagen V binding		Coding	0
TC0100000921.mm.2	Rnpepl1	arginyl aminopeptidase (aminopeptidase B)-like 1	-0.279999	-0.0499992	-0.309999	-0.999999	-0.859999	-0.689999	-0.659999	-0.449999	-0.369999	-0.039999	0.200001	0.210001	-0.769999	-0.789999	-0.989999	-0.979999	Multiple_Complex	108657	proteolysis; biological_process; leukotriene biosynthetic process; peptide catabolic process	cellular_component; cytoplasm	molecular_function; aminopeptidase activity; metallopeptidase activity; zinc ion binding; peptide binding; metalloaminopeptidase activity	mRNA_processing_binding_Reactome	Multiple_Complex	0
TC0100000936.mm.2	2023-09-02	septin 2	-0.175	-0.315001	-0.215	0.085	-0.645	-0.785	-0.845	-0.465	-0.395	0.0150003	-0.205	0.585	-0.435	-0.755	-0.795	-0.655	Multiple_Complex	18000			nucleotide binding; GTPase activity; protein binding; GTP binding; enzyme regulator activity; protein complex scaffold; identical protein binding		Multiple_Complex	0
TC0100000942.mm.2	Bok	BCL2-related ovarian killer	0.6425	-0.6975	-0.0174999	-0.537499	-1.7175	-1.8475	-1.8775	-1.4075	-0.3575	0.5825	-0.617499	0.3925	-1.8975	-1.5475	-2.6375	-1.5575	Coding	51800	apoptotic process; activation of cysteine-type endopeptidase activity involved in apoptotic process; intrinsic apoptotic signaling pathway in response to DNA damage; regulation of apoptotic process; positive regulation of apoptotic process; neuron apoptotic process; intrinsic apoptotic signaling pathway by p53 class mediator; extrinsic apoptotic signaling pathway in absence of ligand; positive re…	nucleus; cytoplasm; mitochondrion; mitochondrial outer membrane; endoplasmic reticulum; Golgi apparatus; membrane; integral component of membrane; mitochondrial membrane; Golgi membrane; endoplasmic reticulum membrane	protein homodimerization activity; protein heterodimerization activity; protein dimerization activity; BH domain binding; protein binding	Apoptosis_KEGG	Coding	0
TC0100000944.mm.2	Atg4b	autophagy related 4B, cysteine peptidase	-0.137501	-0.0775003	0.1325	-0.667501	-1.9775	-1.9475	-1.9575	-1.7575	-0.3475	0.202499	-0.1075	0.2525	-1.5875	-1.5875	-1.7475	-1.3075	Multiple_Complex	66615	autophagosome assembly; mitophagy; C-terminal protein lipidation; proteolysis; protein targeting to membrane; transport; autophagy; cellular response to nitrogen starvation; positive regulation of autophagy; protein transport; protein processing; nucleophagy; positive regulation of protein catabolic process; protein delipidation	cytoplasm; cytosol	endopeptidase activity; cysteine-type endopeptidase activity; protein binding; peptidase activity; cysteine-type peptidase activity; hydrolase activity		Multiple_Complex	0
TC0100000957.mm.2	Fam174a	family with sequence similarity 174, member A	0.134999	-0.355	-0.185	-0.0250006	0.825	0.375	0.655	0.155	-0.425	0.325	-0.435	0.535	0.245	0.514999	0.264999	0.815	Coding	67698	biological_process	membrane; integral component of membrane; cellular_component	molecular_function		Coding	0
TC0100000985.mm.2	Cntnap5b	contactin associated protein-like 5B	-0.395	0.155	-0.0750008	0.215	0.924999	0.594999	1.315	1.215	0.495	-0.00500011	-0.625	0.134999	-0.145	0.955	0.344999	0.894999	Coding	241175	cell adhesion	membrane; integral component of membrane			Coding	0
TC0100000999.mm.2	Cdh20	cadherin 20	-0.415	-0.334999	-0.174999	-0.985	-0.825	-0.775	-0.834999	-1.355	-0.594999	-0.535	0.875	0.255	-0.0249996	0.385	-0.0149994	0.665001	Coding	23836	cell adhesion; homophilic cell adhesion via plasma membrane adhesion molecules	plasma membrane; membrane; integral component of membrane	calcium ion binding; metal ion binding		Coding	0
TC0100001018.mm.2	Phlpp1	PH domain and leucine rich repeat protein phosphatase 1	-0.2275	-0.1475	-0.0574999	-0.127501	-0.5175	-0.3275	-0.2475	-0.4175	-0.2175	0.0124998	0.1425	0.0625	-0.6575	-0.3075	-0.7175	-0.507501	Multiple_Complex	98432	regulation of protein phosphorylation; regulation of T cell anergy; protein dephosphorylation; apoptotic process; entrainment of circadian clock; regulation of apoptotic process; regulation of MAPK cascade; regulation of JNK cascade; positive regulation of protein kinase B signaling; negative regulation of protein kinase B signaling; negative regulation of ERK1 and ERK2 cascade; positive regulati…	nucleus; nucleoplasm; cytoplasm; plasma membrane; membrane; nuclear membrane	catalytic activity; phosphoprotein phosphatase activity; protein serine/threonine phosphatase activity; hydrolase activity; metal ion binding		Multiple_Complex	0
TC0100001037.mm.2	Cdh7	cadherin 7, type 2	0.3725	0.0125003	-0.1175	2.2125	1.7225	1.3725	1.1325	1.7925	0.1825	0.1325	-0.9675	0.6525	0.1825	0.5025	-0.0174999	0.3425	Multiple_Complex	241201	cell adhesion; homophilic cell adhesion via plasma membrane adhesion molecules	plasma membrane; membrane; integral component of membrane	calcium ion binding; metal ion binding		Multiple_Complex	0
TC0100001048.mm.2	Cntnap5a	contactin associated protein-like 5A	-0.0599995	-0.04	-0.809999	0.18	0.650001	0.820001	1.12	0.740001	0.64	0.04	-0.9	0.22	-0.23	0.25	-0.549999	-0.0999994	Coding	636808	proteolysis; cell adhesion	membrane; integral component of membrane	aspartic-type endopeptidase activity		Coding	0
TC0100001058.mm.2	Nifk	nucleolar protein interacting with the FHA domain of MKI67	-0.04	0.27	0.48	0.12	-0.21	-0.54	-1.15	-1.01	-0.309999	0.17	-0.11	0.25	-0.86	0.13	-0.47	-0.14	Coding	67949	negative regulation of phosphatase activity	condensed nuclear chromosome; nucleus; nucleoplasm; chromosome; nucleolus; cytoplasm	nucleotide binding; nucleic acid binding; RNA binding; poly(A) RNA binding; protein binding	mRNA_processing_binding_Reactome	Coding	0
TC0100001060.mm.2	Clasp1	CLIP associating protein 1	0.465	0.335	0.175	0.105	0.205	0.295	0.325	-0.225	-0.505	0.365	0.684999	-0.545	1.085	1.165	0.885	0.495	Multiple_Complex	76707		chromosome, centromeric region; kinetochore; chromosome; cytoplasm; Golgi apparatus; centrosome; kinetochore microtubule; cytoskeleton; microtubule; spindle microtubule; cytoplasmic microtubule; focal adhesion; cell cortex; membrane; cortical microtubule cytoskeleton; centrosomal corona; basal cortex; extracellular exosome; condensed chromosome kinetochore; microtubule organizing center; spindle	dystroglycan binding; protein binding; microtubule binding; kinetochore binding; microtubule plus-end binding		Multiple_Complex	0
TC0100001111.mm.2	Slc35f5	solute carrier family 35, member F5	0.2675	0.2275	-0.1825	-1.1125	0.2275	0.897501	0.4675	0.607501	-0.5025	0.277501	-0.0625	0.2875	1.4775	1.1775	1.3375	1.0675	Coding	74150	transport; biological_process	membrane; integral component of membrane; cellular_component	molecular_function		Coding	0
TC0100001112.mm.2	Gpr39	G protein-coupled receptor 39	-0.195001	-0.995001	-0.435	1.965	1.635	1.515	0.905	1.725	0.424999	0.445	-1.175	0.304999	1.175	0.105	-0.0950003	-0.635	Multiple_Complex	71111	diet induced thermogenesis; signal transduction; G-protein coupled receptor signaling pathway; adult feeding behavior; regulation of lipid metabolic process; positive regulation of insulin secretion; gastric emptying; positive regulation of insulin secretion involved in cellular response to glucose stimulus; regulation of membrane potential; glucose homeostasis; cholesterol homeostasis; positive …	plasma membrane; membrane; integral component of membrane; cellular_component	signal transducer activity; G-protein coupled receptor activity; metal ion binding; molecular_function	GPCRDB_Other	Multiple_Complex	0
TC0100001114.mm.2	Mgat5	mannoside acetylglucosaminyltransferase 5	0.14	-0.11	0.0200005	-0.43	-0.44	-0.53	0.0200005	-1.63	-0.28	0.04	0.28	-0.04	0.3	0.37	0.18	-0.0299997	Coding	107895	protein N-linked glycosylation; protein glycosylation	Golgi apparatus; membrane; integral component of membrane; extracellular exosome; Golgi membrane	acetylglucosaminyltransferase activity; transferase activity; transferase activity, transferring glycosyl groups; alpha-1,6-mannosylglycoprotein 6-beta-N-acetylglucosaminyltransferase activity		Coding	0
TC0100001125.mm.2	Rab3gap1	RAB3 GTPase activating protein subunit 1	-0.0725002	-0.1925	0.0174999	-0.1425	0.7975	0.7375	0.4475	0.5575	0.5375	-0.1025	0.0375004	-0.4725	0.8675	0.667501	0.5475	-0.0524998	Multiple_Complex	226407		cytoplasm; Golgi apparatus; lipid particle; protein complex; extracellular exosome; endoplasmic reticulum tubular network	GTPase activator activity; Rab guanyl-nucleotide exchange factor activity; Rab GTPase binding		Multiple_Complex	0
TC0100001168.mm.2	Eif2d	eukaryotic translation initiation factor 2D	0.0324993	0.122499	0.0224991	0.132499	-0.0975008	-0.617501	-1.4975	-0.667501	-0.127501	0.2925	0.0424995	-0.2075	-0.0975008	-0.327501	-0.0675011	-0.7475	Multiple_Complex	16865	formation of translation preinitiation complex; IRES-dependent translational initiation; translation; translational initiation; ribosome disassembly	nucleus; nucleoplasm; cytoplasm; cytosolic small ribosomal subunit	RNA binding; translation initiation factor activity	mRNA_processing_binding_Reactome	Multiple_Complex	0
TC0100001176.mm.2	Slc41a1	solute carrier family 41, member 1	0.0900002	-0.219999	-0.28	-0.0899992	-1.63	-1.56	-1.9	-1.58	-0.2	-0.0199995	0.120001	0.1	-1.17	-1.38	-1.61	-0.959999	Multiple_Complex	98396	transport; ion transport; cation transport; transmembrane transport; cation transmembrane transport; biological_process	plasma membrane; membrane; integral component of membrane; cellular_component	cation transmembrane transporter activity; molecular_function		Multiple_Complex	0
TC0100001189.mm.2	Klhdc8a	kelch domain containing 8A	0.0475006	0.0375004	0.267501	-1.5425	-1.2525	-1.2725	-1.1325	-0.582499	0.1675	-0.062499	-0.6425	0.5375	-1.0925	-0.272499	-1.9125	-0.102499	Coding	213417	protein ubiquitination involved in ubiquitin-dependent protein catabolic process; biological_process	Cul3-RING ubiquitin ligase complex; cellular_component	ubiquitin-protein transferase activity; molecular_function		Coding	0
TC0100001200.mm.2	Lrrn2	leucine rich repeat protein 2, neuronal	-0.0524998	-0.6125	-0.3425	-0.5225	-1.9725	-1.8825	-1.1825	-1.0925	-0.7825	0.0574999	0.1375	0.5875	-1.2225	-1.2625	-1.6925	-1.8725	Multiple_Complex	16980	axonogenesis; biological_process	cellular_component; membrane; integral component of membrane	molecular_function		Multiple_Complex	0
TC0100001222.mm.2	Chil1	chitinase-like 1	0.0999994	0.19	0.17	0.0699997	-0.66	-0.42	-0.860001	-1.46	-0.42	-0.150001	0.41	0.16	-0.81	-1.22	0.21	1.35	Multiple_Complex	12654		extracellular region; extracellular space; cell; cytoplasm; endoplasmic reticulum; extracellular exosome	hydrolase activity, hydrolyzing O-glycosyl compounds; chitinase activity; chitin binding		Multiple_Complex	0
TC0100001252.mm.2	Csrp1	cysteine and glycine-rich protein 1	-0.0499992	-0.349999	-0.00999928	-0.209999	-0.489999	-0.449999	-0.749999	-0.529999	-0.169999	0.0500011	-0.329999	0.450001	-1.05	-0.979999	-1.54	-0.399999	Coding	13007	actin cytoskeleton organization; platelet aggregation	nucleus; focal adhesion; actin cytoskeleton; extracellular exosome	protein binding; zinc ion binding; poly(A) RNA binding; metal ion binding		Coding	0
TC0100001254.mm.2	Phlda3	pleckstrin homology-like domain, family A, member 3	-0.4175	-0.527499	-0.00749969	-0.157499	-3.4375	-3.5575	-3.8975	-3.2975	-0.7975	0.1125	-0.577499	1.2625	-2.8575	-2.5175	-2.7675	-2.4975	Multiple_Complex	27280	apoptotic process; intrinsic apoptotic signaling pathway in response to DNA damage by p53 class mediator; positive regulation of apoptotic process; negative regulation of protein kinase B signaling	cytoplasm; plasma membrane; membrane; extracellular exosome	phosphatidylinositol-4,5-bisphosphate binding; phosphatidylinositol-3,4,5-trisphosphate binding; phosphatidylinositol-5-phosphate binding; phosphatidylinositol-3-phosphate binding; phosphatidylinositol-3,4-bisphosphate binding; phosphatidylinositol-3,5-bisphosphate binding		Multiple_Complex	0
TC0100001258.mm.2	Tmem9	transmembrane protein 9	-0.0574999	-0.157499	-0.2775	-0.3175	-1.1575	-1.0975	-0.8575	-1.1775	-0.4675	0.0425005	0.1025	0.3225	-0.997499	-0.537499	-0.7275	-0.907499	Multiple_Complex	66241	transport; biological_process	lysosome; endosome; late endosome; membrane; integral component of membrane; lysosomal membrane; late endosome membrane	molecular_function		Multiple_Complex	0
TC0100001262.mm.2	Kif21b	kinesin family member 21B	0.122499	0.122499	-0.0875006	-0.3175	-0.3675	-0.2775	-0.677501	-1.0775	0.0124998	0.0824995	0.372499	-0.467501	-0.4075	-0.557501	-0.00750065	-0.7875	Multiple_Complex	16565	microtubule-based movement; metabolic process	cytoplasm; cytoskeleton; kinesin complex; microtubule; cell projection; dendrite	nucleotide binding; microtubule motor activity; ATP binding; microtubule binding; ATPase activity		Multiple_Complex	0
TC0100001274.mm.2	Zfp281	zinc finger protein 281	0.0675001	0.0175009	0.147501	-0.122499	-0.992499	-0.572499	-1.1525	-0.9325	-0.2225	0.0575008	0.217501	-0.0524998	-0.112499	-0.952499	-0.3825	-0.782499	Coding	226442	negative regulation of transcription from RNA polymerase II promoter; transcription, DNA-templated; regulation of transcription, DNA-templated; embryonic body morphogenesis; negative regulation of gene expression; cell differentiation; negative regulation of transcription, DNA-templated; positive regulation of transcription, DNA-templated; stem cell differentiation	nucleus; nucleoplasm	RNA polymerase II core promoter proximal region sequence-specific DNA binding; core promoter binding; transcriptional repressor activity, RNA polymerase II core promoter proximal region sequence-specific binding; nucleic acid binding; DNA binding; transcription factor activity, sequence-specific DNA binding; transcription corepressor activity; protein binding; sequence-specific DNA binding; trans…		Coding	0
TC0100001313.mm.2	B3galt2	UDP-Gal:betaGlcNAc beta 1,3-galactosyltransferase, polypeptide 2	0.0749998	-0.155	0.184999	0.085	0.515	-0.295	0.985	0.155	0.0950003	0.555	-0.705	0.0550003	0.595	0.265	0.415	0.765	Multiple_Complex	26878	protein glycosylation; oligosaccharide biosynthetic process	Golgi apparatus; membrane; integral component of membrane; Golgi membrane; cellular_component	alpha-1,6-mannosyltransferase activity; alpha-1,2-mannosyltransferase activity; mannosyltransferase activity; alpha-1,3-mannosyltransferase activity; alpha-1,3-galactosyltransferase activity; UDP-glucose:glycoprotein glucosyltransferase activity; glycolipid mannosyltransferase activity; oligosaccharyl transferase activity; dolichyl-phosphate-glucose-glycolipid alpha-glucosyltransferase activity; …		Multiple_Complex	0
TC0100001317.mm.2	Uchl5	ubiquitin carboxyl-terminal esterase L5	0.387501	0.127501	0.557501	-0.0724993	-0.202499	-0.532499	-0.312499	-0.742499	-0.0224991	0.2875	-0.4625	0.1975	-1.0825	-0.5525	-1.3225	-0.5025	Coding	56207	DNA repair; DNA recombination; transcription, DNA-templated; regulation of transcription, DNA-templated; proteolysis; ubiquitin-dependent protein catabolic process; cellular response to DNA damage stimulus; negative regulation of endopeptidase activity; protein deubiquitination; lateral ventricle development; midbrain development; forebrain morphogenesis; regulation of proteasomal protein catabol…	proteasome complex; intracellular; nucleus; cytoplasm; cytosol; Ino80 complex; cytosolic proteasome complex	ubiquitin-specific protease activity; endopeptidase inhibitor activity; peptidase activity; cysteine-type peptidase activity; omega peptidase activity; hydrolase activity; poly(A) RNA binding; proteasome binding		Coding	0
TC0100001330.mm.2	Brinp3	bone morphogenetic protein/retinoic acid inducible neural specific 3	-0.4075	0.1325	-0.3075	-0.8675	0.1125	0.5425	0.5225	-0.7875	0.1025	0.322499	-0.6375	0.2125	0.622499	1.3425	0.1725	1.1225	Multiple_Complex	215378	cell cycle; cell cycle arrest; positive regulation of neuron differentiation; negative regulation of cell cycle; negative regulation of mitotic cell cycle; cellular response to retinoic acid; nervous system development	extracellular region; mitochondrion; endoplasmic reticulum; dendrite; neuronal cell body; membrane; integral component of membrane	molecular_function		Multiple_Complex	0
TC0100001341.mm.2	Tpr	translocated promoter region, nuclear basket protein	-0.134999	-0.0749989	-0.0749989	-0.444999	-0.994999	-0.684999	-1.435	-1.505	-0.00499916	-0.154999	0.175001	-0.0149994	-1.055	-0.434999	-1.095	-0.794999	Multiple_Complex	108989					Multiple_Complex	0
TC0100001358.mm.2	Edem3	ER degradation enhancer, mannosidase alpha-like 3	-0.275001	0.0349989	0.0149994	-0.355	-1.185	-1.015	-0.665001	-0.595001	-0.365001	0.00499916	0.174999	0.184999	-0.885001	-0.905001	-0.735001	-0.335001	Multiple_Complex	66967	N-glycan processing; glycoprotein catabolic process; response to unfolded protein; ER-associated ubiquitin-dependent protein catabolic process; endoplasmic reticulum unfolded protein response; proteasome-mediated ubiquitin-dependent protein catabolic process; glycoprotein ERAD pathway; mannose trimming involved in glycoprotein ERAD pathway; metabolic process; protein deglycosylation involved in g…	endoplasmic reticulum; endoplasmic reticulum lumen; membrane	glycoprotein endo-alpha-1,2-mannosidase activity; mannosyl-oligosaccharide 1,2-alpha-mannosidase activity; calcium ion binding; lytic transglycosylase activity; mannosidase activity; mannosyl-oligosaccharide mannosidase activity; galactosidase activity; glucosidase activity; trehalase activity; fucosidase activity; hexosaminidase activity; amylase activity; hydrolase activity; dextrin alpha-gluco…		Multiple_Complex	0
TC0100001379.mm.2	Rgs8	regulator of G-protein signaling 8	0.535	-0.0750008	-0.235001	1.965	0.955	0.855	0.105	1.165	0.375	-0.215	-0.685	0.525	-0.305	-0.325001	-1.185	-0.885	Multiple_Complex	67792	G-protein coupled receptor signaling pathway; negative regulation of signal transduction; positive regulation of GTPase activity; termination of G-protein coupled receptor signaling pathway	cytoplasm; plasma membrane	GTPase activator activity; protein binding		Multiple_Complex	0
TC0100001382.mm.2	Rnasel	ribonuclease L (2, 5-oligoisoadenylate synthetase-dependent); ribonuclease L (2', 5'-oligoisoadenylate synthetase-dependent)	0.0575008	0.967501	0.1975	-0.0124998	-1.0425	-0.2625	-0.5425	-1.3125	-0.3025	0.337501	0.6075	-0.6425	0.2475	0.377501	0.8675	0.2375	Multiple_Complex	24014	rRNA processing; mRNA processing; protein phosphorylation; regulation of mRNA stability; negative regulation of viral genome replication; fat cell differentiation; positive regulation of transcription from RNA polymerase II promoter; defense response to virus; RNA phosphodiester bond hydrolysis; positive regulation of glucose import in response to insulin stimulus; nucleic acid phosphodiester bon…	cytoplasm; mitochondrion; nuclear matrix	nucleotide binding; RNA binding; nuclease activity; endonuclease activity; ribonuclease activity; protein kinase activity; ATP binding; bidentate ribonuclease III activity; hydrolase activity; rRNA binding; ribonucleoprotein complex binding; metal ion binding	mRNA_processing_binding_Reactome	Multiple_Complex	0
TC0100001397.mm.2	Stx6	syntaxin 6	0.0200005	-0.0999994	-0.0100002	-0.2	-0.44	-0.38	-0.58	-0.89	-0.24	0.0500002	0.0200005	0.17	-0.559999	-0.23	-0.78	-0.59	Multiple_Complex	58244	transport; intracellular protein transport; vesicle fusion; endosome organization; protein transport; vesicle-mediated transport; regulation of protein localization; retrograde transport, endosome to Golgi; Golgi vesicle transport; Golgi ribbon formation; regulation of cellular protein localization; vesicle docking	early endosome; Golgi apparatus; trans-Golgi network; membrane; integral component of membrane; SNARE complex; trans-Golgi network membrane; terminal bouton; phagocytic vesicle; perinuclear region of cytoplasm; recycling endosome; Golgi membrane	SNAP receptor activity; protein binding; syntaxin binding; SNARE binding		Multiple_Complex	0
TC0100001409.mm.2	Tor1aip2	torsin A interacting protein 2	0.1125	0.0225	-0.1775	-0.0474997	0.8725	0.7425	0.8225	1.2125	0.3225	-0.2175	-0.1575	0.0524998	0.422501	0.9825	0.0625	0.8425	Multiple_Complex	240832	endoplasmic reticulum organization; positive regulation of ATPase activity; protein localization to nuclear envelope		ATPase activator activity; protein binding; ATPase binding		Multiple_Complex	0
TC0100001419.mm.2	Abl2	v-abl Abelson murine leukemia viral oncogene 2 (arg, Abelson-related gene)	-0.8325	0.0675001	0.1075	-0.7925	-0.1525	0.0675001	-0.4825	-0.5525	-0.4925	-0.7225	0.8075	0.4075	1.1775	0.9375	1.4975	1.2975	Multiple_Complex	11352		phagocytic cup; cytoplasm; cytoskeleton; actin cytoskeleton; cytoplasmic membrane-bounded vesicle; lamellipodium; extrinsic component of cytoplasmic side of plasma membrane; dendritic spine; cytosol	nucleotide binding; magnesium ion binding; protein kinase activity; protein tyrosine kinase activity; non-membrane spanning protein tyrosine kinase activity; receptor binding; protein binding; ATP binding; kinase activity; transferase activity; manganese ion binding; metal ion binding		Multiple_Complex	0
TC0100001438.mm.2	Astn1	astrotactin 1	-0.469999	-0.0799999	-0.36	-0.0999994	-0.69	-0.509999	-0.349999	-0.589999	-0.2	-0.12	0.39	-0.0699997	0.0400009	0.21	-0.0199995	0.0900002	Coding	11899	neuron migration; cell adhesion; neuron cell-cell adhesion; locomotory behavior; single organismal cell-cell adhesion; cell migration	endosome; external side of plasma membrane; membrane; integral component of membrane	protein binding		Coding	0
TC0100001459.mm.2	Rc3h1	RING CCCH (C3H) domains 1	-0.3125	-0.242499	-0.5025	-0.442499	-0.662499	-0.3125	-0.7225	-1.0025	-0.622499	0.0975008	0.5275	-0.00249958	0.3975	-0.2325	-0.112499	-0.112499	Multiple_Complex	381305	nuclear-transcribed mRNA catabolic process; B cell homeostasis; regulation of germinal center formation; negative regulation of germinal center formation; regulation of gene expression; posttranscriptional regulation of gene expression; negative regulation of B cell proliferation; cytoplasmic mRNA processing body assembly; T cell proliferation; T cell homeostasis; regulation of mRNA stability; ne…	cytoplasmic mRNA processing body; cytoplasm; cytoplasmic stress granule; membrane; integral component of membrane	RNA binding; mRNA binding; mRNA 3'-UTR binding; protein binding; zinc ion binding; poly(A) RNA binding; metal ion binding		Multiple_Complex	0
TC0100001466.mm.2	Ankrd45	ankyrin repeat domain 45	0.2275	-0.3325	0.367499	0.0874996	1.0175	0.1475	0.247499	0.2775	-0.0325003	-0.1425	0.0474997	0.1275	0.8075	1.2575	0.8975	1.3075	Multiple_Complex	73844	biological_process	cellular_component	molecular_function		Multiple_Complex	0
TC0100001479.mm.2	Vamp4	vesicle-associated membrane protein 4	0.0200005	-0.0999994	-0.0100002	0.26	1.29	1.04	0.8	1.28	-0.23	-0.0900002	0.3	0.0200005	0.63	1.35	0.81	1.57	Multiple_Complex	53330	microtubule cytoskeleton organization; exocytosis; vesicle fusion; vesicle-mediated transport; SNARE complex assembly; regulation of Golgi to plasma membrane protein transport; Golgi to plasma membrane protein transport; Golgi ribbon formation; toxin transport	Golgi apparatus; trans-Golgi network; cell surface; membrane; integral component of membrane; SNARE complex	SNARE binding; SNAP receptor activity; protein binding		Multiple_Complex	0
TC0100001491.mm.2	Kifap3	kinesin-associated protein 3	0.0725002	-0.0275002	0.2825	-0.0174999	0.6125	0.3925	0.9325	0.5125	-0.00749969	0.122499	-0.337501	0.2225	0.4625	0.5125	0.1525	0.3925	Coding	16579	microtubule-based process; protein localization; negative regulation of cell proliferation; negative regulation of apoptotic process; positive regulation of calcium-dependent cell-cell adhesion	condensed nuclear chromosome; endoplasmic reticulum; Golgi apparatus; centrosome; kinesin complex; spindle microtubule; axoneme; microtubule cytoskeleton; kinesin II complex; intraciliary transport particle; photoreceptor connecting cilium; ciliary basal body; extracellular exosome; periciliary membrane compartment; cytosol	protein binding; kinesin binding		Coding	0
TC0100001493.mm.2	Scyl3	SCY1-like 3 (S. cerevisiae)	0.1125	-0.157499	-0.2075	0.0625009	-0.3875	-0.397499	-0.657499	-0.5175	-0.3775	-0.0874996	0.252501	0.212501	-0.897499	-0.3775	-0.3475	-0.697499	Multiple_Complex	240880	protein phosphorylation; biological_process	cytoplasm; Golgi apparatus; lamellipodium; cell projection	protein kinase activity; ATP binding; protein binding		Multiple_Complex	0
TC0100001554.mm.2	Rxrg	retinoid X receptor gamma	0.712501	-0.9775	-0.4775	1.9725	1.3525	1.5125	0.5725	1.4825	0.172501	0.2825	-1.4475	0.9925	0.0825005	-1.4575	-1.0475	-1.3575	Coding	20183	transcription, DNA-templated; regulation of transcription, DNA-templated; regulation of myelination; steroid hormone mediated signaling pathway; positive regulation of transcription from RNA polymerase II promoter; retinoic acid receptor signaling pathway; protein homotetramerization; positive regulation of transcription from RNA polymerase II promoter involved in cellular response to chemical st…	nucleus	RNA polymerase II regulatory region sequence-specific DNA binding; DNA binding; transcription factor activity, sequence-specific DNA binding; steroid hormone receptor activity; 9-cis retinoic acid receptor activity; zinc ion binding; sequence-specific DNA binding; metal ion binding; protein binding	Nuclear_Receptors	Coding	0
TC0100001581.mm.2	Adamts4	a disintegrin-like and metallopeptidase (reprolysin type) with thrombospondin type 1 motif, 4	-0.5525	-0.5425	0.127501	-0.8125	-2.3625	-1.6725	-2.1925	-2.4225	-0.6425	0.0275002	-0.0924997	0.7075	-2.2525	-1.9925	-3.1725	-2.3225	Coding	240913	proteolysis; defense response to bacterium	extracellular region; proteinaceous extracellular matrix; extracellular space; extracellular matrix	protease binding; metalloendopeptidase activity; protein binding; peptidase activity; metallopeptidase activity; zinc ion binding; hydrolase activity; metal ion binding		Coding	0
TC0100001582.mm.2	B4galt3	UDP-Gal:betaGlcNAc beta 1,4-galactosyltransferase, polypeptide 3	-0.237499	-0.567499	0.00250053	-0.0274992	-0.307499	-0.237499	-0.957499	-0.527499	0.182501	-0.117499	0.00250053	-0.0674992	-0.637499	-0.367499	-0.887499	-0.987499	Multiple_Complex	57370	carbohydrate metabolic process; protein glycosylation; biological_process	cytoplasm; Golgi apparatus; membrane; integral component of membrane; extracellular exosome; Golgi cisterna membrane			Multiple_Complex	0
TC0100001586.mm.2	Pfdn2	prefoldin 2	0.32	-0.0500002	0.0900002	-0.2	-0.11	-0.53	-0.44	0.0299997	0.1	0.1	-0.44	0.24	-0.88	-0.77	-0.6	-0.18	Multiple_Complex	18637	protein folding; positive regulation of cytoskeleton organization	nucleus; nucleoplasm; nucleolus; cytoplasm; mitochondrion; cytosol; prefoldin complex; extracellular exosome	protein binding involved in protein folding; unfolded protein binding; protein binding		Multiple_Complex	0
TC0100001606.mm.2	Pex19	peroxisomal biogenesis factor 19	-0.2975	0.2425	-0.1075	0.1925	-0.8775	-0.6975	-1.5675	-0.0775003	0.0924997	-0.1375	-0.1075	0.1525	-0.8175	-1.5075	-1.2675	-0.3675	Multiple_Complex	19298			protein binding; peroxisome membrane class-1 targeting sequence binding; protein N-terminus binding; ATPase binding		Multiple_Complex	0
TC0100001610.mm.2	Igsf8	immunoglobulin superfamily, member 8	-0.14	-0.0100002	-0.25	0	-1.05	-0.75	-1.48	-0.650001	0.0199995	0.2	-0.34	0.12	-0.33	-0.93	-0.440001	-0.91	Multiple_Complex	140559	regulation of cell motility	plasma membrane; membrane; integral component of membrane; axon; myelin sheath; synapse; extracellular exosome	protein binding		Multiple_Complex	0
TC0100001611.mm.2	Kcnj10	potassium inwardly-rectifying channel, subfamily J, member 10	-0.2575	-0.3875	-0.537499	-1.6675	-1.1575	-0.747499	-1.2075	-1.0975	-0.747499	0.0525007	0.252501	0.4425	-0.537499	-0.3875	-0.3775	-0.2675	Multiple_Complex	16513	transport; ion transport; potassium ion transport; visual perception; adult walking behavior; potassium ion import; oligodendrocyte development; central nervous system myelination; regulation of ion transmembrane transport; regulation of membrane potential; regulation of long-term neuronal synaptic plasticity; protein homotetramerization; regulation of sensory perception of pain; glutamate reupta…	plasma membrane; integral component of plasma membrane; microvillus; membrane; integral component of membrane; basolateral plasma membrane; apical plasma membrane; astrocyte projection	nucleotide binding; receptor binding; inward rectifier potassium channel activity; voltage-gated ion channel activity; potassium channel activity; protein binding; ATP binding; ATP-activated inward rectifier potassium channel activity; identical protein binding		Multiple_Complex	0
TC0100001663.mm.2	Sdccag8	serologically defined colon cancer antigen 8	0.295	-0.175	-0.655	0.515	0.905001	0.275	1.245	-0.0949998	0.105	0.105	0.145	-0.355	1.265	0.915	1.255	0.595	Multiple_Complex	76816	neuron migration; establishment of cell polarity; microtubule organizing center organization; tube formation; centrosome organization	cytoplasm; centrosome; centriole; cytoskeleton; cell-cell junction; cell junction; centriolar satellite	protein binding		Multiple_Complex	0
TC0100001684.mm.2	Desi2	desumoylating isopeptidase 2	0.21	0.26	0.35	0.38	2.06	0.989999	1.01	0.699999	0.27	0.19	0.32	-0.78	1.15	1.23	1.34	0.81	Coding	78825	proteolysis	cytoplasm	peptidase activity; hydrolase activity		Coding	0
TC0100001720.mm.2	Sde2	SDE2 telomere maintenance homolog (S. pombe)	0.04	0.36	0.23	0.559999	0.42	0.63	0.7	0.91	0.28	0	-0.35	0.0699997	0.16	0.86	0.58	0.57	Coding	208768	biological_process	nucleus; cellular_component	molecular_function		Coding	0
TC0100001730.mm.2	Cnih4	cornichon homolog 4 (Drosophila)	-0.00249958	-0.00249958	0.2975	0.1075	0.7175	0.7775	0.4975	0.2575	-0.4625	-0.0225	0.3675	0.1175	0.4375	0.5075	0.6875	0.7275	Multiple_Complex	98417	transport; ER to Golgi vesicle-mediated transport; protein transport; vesicle-mediated transport; intracellular signal transduction	endoplasmic reticulum; endoplasmic reticulum-Golgi intermediate compartment; membrane; integral component of membrane	CCR5 chemokine receptor binding; protein binding		Multiple_Complex	0
TC0100001734.mm.2	Cnih3	cornichon homolog 3 (Drosophila)	-0.1625	-0.172501	-0.1225	-2.3825	-2.7325	-2.7225	-2.4525	-2.7925	-0.3725	0.1775	-0.1125	0.3075	-1.5925	-1.4225	-1.6725	-2.2625	Coding	72978	synaptic transmission, glutamatergic; intracellular signal transduction; regulation of membrane potential; localization within membrane; regulation of alpha-amino-3-hydroxy-5-methyl-4-isoxazole propionate selective glutamate receptor activity	plasma membrane; membrane; integral component of membrane; cell junction; AMPA glutamate receptor complex; dendritic shaft; synapse; postsynaptic membrane; intracellular	channel regulator activity		Coding	0
TC0100001745.mm.2	Trp53bp2	transformation related protein 53 binding protein 2	-0.2575	-0.1775	-0.187499	-0.787499	-0.527499	-0.647499	-0.987499	-1.1575	-0.6675	-0.1275	0.4425	0.352501	-0.3875	0.00250053	0.102501	0.682501	Coding	209456	apoptotic process; cell cycle; central nervous system development; heart development; embryo development ending in birth or egg hatching; response to ionizing radiation; intrinsic apoptotic signaling pathway by p53 class mediator; positive regulation of execution phase of apoptosis; positive regulation of neuron death	nucleus; cytoplasm; perinuclear region of cytoplasm	p53 binding; SH3 domain binding; identical protein binding; NF-kappaB binding		Coding	0
TC0100001752.mm.2	Susd4	sushi domain containing 4	-0.2	-0.25	-0.0900002	-0.49	-1.17	-1.07	-0.64	-0.53	-0.150001	-0.0299997	0.86	-0.68	0.29	-0.23	0.309999	-0.59	Multiple_Complex	96935	regulation of complement activation; negative regulation of complement activation, alternative pathway; negative regulation of complement activation, classical pathway	membrane; integral component of membrane; cellular_component	molecular_function		Multiple_Complex	0
TC0100001755.mm.2	Aida	axin interactor, dorsalization associated	0.0874996	-0.0924997	0.3475	0.2175	-0.3825	-0.9325	-0.6825	-1.4925	-0.5725	0.2875	-0.0625	0.3475	-1.0525	-0.4525	-0.8925	-0.7225	Multiple_Complex	108909	multicellular organismal development; dorsal/ventral pattern formation; negative regulation of Wnt signaling pathway; regulation of protein homodimerization activity; negative regulation of JUN kinase activity; negative regulation of JNK cascade; determination of ventral identity; negative regulation of determination of dorsal identity	cytoplasm	protein binding; protein domain specific binding		Multiple_Complex	0
TC0100001765.mm.2	Dusp10	dual specificity phosphatase 10	-0.2375	0.0524998	-0.0875006	-0.7375	-1.7475	-1.5875	-2.0675	-2.0075	-0.3975	-0.217501	0.782499	-0.1675	0.372499	-0.127501	-0.1075	-0.2375	Coding	63953	inactivation of MAPK activity; regulation of adaptive immune response; protein dephosphorylation; dephosphorylation; response to lipopolysaccharide; negative regulation of stress-activated MAPK cascade; negative regulation of JUN kinase activity; negative regulation of protein kinase activity by regulation of protein phosphorylation; regulation of innate immune response; negative regulation of JN…	nucleus; nucleoplasm; cytoplasm; Golgi apparatus	phosphoprotein phosphatase activity; protein tyrosine phosphatase activity; protein tyrosine/serine/threonine phosphatase activity; hydrolase activity; phosphatase activity; MAP kinase tyrosine/serine/threonine phosphatase activity; MAP kinase phosphatase activity		Coding	0
TC0100001779.mm.2	Rab3gap2	RAB3 GTPase activating protein subunit 2	0.325	-0.125	0.0950003	0.275	0.995	0.535	1.035	0.245	0.295	-0.085	-0.0450001	-0.165	0.885	0.695	0.555	0.175	Multiple_Complex	98732	regulation of GTPase activity; positive regulation of GTPase activity; establishment of protein localization to endoplasmic reticulum membrane; positive regulation of protein lipidation; positive regulation of endoplasmic reticulum tubular network organization; positive regulation of autophagosome assembly	cytoplasm; plasma membrane; protein complex	GTPase activator activity; Rab guanyl-nucleotide exchange factor activity; Rab GTPase binding; enzyme regulator activity; protein heterodimerization activity		Multiple_Complex	0
TC0100001786.mm.2	Bpnt1	bisphosphate 3-nucleotidase 1; bisphosphate 3'-nucleotidase 1	-0.4675	-0.6175	-0.0574999	-0.2575	-1.1775	-0.9575	-0.9975	-0.7775	-0.5375	-0.2575	-0.0574999	0.8525	-0.7675	-0.5075	-0.5975	0.00249958	Multiple_Complex	23827	nucleobase-containing compound metabolic process; dephosphorylation; phosphatidylinositol phosphorylation; protein dephosphorylation	cytoplasm; extracellular exosome	magnesium ion binding; inositol-1,4-bisphosphate 1-phosphatase activity; 3'(2'),5'-bisphosphate nucleotidase activity; hydrolase activity; metal ion binding		Multiple_Complex	0
TC0100001788.mm.2	Slc30a10	solute carrier family 30, member 10	-0.00500011	0.215	-0.0649996	0.445001	0.835	0.505	0.915	0.395	-0.0450001	0.425	-0.235	-0.145	0.635	0.455	0.345	-0.655	Multiple_Complex	226781	transport; ion transport; cation transport; manganese ion transport; zinc II ion transport; response to zinc ion; transmembrane transport; regulation of sequestering of zinc ion; zinc II ion transmembrane transport; cation transmembrane transport	plasma membrane; membrane; integral component of membrane; cellular_component	zinc ion transmembrane transporter activity; cation transmembrane transporter activity; molecular_function		Multiple_Complex	0
TC0100001806.mm.2	Esrrg	estrogen-related receptor gamma	-0.222499	-0.372499	0.317501	0.0375013	-0.912499	-0.982499	-0.182499	-0.612499	-0.392499	-0.282499	0.877501	-0.202499	-0.182499	0.297501	0.0275011	0.627501	Multiple_Complex	26381	transcription, DNA-templated; regulation of transcription, DNA-templated; multicellular organismal development; steroid hormone mediated signaling pathway; positive regulation of transcription, DNA-templated; positive regulation of transcription from RNA polymerase II promoter; retinoic acid receptor signaling pathway; transcription from RNA polymerase II promoter	nucleus	RNA polymerase II regulatory region sequence-specific DNA binding; transcriptional activator activity, RNA polymerase II transcription regulatory region sequence-specific binding; DNA binding; transcription factor activity, sequence-specific DNA binding; steroid hormone receptor activity; retinoic acid receptor activity; RNA polymerase II transcription factor activity, ligand-activated sequence-s…		Multiple_Complex	0
TC0100001844.mm.2	Tmem206	transmembrane protein 206	-0.0999994	-0.0699997	0.0100002	0.370001	-1	-0.329999	-0.53	-0.4	-0.349999	0.13	0.0600004	0.160001	-0.3	-0.98	-0.179999	-0.25	Coding	66950	biological_process	cell surface; membrane; integral component of membrane	molecular_function		Coding	0
TC0100001855.mm.2	Lpgat1	lysophosphatidylglycerol acyltransferase 1	0.00250053	-0.0774994	0.342501	-0.247499	0.6925	0.462501	0.732501	1.0025	0.102501	0.0725002	-0.5475	0.3725	0.4925	0.812501	0.262501	0.712501	Multiple_Complex	226856	lipid metabolic process; metabolic process; phospholipid biosynthetic process; biological_process	cytoplasm; endoplasmic reticulum; membrane; integral component of membrane; cellular_component; endoplasmic reticulum membrane			Multiple_Complex	0
TC0100001859.mm.2	Slc30a1	solute carrier family 30 (zinc transporter), member 1	-0.175	-0.235001	-0.235001	0.264999	-0.195001	0.275	0.155	0.205	-0.0749998	-0.145	0.175	0.0450001	0.715	0.595	0.724999	0.644999	Multiple_Complex	22782	in utero embryonic development; transport; ion transport; cation transport; zinc II ion transport; cellular calcium ion homeostasis; cellular zinc ion homeostasis; response to zinc ion; negative regulation of neurotransmitter secretion; transmembrane transport; regulation of sequestering of zinc ion; calcium ion import; cadmium ion transmembrane transport; zinc II ion transmembrane transport; neg…	cytoplasm; endoplasmic reticulum; Golgi apparatus; plasma membrane; membrane; integral component of membrane; T-tubule; nuclear membrane	zinc ion transmembrane transporter activity; cation transmembrane transporter activity; calcium channel inhibitor activity; protein binding		Multiple_Complex	0
TC0100001863.mm.2	Kcnh1	potassium voltage-gated channel, subfamily H (eag-related), member 1	0.0474997	-0.0125008	-0.0825005	0.137499	-0.902501	-0.402501	-0.632501	-0.8325	0.1675	0.107499	-0.0625009	-0.212501	-0.562501	-0.602501	-1.0425	-1.4125	Multiple_Complex	16510	phosphorelay signal transduction system; startle response; transport; ion transport; potassium ion transport; ion transmembrane transport; regulation of ion transmembrane transport; regulation of cell proliferation; regulation of membrane potential; transmembrane transport; cellular response to calcium ion; potassium ion transmembrane transport; signal transduction by protein phosphorylation		phosphorelay sensor kinase activity; ion channel activity; voltage-gated ion channel activity; voltage-gated potassium channel activity; delayed rectifier potassium channel activity; potassium channel activity; calmodulin binding; protein kinase binding; cyclic nucleotide binding; identical protein binding; ion channel binding; protein heterodimerization activity; 14-3-3 protein binding; protein …		Multiple_Complex	0
TC0100001914.mm.2	Rgs20	regulator of G-protein signaling 20	0.245	-0.205	0.215	1.015	0.765	0.574999	0.664999	0.695	-0.265	0.135	-0.195	0.325	-0.195	0.275	0.0949998	0.145	Multiple_Complex	58175	G-protein coupled receptor signaling pathway; negative regulation of signal transduction; positive regulation of GTPase activity; termination of G-protein coupled receptor signaling pathway	nucleus; cytoplasm; Golgi apparatus; trans-Golgi network; plasma membrane; membrane	GTPase activator activity; protein binding	Calcium_regulation_in_cardiac_cells; Smooth_muscle_contraction	Multiple_Complex	0
TC0100001943.mm.2	Mybl1	myeloblastosis oncogene-like 1	0.29	0.32	0.71	0.16	-0.61	-0.55	-0.3	-0.74	-0.81	0.11	0.14	0.56	-0.33	0.17	-0.24	0.12	Multiple_Complex	17864	transcription, DNA-templated; regulation of transcription, DNA-templated; transcription from RNA polymerase II promoter; positive regulation of transcription from RNA polymerase II promoter	nucleus; nucleoplasm	RNA polymerase II core promoter proximal region sequence-specific DNA binding; transcriptional activator activity, RNA polymerase II core promoter proximal region sequence-specific binding; DNA binding		Multiple_Complex	0
TC0100001955.mm.2	Arfgef1	ADP-ribosylation factor guanine nucleotide-exchange factor 1(brefeldin A-inhibited)	-0.0799999	0.0600004	0.1	-0.0799999	-0.41	-0.61	-0.32	-0.79	-0.2	-0.04	0.0900002	0.150001	-0.25	0.110001	-0.519999	-0.23	Multiple_Complex	211673		Golgi membrane; nucleus; nucleoplasm; nucleolus; cytoplasm; Golgi apparatus; trans-Golgi network; cytosol; membrane; small nuclear ribonucleoprotein complex; perinuclear region of cytoplasm; nuclear matrix	guanyl-nucleotide exchange factor activity; ARF guanyl-nucleotide exchange factor activity; myosin binding; protein kinase A regulatory subunit binding; protein binding		Multiple_Complex	0
TC0100001957.mm.2	Cpa6	carboxypeptidase A6	-0.415	-0.375	0.345	-1.575	-1.455	-0.765	-0.525	-1.715	-1.705	0.285	2.425	-1.005	2.165	2.135	2.495	1.845	Multiple_Complex	329093	proteolysis	extracellular region; proteinaceous extracellular matrix; cellular_component; extracellular space	carboxypeptidase activity; metallocarboxypeptidase activity; peptidase activity; metallopeptidase activity; zinc ion binding; hydrolase activity; metal ion binding; molecular_function		Multiple_Complex	0
TC0100001967.mm.2	Slco5a1	solute carrier organic anion transporter family, member 5A1	-0.0124998	0.3775	0.4575	0.5175	-0.4525	-0.4825	-0.4125	-0.7425	-0.4625	-0.2425	1.6775	-0.9725	1.3375	1.5675	2.0775	1.2675	Multiple_Complex	240726	sodium-independent organic anion transport; anion transmembrane transport; transport; ion transport; biological_process	integral component of plasma membrane; membrane; integral component of membrane; plasma membrane; cellular_component	sodium-independent organic anion transmembrane transporter activity; transporter activity; molecular_function		Multiple_Complex	0
TC0100002012.mm.2	Jph1	junctophilin 1	-0.127501	0.0924997	0.1025	-0.2575	-0.0474997	-1.0175	-0.7875	-1.3075	-0.0174999	0.6325	-0.5675	-0.0474997	-1.1075	-0.8175	-1.5275	-1.5175	Coding	57339	muscle organ development	endoplasmic reticulum; endoplasmic reticulum membrane; plasma membrane; junctional sarcoplasmic reticulum membrane; membrane; integral component of membrane; sarcoplasmic reticulum; Z disc; junctional membrane complex; sarcoplasmic reticulum membrane	structural constituent of muscle		Coding	0
TC0100002042.mm.2	Kcnq5	potassium voltage-gated channel, subfamily Q, member 5	-0.117499	-0.157499	0.0525007	0.942501	0.742501	0.392501	0.492501	0.792501	-0.017499	-0.107499	-0.0474987	0.172501	-0.0474987	0.322501	-0.157499	-0.197499	Multiple_Complex	226922	transport; ion transport; potassium ion transport; regulation of ion transmembrane transport; transmembrane transport; potassium ion transmembrane transport	voltage-gated potassium channel complex; membrane; integral component of membrane	ion channel activity; voltage-gated ion channel activity; voltage-gated potassium channel activity; delayed rectifier potassium channel activity; potassium channel activity		Multiple_Complex	0
TC0100002054.mm.2	Rims1	regulating synaptic membrane exocytosis 1	0.224999	-0.425	-0.085	-0.765	-0.905	-1.175	-0.815001	-1.105	0.275	0.395	-0.855001	0.184999	-1.145	-1.115	-2.565	-0.825	Coding	116837	protein complex assembly; transport; neurotransmitter transport; intracellular protein transport; exocytosis; neurotransmitter secretion; positive regulation of gene expression; positive regulation of synaptic vesicle priming; cell differentiation; regulation of membrane potential; regulation of long-term neuronal synaptic plasticity; calcium ion-dependent exocytosis of neurotransmitter; long-ter…	plasma membrane; postsynaptic density; membrane; cell junction; vesicle; presynaptic membrane; synapse; presynaptic active zone; intracellular	protein binding; SH3 domain binding; Rab GTPase binding; protein kinase binding; ion channel binding; poly(A) RNA binding; metal ion binding		Coding	0
TC0100002063.mm.2	Ogfrl1	opioid growth factor receptor-like 1	0.1075	-0.062499	0.0375004	-0.00249958	1.0375	0.917501	1.0075	0.7375	0.0775003	0.1175	-0.3925	0.1975	0.7875	0.627501	0.347501	0.7775	Multiple_Complex	70155	biological_process	membrane; cellular_component	receptor activity; molecular_function		Multiple_Complex	0
TC0100002067.mm.2	Smap1	small ArfGAP 1	-0.2575	-0.00749969	0.172501	-0.4175	-0.567499	-0.607499	-0.2975	-0.577499	-0.0574999	-0.1375	0.3325	-0.1375	-0.1375	0.3125	0.212501	0.2825	Multiple_Complex	98366	actin cytoskeleton reorganization; positive regulation of erythrocyte differentiation; regulation of clathrin-mediated endocytosis; positive regulation of GTPase activity	cytoplasm; plasma membrane; membrane	GTPase activator activity; clathrin binding; metal ion binding		Multiple_Complex	0
TC0100002070.mm.2	Sdhaf4	succinate dehydrogenase complex assembly factor 4	0.0150003	-0.244999	0.0150003	0.325001	1.175	0.785001	0.665001	0.175	-0.574999	0.375001	-0.465	0.665001	0.525001	0.675	0.655001	1.075	Multiple_Complex	68002	innate immune response	mitochondrion; mitochondrial matrix	molecular_function		Multiple_Complex	0
TC0100002071.mm.2	Fam135a	family with sequence similarity 135, member A	0.0924997	-0.467501	-0.2675	-0.547501	0.8925	0.6925	1.2925	0.0924997	-0.4875	0.3825	0.4025	-0.297501	1.6225	1.4125	1.4325	1.2025	Multiple_Complex	68187	cellular lipid metabolic process; biological_process	cellular_component	carboxylic ester hydrolase activity; molecular_function		Multiple_Complex	0
TC0100002082.mm.2	Gm20172	predicted gene, 20172	0.305	0.525	0.365	1.085	1.125	0.565	1.565	0.425	0.605	0.245	0.295	-1.145	0.514999	0.915	1.025	-0.195	Coding	100504323					Coding	0
TC0100002121.mm.2	Ptp4a1; Gm13363	protein tyrosine phosphatase 4a1; predicted gene 13363	0.0349998	-0.0250006	0.275	-0.135	0.815	0.665	0.385	0.135	-0.225	0.0549994	-0.0250006	0.195	0.595	0.684999	0.635	0.644999	Multiple_Complex	19243; 433406	protein dephosphorylation; cell cycle; multicellular organismal development; dephosphorylation; positive regulation of cell migration; peptidyl-tyrosine dephosphorylation	nucleus; cytoplasm; endosome; endoplasmic reticulum; cytoskeleton; plasma membrane; cytoplasmic side of plasma membrane; membrane; extracellular exosome; early endosome; spindle	phosphoprotein phosphatase activity; protein tyrosine phosphatase activity; prenylated protein tyrosine phosphatase activity; protein tyrosine/serine/threonine phosphatase activity; hydrolase activity; phosphatase activity		Multiple_Complex	0
TC0100002143.mm.2	Bend6	BEN domain containing 6	0.372499	0.192499	0.3425	-0.267501	-1.3675	-1.7675	-1.5475	-1.9175	-0.0575008	0.2525	-0.687501	0.492499	-2.2875	-1.8575	-2.2475	-1.8175	Multiple_Complex	320705	negative regulation of transcription from RNA polymerase II promoter; positive regulation of neuron differentiation; negative regulation of Notch signaling pathway; transcription, DNA-templated; regulation of transcription, DNA-templated; nervous system development	nucleus	RNA polymerase II transcription corepressor activity; chromatin binding		Multiple_Complex	0
TC0100002175.mm.2	Uggt1	UDP-glucose glycoprotein glucosyltransferase 1	0.237501	-0.192499	-0.232499	0.107501	0.737501	0.7475	1.2775	0.4175	0.0775003	-0.0324993	-0.102499	0.0575008	0.837501	1.4175	1.6075	1.2975	Multiple_Complex	320011	protein glycosylation; UDP-glucosylation	endoplasmic reticulum; endoplasmic reticulum lumen; endoplasmic reticulum-Golgi intermediate compartment; extracellular exosome			Multiple_Complex	0
TC0100002179.mm.2	Kansl3	KAT8 regulatory NSL complex subunit 3	0.17	-0.110001	-0.18	-0.21	-1.78	-1.29	-3.09	-1.26	0.0500002	-0.12	0.04	0.0299997	-1.35	-1.59	-1.12	-1.15	Multiple_Complex	226976	chromatin modification; histone H4-K5 acetylation; histone H4-K8 acetylation; histone H4-K16 acetylation	histone acetyltransferase complex; nucleus; nucleoplasm; nucleolus; intracellular membrane-bounded organelle; NSL complex	histone acetyltransferase activity (H4-K5 specific); histone acetyltransferase activity (H4-K8 specific); histone acetyltransferase activity (H4-K16 specific)		Multiple_Complex	0
TC0100002187.mm.2	Sema4c	sema domain, immunoglobulin domain (Ig), transmembrane domain (TM) and short cytoplasmic domain, (semaphorin) 4C	-0.3525	-0.132501	-0.3525	-0.542501	-0.7325	-0.8025	-0.6325	0.00749969	0.4875	0.0574999	-0.3925	-0.1525	-0.6525	-0.8325	-0.8225	-0.5525	Multiple_Complex	20353	neural crest cell migration; neural tube closure; multicellular organismal development; nervous system development; cell migration in hindbrain; cerebellum development; cell differentiation; positive regulation of cell migration; positive regulation of stress-activated MAPK cascade; muscle cell differentiation; negative regulation of axon extension involved in axon guidance; negative chemotaxis; …	extracellular space; plasma membrane; postsynaptic density; membrane; integral component of membrane; cell junction; synaptic vesicle membrane; cytoplasmic vesicle; synapse; postsynaptic membrane	protein binding; semaphorin receptor binding; chemorepellent activity; neuropilin binding		Multiple_Complex	0
TC0100002193.mm.2	Tmem131	transmembrane protein 131	-0.1075	0.1225	-0.1375	-0.3475	0.2625	0.1825	0.3425	-0.3275	-0.1675	0.0225	0.5125	-0.3675	0.4325	0.6025	0.752501	0.2325	Coding	56030	regulation of immune system process; biological_process	membrane; integral component of membrane; cellular_component	molecular_function		Coding	0
TC0100002204.mm.2	Mgat4a	mannoside acetylglucosaminyltransferase 4, isoenzyme A	-0.5525	-0.00250053	-0.2425	0.2775	-0.3125	-0.2425	-0.7725	0.2075	-0.1525	-0.0924997	-0.2225	0.4675	-1.2725	-0.1625	-0.8525	0.1575	Multiple_Complex	269181	carbohydrate metabolic process; protein N-linked glycosylation; N-glycan processing; protein N-linked glycosylation via asparagine; post-translational protein modification; protein glycosylation	Golgi membrane; extracellular region; Golgi apparatus; membrane; integral component of membrane; extracellular exosome	acetylglucosaminyltransferase activity; alpha-1,3-mannosylglycoprotein 4-beta-N-acetylglucosaminyltransferase activity; transferase activity; transferase activity, transferring glycosyl groups; transferase activity, transferring hexosyl groups; metal ion binding		Multiple_Complex	0
TC0100002207.mm.2	2010300C02Rik	RIKEN cDNA 2010300C02 gene	0.342501	-0.277499	-0.0374994	-0.1875	-0.707499	-1.1675	-1.0275	-1.2875	-0.1475	-0.0974998	0.5825	-0.3375	-0.7275	-0.777499	-0.577499	-1.5275	Coding	72097	biological_process	cellular_component	molecular_function		Coding	0
TC0100002209.mm.2	Tsga10	testis specific 10	0.28	0.4	-0.120001	0.17	0.969999	1	0.71	0.92	-0.240001	0.129999	-0.0200005	0.129999	-0.160001	0.349999	0.83	0.62	Multiple_Complex	211484	cell projection assembly	nucleus; cytoplasm; membrane; motile cilium; neuron projection; nuclear membrane	structural molecule activity; protein binding		Multiple_Complex	0
TC0100002210.mm.2	Mitd1	MIT, microtubule interacting and transport, domain containing 1	0.35	0.5	0.39	0.22	1.17	0.58	0.66	0.67	-0.11	0.3	-0.34	0.150001	0.0200005	0.76	0.820001	0.88	Multiple_Complex	69028	mitotic cytokinesis; cell separation after cytokinesis; transport; cell cycle; negative regulation of protein binding; cell division	endosome; membrane; extrinsic component of membrane; midbody; intracellular membrane-bounded organelle; extracellular exosome; late endosome membrane	protein domain specific binding; phosphatidylinositol binding; protein homodimerization activity; protein binding		Multiple_Complex	0
TC0100002214.mm.2	Rev1	REV1 homolog (S. cerevisiae)	0.265	0.045001	-0.0749989	0.555	0.975	0.755001	0.835001	0.755001	0.165001	-0.275	0.0350008	0.0750008	0.315001	0.105	0.345	0.105	Coding	56210	DNA repair; cellular response to DNA damage stimulus; response to UV; error-prone translesion synthesis; DNA biosynthetic process	nucleus	magnesium ion binding; DNA binding; damaged DNA binding; telomerase activity; RNA helicase activity; DNA primase activity; sulfate adenylyltransferase activity; RNA guanylyltransferase activity; tRNA guanylyltransferase activity; mannose-phosphate guanylyltransferase activity; transferase activity; nucleotidyltransferase activity; deoxycytidyl transferase activity; DNA/RNA helicase activity; CTP:…		Coding	0
TC0100002215.mm.2	Aff3	AF4/FMR2 family, member 3	0.355	0.655	0.254999	0.195	1.585	1.755	1.745	1.725	0.155	0.214999	0.184999	-0.555	1.725	1.595	1.335	1.495	Multiple_Complex	16764	transcription, DNA-templated; regulation of transcription, DNA-templated; response to tumor necrosis factor; embryonic hindlimb morphogenesis	nucleus; nucleoplasm; cytoplasm	DNA binding; double-stranded DNA binding; transcription factor activity, sequence-specific DNA binding		Multiple_Complex	0
TC0100002237.mm.2	Rnf149	ring finger protein 149	0.535001	-0.0949993	0.285001	0.505001	1.025	0.885001	1.355	-0.594999	-0.244999	0.445001	-0.224999	0.0250006	0.815001	0.865001	0.945001	0.935	Multiple_Complex	67702	regulation of protein stability; cellular response to drug; negative regulation of MAPK cascade; protein ubiquitination	membrane; integral component of membrane; extracellular exosome	protein binding; zinc ion binding; UDP-N-acetylmuramoylalanyl-D-glutamyl-2,6-diaminopimelate-D-alanyl-D-alanine ligase activity; ligase activity; ribosomal S6-glutamic acid ligase activity; coenzyme F420-0 gamma-glutamyl ligase activity; coenzyme F420-2 alpha-glutamyl ligase activity; metal ion binding; ubiquitin protein ligase activity; protein-glycine ligase activity; protein-glycine ligase act…		Multiple_Complex	0
TC0100002261.mm.2	Fhl2	four and a half LIM domains 2	0.1075	-0.1425	-0.3725	-1.0025	-0.6225	-0.2725	-0.2425	-1.3825	-0.2625	0.5875	-0.5725	0.2475	0.1675	-0.2225	-0.3425	-0.9825	Coding	14200	negative regulation of transcription from RNA polymerase II promoter; transcription, DNA-templated; regulation of transcription, DNA-templated; regulation of transcription from RNA polymerase II promoter; response to hormone; negative regulation of apoptotic process; negative regulation of transcription, DNA-templated; osteoblast differentiation; atrial cardiac muscle cell development; ventricula…	nucleus; nucleoplasm; cytoplasm; focal adhesion; actin cytoskeleton; Z disc; M band	protein binding; transcription factor binding; zinc ion binding; identical protein binding; metal ion binding		Coding	0
TC0100002266.mm.2	Uxs1	UDP-glucuronate decarboxylase 1	-0.0225	-0.0625	0.0275002	0.4175	-0.752501	-0.172501	-0.6425	-1.0625	0.1475	-0.0825005	0.0275002	-0.0924997	-0.922501	-0.5725	-0.6925	-0.8725	Multiple_Complex	67883	protein tetramerization; UDP-D-xylose biosynthetic process; metabolic process	mitochondrion; Golgi apparatus; membrane; integral component of membrane; extracellular exosome; Golgi cisterna membrane	lyase activity; carboxy-lyase activity; protein homodimerization activity; UDP-glucuronate decarboxylase activity; NAD+ binding		Multiple_Complex	0
TC0100002288.mm.2	Slc39a10	solute carrier family 39 (zinc transporter), member 10	0.1325	-0.1175	-0.2775	-0.4175	-0.9075	-0.3475	-1.0575	-1.1775	-0.1975	0.0924997	-0.2875	0.3925	-0.7775	-0.2375	-1.4075	-0.507501	Multiple_Complex	227059	negative regulation of B cell apoptotic process; transport; ion transport; zinc II ion transport; cellular zinc ion homeostasis; metal ion transport; positive regulation of B cell proliferation; positive regulation of B cell receptor signaling pathway; transmembrane transport; zinc II ion transmembrane import; positive regulation of protein tyrosine phosphatase activity	plasma membrane; membrane; integral component of membrane	zinc ion transmembrane transporter activity; metal ion transmembrane transporter activity		Multiple_Complex	0
TC0100002305.mm.2	Nabp1	nucleic acid binding protein 1	0.2625	0.3925	-0.2475	-0.717501	-0.837501	-1.0575	-0.597501	-1.6175	-0.377501	0.4825	-0.0574999	-0.0475006	-0.127501	-0.00750065	-0.2275	-1.0975	Multiple_Complex	109019	double-strand break repair via homologous recombination; DNA repair; cellular response to DNA damage stimulus; mitotic cell cycle checkpoint; response to ionizing radiation	nucleus; nucleoplasm; cytoplasm; SOSS complex	DNA binding; single-stranded DNA binding; RNA binding; nucleic acid binding; protein binding		Multiple_Complex	0
TC0100002308.mm.2	Myo1b	myosin IB	0.1875	-0.0225	0.00750017	1.7275	1.6575	1.6575	0.8175	2.2575	0.3375	0.00750017	-0.6225	0.2775	0.3475	0.9675	0.1475	0.7375	Multiple_Complex	17912					Multiple_Complex	0
TC0100002314.mm.2	Gls	glutaminase	0.254999	0.00499916	0.0849991	-0.245001	1.285	0.894999	1.425	0.985	0.324999	0.0549994	-0.555	0.174999	1.485	1.305	1.315	1.275	Multiple_Complex	14660		cytoplasm; mitochondrion; mitochondrial matrix; cytosol	glutaminase activity; protein binding; hydrolase activity		Multiple_Complex	0
TC0100002319.mm.2	Nab1	Ngfi-A binding protein 1	0.23	-0.42	-0.17	-0.110001	-0.96	-0.52	-1.1	-0.37	-0.190001	-0.0300007	-0.0100002	0.23	-0.47	-0.42	-0.31	0.4	Multiple_Complex	17936	endochondral ossification; transcription, DNA-templated; regulation of transcription, DNA-templated; Schwann cell differentiation; myelination; regulation of epidermis development; negative regulation of transcription, DNA-templated	nucleus	transcription factor binding		Multiple_Complex	0
TC0100002324.mm.2	Mfsd6	major facilitator superfamily domain containing 6	-0.2625	-0.3625	-0.1125	-0.2625	-0.662499	-0.2225	-1.3625	-0.9925	-0.2125	0.1375	-0.2425	0.3175	-0.3325	-0.622499	-1.2525	0.1175	Multiple_Complex	98682	adaptive immune response; immune system process; transmembrane transport	membrane; integral component of membrane			Multiple_Complex	0
TC0100002330.mm.2	1700019D03Rik	RIKEN cDNA 1700019D03 gene	0.0825005	-0.157499	0.132501	-0.0174999	0.592501	0.3325	0.842501	0.3125	-0.1875	0.142501	-0.117499	0.1625	1.0225	0.5725	0.5625	1.2325	Multiple_Complex	67080	biological_process	plasma membrane; membrane; cellular_component	protein kinase A regulatory subunit binding; molecular_function; protein binding		Multiple_Complex	0
TC0100002338.mm.2	Hecw2	HECT, C2 and WW domain containing E3 ubiquitin protein ligase 2	-0.1825	-0.3425	-0.3325	-0.0225	-0.6925	-0.7225	-0.792501	-1.0725	0.0974998	0.1875	-0.3025	0.0174999	-1.0925	-1.1325	-0.7425	-0.6925	Multiple_Complex	329152	protein ubiquitination; protein ubiquitination involved in ubiquitin-dependent protein catabolic process	cytoplasm	ubiquitin-protein transferase activity; UDP-N-acetylmuramoylalanyl-D-glutamyl-2,6-diaminopimelate-D-alanyl-D-alanine ligase activity; ligase activity; ribosomal S6-glutamic acid ligase activity; coenzyme F420-0 gamma-glutamyl ligase activity; coenzyme F420-2 alpha-glutamyl ligase activity; ubiquitin protein ligase activity; protein-glycine ligase activity; protein-glycine ligase activity, initiat…		Multiple_Complex	0
TC0100002349.mm.2	Pgap1	post-GPI attachment to proteins 1	-0.2825	-0.0124998	0.4875	0.2975	-0.0725002	0.4275	-0.0825005	-0.0124998	-0.3025	-0.2225	0.7375	-0.212501	0.787499	1.2075	1.2475	0.9275	Multiple_Complex	241062	GPI anchor metabolic process; GPI anchor biosynthetic process; transport; intracellular protein transport; sensory perception of sound; embryonic pattern specification; anterior/posterior axis specification; protein transport; myo-inositol transport; forebrain regionalization; head development; nucleic acid phosphodiester bond hydrolysis	endoplasmic reticulum; membrane; integral component of membrane; endoplasmic reticulum membrane	nuclease activity; hydrolase activity; hydrolase activity, acting on ester bonds; phosphoric ester hydrolase activity; T/G mismatch-specific endonuclease activity; retroviral 3' processing activity		Multiple_Complex	0
TC0100002354.mm.2	Hspd1	heat shock protein 1 (chaperonin)	-0.185	-0.215	-0.375	0.325	1.225	0.715	0.875	1.225	0.315	0.245	-0.505	-0.0550003	1.025	1.095	0.875	1.295	Coding	15510			nucleotide binding; lipopolysaccharide binding; protease binding; p53 binding; double-stranded RNA binding; ATP binding; ubiquitin protein ligase binding; protein complex binding; insulin binding; poly(A) RNA binding; protein heterodimerization activity; chaperone binding; misfolded protein binding; protein binding		Coding	0
TC0100002365.mm.2	Satb2	special AT-rich sequence binding protein 2	0.1825	0.342501	0.1925	-0.5975	-0.1775	0.8125	0.5825	0.8625	-0.0874996	-0.2975	0.2925	0.0925007	0.2325	0.2725	0.6225	0.2025	Multiple_Complex	212712	negative regulation of transcription from RNA polymerase II promoter; neuron migration; osteoblast development; chromatin remodeling; transcription, DNA-templated; regulation of transcription, DNA-templated; multicellular organismal development; embryonic pattern specification; regulation of gene expression; chromatin modification; commitment of neuronal cell to specific neuron type in forebrain;…	histone deacetylase complex; nuclear chromatin; nucleus; nucleoplasm; transcription factor complex; cytoplasm; nuclear matrix	DNA binding; chromatin binding; protein binding; sequence-specific DNA binding; RNA polymerase II core promoter proximal region sequence-specific DNA binding; transcriptional activator activity, RNA polymerase II core promoter proximal region sequence-specific binding		Multiple_Complex	0
TC0100002381.mm.2	Clk1	CDC-like kinase 1	0.315	-0.125	-0.125	0.424999	0.955	1.025	1.185	0.575	-0.275001	0.205	0.205	-0.135	1.085	1.035	1.335	0.674999	Multiple_Complex	12747	protein phosphorylation; phosphorylation; peptidyl-serine phosphorylation; peptidyl-threonine phosphorylation; peptidyl-tyrosine phosphorylation; regulation of RNA splicing; protein autophosphorylation	nucleus; cytoplasm		mRNA_processing_binding_Reactome	Multiple_Complex	0
TC0100002383.mm.2	Orc2	origin recognition complex, subunit 2	-0.115	0.265	0.265	0.315001	-0.924999	-0.554999	-0.695	-0.575	0.175	0.00500011	-0.344999	0.165	-0.844999	-0.255	-0.825	-0.775	Multiple_Complex	18393	DNA replication	nuclear chromosome, telomeric region; chromatin; heterochromatin; origin recognition complex; condensed chromosome inner kinetochore; nucleus; nucleoplasm; nuclear origin of replication recognition complex; centrosome; plasma membrane; membrane	DNA replication origin binding; protein binding	Cell_Cycle_KEGG; DNA_replication_Reactome; G1_to_S_cell_cycle_Reactome	Multiple_Complex	0
TC0100002392.mm.2	Trak2	trafficking protein, kinesin binding 2	-0.329999	-0.339999	0.110001	-0.459999	-1.31	-0.919999	-0.769999	-0.769999	-0.309999	0.250001	-0.0699997	0.130001	-0.909999	-0.539999	-0.629999	-0.69	Multiple_Complex	70827	regulation of transcription from RNA polymerase II promoter; protein O-linked glycosylation; protein targeting	nucleus; cytoplasm; mitochondrion; plasma membrane	receptor binding; enzyme binding; GABA receptor binding; protein binding		Multiple_Complex	0
TC0100002442.mm.2	Ino80d	INO80 complex subunit D	-0.0425005	0.1575	-0.1725	-0.00250053	0.3675	0.497499	0.707499	0.0874996	-0.2325	-0.1625	0.7675	-0.3725	0.7575	0.6875	0.6475	0.5175	Multiple_Complex	227195	DNA repair; DNA recombination; transcription, DNA-templated; regulation of transcription, DNA-templated; cellular response to DNA damage stimulus; biological_process	nucleus; cellular_component	molecular_function		Multiple_Complex	0
TC0100002445.mm.2	Ndufs1	NADH dehydrogenase (ubiquinone) Fe-S protein 1	0.1025	0.2325	-0.0974998	0.202499	0.8425	1.0225	0.8025	1.1025	-0.5475	0.3225	-0.1875	0.412499	1.5225	1.3525	1.1025	1.6325	Multiple_Complex	227197	transport; apoptotic mitochondrial changes; ATP synthesis coupled electron transport; cellular respiration; ATP metabolic process; regulation of mitochondrial membrane potential; oxidation-reduction process; reactive oxygen species metabolic process	mitochondrion; mitochondrial inner membrane; mitochondrial respiratory chain complex I; mitochondrial intermembrane space; membrane; myelin sheath; respiratory chain	NADH dehydrogenase activity; NADH dehydrogenase (ubiquinone) activity; electron carrier activity; oxidoreductase activity; oxidoreductase activity, acting on NAD(P)H; metal ion binding; iron-sulfur cluster binding; 2 iron, 2 sulfur cluster binding; 4 iron, 4 sulfur cluster binding; protein binding		Multiple_Complex	0
TC0100002461.mm.2	Klf7	Kruppel-like factor 7 (ubiquitous)	0.150001	0.18	0.0100002	-0.33	-1.18	-1.2	-1.5	-1.82	-0.29	0.190001	0.13	-0.0299997	-1.1	-1.13	-1.09	-1.81	Multiple_Complex	93691	transcription, DNA-templated; regulation of transcription, DNA-templated; axonogenesis; axon guidance; positive regulation of transcription, DNA-templated; dendrite morphogenesis	nucleus	nucleic acid binding; DNA binding; transcription factor activity, sequence-specific DNA binding; metal ion binding		Multiple_Complex	0
TC0100002468.mm.2	Mettl21a	methyltransferase like 21A	-0.0225	-0.1325	0.2075	0.587501	0.7875	0.5475	0.4775	0.9275	0.2375	0.0974998	-0.2025	-0.1325	0.1375	0.667501	0.127501	0.3475	Multiple_Complex	67099	protein methylation; peptidyl-lysine methylation; methylation	cytoplasm; cellular_component			Multiple_Complex	0
TC0100002470.mm.2	Fzd5	frizzled homolog 5 (Drosophila)	0.135	0.185	0.175	0.165	0.645	0.415	0.525	0.755001	0.315	0.135	-0.105	-0.345	0.225	0.215	0.745	-0.165	Coding	14367		early endosome; Golgi apparatus; plasma membrane; bicellular tight junction; cell surface; membrane; integral component of membrane; perinuclear region of cytoplasm; Golgi membrane	signal transducer activity; transmembrane signaling receptor activity; G-protein coupled receptor activity; protein binding; Wnt-protein binding; protein kinase binding; ubiquitin protein ligase binding; Wnt-activated receptor activity	Wnt_Signaling; GPCRDB_Other	Coding	0
TC0100002471.mm.2	Plekhm3	pleckstrin homology domain containing, family M, member 3	-0.117499	-0.1275	-0.157499	0.232501	-0.187499	0.142501	0.4125	0.4125	0.0125008	-0.187499	0.482501	-0.307499	0.432501	0.6225	0.3325	0.682501	Multiple_Complex	241075	intracellular signal transduction; biological_process	cellular_component; intracellular	metal ion binding; molecular_function		Multiple_Complex	0
TC0100002481.mm.2	Idh1	isocitrate dehydrogenase 1 (NADP+), soluble	0.0949993	-0.00500011	0.105	-0.415	0.565	0.835	0.554999	0.174999	-0.255	0.395	-0.145	0.00500011	-0.0150003	-0.525001	-0.295	0.554999	Coding	15926	glyoxylate cycle; tricarboxylic acid cycle; isocitrate metabolic process; 2-oxoglutarate metabolic process; glutathione metabolic process; response to oxidative stress; response to organic cyclic compound; response to steroid hormone; oxidation-reduction process; regulation of phospholipid catabolic process; regulation of phospholipid biosynthetic process; female gonad development	cytoplasm; mitochondrion; peroxisome; cytosol; extracellular exosome	magnesium ion binding; isocitrate dehydrogenase activity; isocitrate dehydrogenase (NADP+) activity; receptor binding; oxidoreductase activity; oxidoreductase activity, acting on the CH-OH group of donors, NAD or NADP as acceptor; protein homodimerization activity; metal ion binding; NADP binding; NAD binding		Coding	0
TC0100002488.mm.2	Kansl1l	KAT8 regulatory NSL complex subunit 1-like	0.4425	0.412499	0.162499	0.5725	1.1825	0.992499	1.0025	0.3425	-0.4875	0.3425	0.5725	-0.4275	1.0425	1.2025	1.2225	0.7325	Multiple_Complex	68691	biological_process	histone acetyltransferase complex; cellular_component	molecular_function		Multiple_Complex	0
TC0100002495.mm.2	Acadl	acyl-Coenzyme A dehydrogenase, long-chain	0.0875001	0.2675	0.147501	0.147501	0.4975	1.0475	0.917501	1.0875	-0.7025	0.2575	-0.1325	0.5775	0.7775	0.797501	-0.0124998	1.0575	Multiple_Complex	11363	temperature homeostasis; lipid metabolic process; fatty acid metabolic process; metabolic process; carnitine metabolic process, CoA-linked; fatty acid beta-oxidation using acyl-CoA dehydrogenase; carnitine catabolic process; long-chain fatty acid catabolic process; cellular lipid catabolic process; negative regulation of fatty acid biosynthetic process; negative regulation of fatty acid oxidation…	cytoplasm; mitochondrion; mitochondrial matrix; mitochondrial membrane	fatty-acyl-CoA binding; acyl-CoA dehydrogenase activity; long-chain-acyl-CoA dehydrogenase activity; electron carrier activity; palmitoyl-CoA oxidase activity; oxidoreductase activity; oxidoreductase activity, acting on the CH-CH group of donors; flavin adenine dinucleotide binding; oxidoreductase activity, acting on the CH-CH group of donors, with a flavin as acceptor	Fatty_Acid_Degradation; Mitochondrial_fatty_acid_betaoxidation	Multiple_Complex	0
TC0100002499.mm.2	Lancl1	LanC (bacterial lantibiotic synthetase component C)-like 1	0.27	-0.420001	-0.390001	-0.390001	-0.860001	-1.06	-1.31	-0.940001	-0.330001	0.249999	-0.200001	0.279999	-1.22	-0.930001	-1.16	-0.680001	Multiple_Complex	14768	G-protein coupled receptor signaling pathway; metabolic process	nucleus; cytoplasm; membrane; extracellular exosome; integral component of plasma membrane	catalytic activity; zinc ion binding; SH3 domain binding; glutathione binding; metal ion binding; low-density lipoprotein particle receptor binding; protein binding		Multiple_Complex	0
TC0100002544.mm.2	Fn1	fibronectin 1	-0.485	-0.0950003	-0.355	0.195	-0.425	-0.635	-0.135	-1.325	-0.715	-0.255	0.835	0.135	0.385	0.615	0.125	1.185	Coding	14268		extracellular region; fibrinogen complex; proteinaceous extracellular matrix; basement membrane; basal lamina; extracellular space; endoplasmic reticulum-Golgi intermediate compartment; apical plasma membrane; extracellular matrix; extracellular exosome; blood microparticle	protease binding; integrin binding; protein binding; heparin binding; peptidase activator activity; mercury ion binding	Inflammatory_Response_Pathway	Coding	0
TC0100002556.mm.2	2023-03-04	membrane-associated ring finger (C3HC4) 4	0.252501	-0.197499	-0.137499	-0.317499	-1.0775	-0.657499	-1.1375	-0.997499	-0.277499	0.0125008	0.252501	0.0125008	-0.817499	-0.817499	-0.397499	-0.567499	Multiple_Complex	381270	protein ubiquitination	Golgi apparatus; Golgi stack; trans-Golgi network; membrane; integral component of membrane; Golgi membrane	ubiquitin-protein transferase activity; zinc ion binding; UDP-N-acetylmuramoylalanyl-D-glutamyl-2,6-diaminopimelate-D-alanyl-D-alanine ligase activity; ligase activity; ribosomal S6-glutamic acid ligase activity; coenzyme F420-0 gamma-glutamyl ligase activity; coenzyme F420-2 alpha-glutamyl ligase activity; metal ion binding; protein-glycine ligase activity; protein-glycine ligase activity, initi…		Multiple_Complex	0
TC0100002562.mm.2	Igfbp5	insulin-like growth factor binding protein 5	-0.0699997	0	-0.11	-0.0500002	-0.5	-0.37	-0.49	-1.04	-0.45	-0.0500002	0.25	0.25	-0.83	-0.56	-0.0100002	0.61	Multiple_Complex	16011		extracellular region; extracellular space; insulin-like growth factor binding protein complex; insulin-like growth factor ternary complex; intracellular	fibronectin binding; insulin-like growth factor binding; growth factor binding; insulin-like growth factor I binding; insulin-like growth factor II binding; protein binding	Smooth_muscle_contraction	Multiple_Complex	0
TC0100002576.mm.2	Tns1	tensin 1	0.0299997	0	0.0900002	-0.39	-0.47	-0.92	-0.29	-0.75	-0.67	-0.36	1.04	-0.0100002	-0.16	0.59	0.14	0.13	Multiple_Complex	21961	cell-substrate junction assembly; fibroblast migration; intracellular signal transduction	focal adhesion; cell-substrate junction; intracellular	actin binding; poly(A) RNA binding; metal ion binding	Integrin-mediated_cell_adhesion_KEGG	Multiple_Complex	0
TC0100002582.mm.2	Aamp	angio-associated migratory protein	-0.1175	-0.2275	-0.3575	-0.0974998	-1.5475	-0.8075	-1.7475	-0.6775	-0.2075	0.0124998	-0.1675	0.3625	-0.8175	-0.8075	-0.9275	-0.3975	Coding	227290	biological_process	cell surface	molecular_function		Coding	0
TC0100002586.mm.2	Zfp142	zinc finger protein 142	-0.1025	0.1575	0.137501	-0.0225	-1.2925	-0.5525	-0.832499	-0.742499	-0.0724993	-0.1425	0.627501	-0.412499	-0.5025	-0.3925	-0.4325	-1.1225	Multiple_Complex	77264	biological_process	cellular_component	molecular_function; nucleic acid binding; metal ion binding		Multiple_Complex	0
TC0100002588.mm.2	Rnf25	ring finger protein 25	-0.335001	0.174999	0.0949993	0.695	0.754999	0.644999	0.544999	0.275	0.235	-0.0550003	0.0449991	-0.225	0.365	0.804999	0.855	0.825	Multiple_Complex	57751	protein ubiquitination; positive regulation of NF-kappaB transcription factor activity	nucleus; cytosol			Multiple_Complex	0
TC0100002603.mm.2	Glb1l	galactosidase, beta 1-like	0.2725	0.8525	0.1125	0.8225	0.7225	-0.0474997	0.0125003	0.7225	0.6525	0.2725	0.2525	-1.1775	0.9025	1.1725	1.2025	0.5625	Multiple_Complex	74577	carbohydrate metabolic process; metabolic process	extracellular region; cellular_component			Multiple_Complex	0
TC0100002606.mm.2	Ptprn	protein tyrosine phosphatase, receptor type, N	-0.0349998	0.0450001	0.0349998	0.155	-0.675	-0.655	-0.585	-0.684999	0.0349998	0.0950003	0.115	-0.245	-0.465	-0.565	-0.465	-1.075	Coding	19275	response to reactive oxygen species; luteinization; protein dephosphorylation; dephosphorylation; cytokine-mediated signaling pathway; insulin secretion; insulin secretion involved in cellular response to glucose stimulus; dense core granule maturation; response to glucose; response to insulin; response to estrogen; response to cAMP	endosome; Golgi apparatus; plasma membrane; membrane; integral component of membrane; secretory granule; neuronal cell body; axon terminus; synapse; synaptic vesicle; cell junction; axon; transport vesicle membrane; cytoplasmic vesicle; cell projection; perikaryon; cell	protein tyrosine phosphatase activity; protein binding; phosphatase activity; spectrin binding; GTPase binding; hydrolase activity; phosphoprotein phosphatase activity		Coding	0
TC0100002608.mm.2	Dnpep	aspartyl aminopeptidase	-0.232501	-0.722501	-0.022501	-0.0425005	-1.3525	-0.462501	-1.4625	-0.6225	-0.472501	0.0974989	0.0474997	0.327499	-0.762501	-0.9125	-0.562501	-0.4125	Coding	13437	proteolysis	nucleus; nucleoplasm; cytoplasm; blood microparticle	aminopeptidase activity; peptidase activity; metallopeptidase activity; zinc ion binding; hydrolase activity; metal ion binding; protein binding		Coding	0
TC0100002618.mm.2	Epha4	Eph receptor A4	-0.2825	-0.1725	-0.3825	-0.252501	-0.5825	-0.1025	-0.792501	-0.4225	-0.0725002	0.0574999	-0.0225	0.0375004	-0.6425	-0.1325	-0.6225	-0.7025	Multiple_Complex	13838	protein phosphorylation; cell adhesion; transmembrane receptor protein tyrosine kinase signaling pathway; multicellular organismal development; nervous system development; axon guidance; adult walking behavior; motor neuron axon guidance; glial cell migration; phosphorylation; peptidyl-tyrosine phosphorylation; corticospinal tract morphogenesis; regulation of GTPase activity; positive regulation …	cytoplasm; mitochondrial outer membrane; endosome; endoplasmic reticulum; Golgi apparatus; plasma membrane; integral component of plasma membrane; cell surface; postsynaptic density; membrane; integral component of membrane; cell junction; filopodium; axon; dendrite; neuromuscular junction; early endosome membrane; cell projection; dendritic spine; perikaryon; axon terminus; axonal growth cone; c…	nucleotide binding; protein kinase activity; protein tyrosine kinase activity; transmembrane receptor protein tyrosine kinase activity; ephrin receptor activity; GPI-linked ephrin receptor activity; transmembrane-ephrin receptor activity; protein binding; ATP binding; kinase activity; transferase activity; PH domain binding; identical protein binding; ephrin receptor binding; DH domain binding		Multiple_Complex	0
TC0100002631.mm.2	Farsb	phenylalanyl-tRNA synthetase, beta subunit	-0.437501	0.0124989	-0.1175	-0.4475	-0.147501	-0.397501	-0.637501	-0.1975	-0.277501	0.2925	-0.1975	0.182499	-0.897501	-0.607501	-0.387501	-0.277501	Multiple_Complex	23874	translation; phenylalanyl-tRNA aminoacylation	cytoplasm; phenylalanine-tRNA ligase complex; membrane	nucleotide binding; magnesium ion binding; RNA binding; aminoacyl-tRNA ligase activity; phenylalanine-tRNA ligase activity; ATP binding; ligase activity		Multiple_Complex	0
TC0100002656.mm.2	Dock10	dedicator of cytokinesis 10	-0.48	0.00999928	0.33	0.17	0.259999	0.719999	-0.0799999	-0.0799999	-0.76	-0.42	1.26	-0.0799999	0.61	1.01	1.15	0.629999	Multiple_Complex	210293	small GTPase mediated signal transduction; regulation of cell migration; positive regulation of GTPase activity	membrane; extracellular exosome; intracellular	guanyl-nucleotide exchange factor activity; Rho guanyl-nucleotide exchange factor activity; Rho GTPase binding; protein binding		Multiple_Complex	0
TC0100002667.mm.2	Irs1	insulin receptor substrate 1	-0.0775003	-0.1075	0.3325	-1.2875	-3.1375	-1.8475	-2.7975	-2.7475	-0.717501	-0.2275	1.3525	-0.4075	-0.797501	-0.8575	0.3325	0.2625	Multiple_Complex	16367	positive regulation of mesenchymal cell proliferation; signal transduction; insulin receptor signaling pathway; regulation of gene expression; positive regulation of glucose metabolic process; phosphatidylinositol 3-kinase signaling; lipid catabolic process; insulin secretion; positive regulation of cell migration; mammary gland development; response to caffeine; positive regulation of fatty acid…	nucleus; cytoplasm; cytosol; plasma membrane; insulin receptor complex; caveola; ciliary basal body; intracellular membrane-bounded organelle; cellular_component	signal transducer activity; transmembrane receptor protein tyrosine kinase adaptor activity; protein kinase C binding; insulin receptor binding; insulin-like growth factor receptor binding; protein binding; protein kinase binding; protein domain specific binding; SH2 domain binding; phosphatidylinositol 3-kinase binding; molecular_function		Multiple_Complex	0
TC0100002681.mm.2	Slc19a3	solute carrier family 19, member 3	0.4175	-0.1025	-0.5325	0.7875	-0.4625	0.1875	-0.2925	0.7775	-0.1425	-0.2525	-0.3225	0.7175	0.5175	0.7275	0.0275002	1.5275	Multiple_Complex	80721	transport; folic acid transport; thiamine transport; thiamine-containing compound metabolic process; thiamine transmembrane transport	plasma membrane; integral component of plasma membrane; membrane; integral component of membrane	folic acid transporter activity; thiamine transmembrane transporter activity; thiamine uptake transmembrane transporter activity		Multiple_Complex	0
TC0100002685.mm.2	Sphkap	SPHK1 interactor, AKAP domain containing	-0.2	-0.0799999	0.0100002	-1.53	-1	-1.25	-1.3	-1.31	-0.0500002	0	0.12	-0.0699997	-0.82	-0.58	-0.94	-0.75	Multiple_Complex	77629	regulation of protein kinase A signaling; biological_process	cytoplasm; mitochondrion; Z disc; extracellular exosome	protein kinase A binding; protein binding		Multiple_Complex	0
TC0100002690.mm.2	Pid1	phosphotyrosine interaction domain containing 1	-0.367499	0.0725012	-0.0374994	-0.237499	-1.5875	-1.1375	0.112501	-1.5675	0.112501	0.0325012	0.262501	-0.407499	-0.467499	0.322501	0.142501	-1.0975	Multiple_Complex	98496		nucleoplasm; cytoplasm	protein binding		Multiple_Complex	0
TC0100002696.mm.2	Dner	delta/notch-like EGF repeat containing	0.0699997	-0.23	-0.32	-0.14	-1.5	-0.49	0.0200005	-0.3	0.2	-0.0299997	-0.22	0.0500002	-0.41	0.24	-0.33	0.58	Coding	227325	Notch signaling pathway; Notch receptor processing; multicellular organismal development; glial cell differentiation; cell differentiation; skeletal muscle fiber development; central nervous system development	early endosome; plasma membrane; membrane; integral component of membrane; dendrite; neuronal cell body	Notch binding; calcium ion binding		Coding	0
TC0100002698.mm.2	Trip12	thyroid hormone receptor interactor 12	-0.1975	0.1925	-0.0375004	0.6925	0.832499	0.9225	1.0225	0.822499	0.2225	0.0124998	0.1325	-0.3675	1.2825	0.832499	1.1725	0.782499	Multiple_Complex	14897	DNA repair; cellular response to DNA damage stimulus; embryo development; protein ubiquitination involved in ubiquitin-dependent protein catabolic process; negative regulation of histone H2A K63-linked ubiquitination; negative regulation of double-strand break repair; protein ubiquitination	nucleus; nucleoplasm; cytoplasm	ubiquitin-protein transferase activity; UDP-N-acetylmuramoylalanyl-D-glutamyl-2,6-diaminopimelate-D-alanyl-D-alanine ligase activity; ligase activity; ribosomal S6-glutamic acid ligase activity; coenzyme F420-0 gamma-glutamyl ligase activity; coenzyme F420-2 alpha-glutamyl ligase activity; thyroid hormone receptor binding; ubiquitin protein ligase activity; protein-glycine ligase activity; protei…		Multiple_Complex	0
TC0100002702.mm.2	Slc16a14	solute carrier family 16 (monocarboxylic acid transporters), member 14	-0.1575	0.0124998	0.4225	-0.8675	-1.0975	-1.1575	-0.9475	-0.9275	-0.0174999	-0.2675	0.2625	0.0225	-0.5075	0.00249958	-0.1475	-0.3475	Coding	71781	transport; ion transmembrane transport; transmembrane transport; monocarboxylic acid transport	plasma membrane; membrane; integral component of membrane; cellular_component	monocarboxylic acid transmembrane transporter activity; symporter activity; molecular_function		Coding	0
TC0100002748.mm.2	Pde6d	phosphodiesterase 6D, cGMP-specific, rod, delta	-0.1625	-0.302501	0.2575	-0.392501	-0.862501	-0.4525	-1.5025	-0.382501	-0.422501	0.147499	0.0774994	0.197499	-1.2025	-1.0825	-1.1825	-0.922501	Multiple_Complex	18582	visual perception; phototransduction; response to stimulus; metabolic process; negative regulation of GTPase activity	cytoplasm; cytosol; cytoskeleton; membrane; cytoplasmic vesicle; cell projection; cytoplasmic vesicle membrane	3',5'-cyclic-nucleotide phosphodiesterase activity; GTPase inhibitor activity; protein binding; Rab GTPase binding; 3',5'-cyclic-GMP phosphodiesterase activity		Multiple_Complex	0
TC0100002762.mm.2	Kcnj13	potassium inwardly-rectifying channel, subfamily J, member 13	0.440001	0.48	0.35	0.55	2.28	1.97	2.87	1.94	-0.0599995	0.280001	0.68	-0.9	2.88	2.18	1.87	2.16	Coding	100040591	transport; ion transport; potassium ion transport; potassium ion import; regulation of ion transmembrane transport	integral component of plasma membrane; membrane; integral component of membrane	inward rectifier potassium channel activity; voltage-gated ion channel activity		Coding	0
TC0100002764.mm.2	Ngef	neuronal guanine nucleotide exchange factor	-0.0350008	-0.385	-0.0350008	0.684999	1.065	0.605	0.605	0.795	0.434999	-0.215	-0.635	0.415	-0.805	0.375	-0.885	-0.435	Multiple_Complex	53972	multicellular organismal development; nervous system development; cellular process; cell differentiation; regulation of Rho protein signal transduction; regulation of GTPase activity; positive regulation of GTPase activity; ephrin receptor signaling pathway; negative regulation of dendritic spine morphogenesis	cytoplasm; membrane; cell projection; cytosol; growth cone	guanyl-nucleotide exchange factor activity; Rho guanyl-nucleotide exchange factor activity; protein binding; ephrin receptor binding		Multiple_Complex	0
TC0100002772.mm.2	A730008H23Rik; Hjurp; 6430706D22Rik	RIKEN cDNA A730008H23 gene; Holliday junction recognition protein; RIKEN cDNA 6430706D22 gene	0.3325	0.6825	0.062499	0.732499	0.362499	0.772499	1.0725	0.6325	0.282499	-0.2375	0.312499	-0.357501	1.0925	0.6725	1.2125	0.8825	Multiple_Complex	212427; 381280; 78605	cell cycle; chromosome segregation; CENP-A containing nucleosome assembly; regulation of protein complex assembly; regulation of DNA binding	chromosome, centromeric region; condensed chromosome kinetochore; nucleus; chromosome; nucleolus; cytoplasm	DNA binding; histone binding; identical protein binding; protein binding		Multiple_Complex	0
TC0100002801.mm.2	Per2	period circadian clock 2	-0.175	-0.0349998	0.215	0.0950003	0.715	1.055	0.315001	0.0749998	-0.00500011	0.355	-0.0749998	-0.275	0.195001	0.475	-0.135	-0.304999	Coding	18627	negative regulation of transcription from RNA polymerase II promoter; circadian rhythm; negative regulation of transcription, DNA-templated; response to ischemia; glycogen biosynthetic process; gluconeogenesis; transcription, DNA-templated; regulation of transcription, DNA-templated; fatty acid metabolic process; regulation of vasoconstriction; lactate biosynthetic process; negative regulation of…	nucleus; nucleoplasm; cytoplasm; cytosol; perinuclear region of cytoplasm	transcription factor activity, transcription factor binding; protein binding; transcription regulatory region sequence-specific DNA binding; core promoter binding; transcription corepressor binding; transcription coactivator activity; transcription factor binding; kinase binding; nuclear hormone receptor binding; pre-mRNA binding; histone deacetylase binding; ubiquitin binding; RNA polymerase bin…	Circadian_Exercise	Coding	0
TC0100002805.mm.2	Hdac4	histone deacetylase 4	-0.1	-0.33	-0.1	-0.610001	-0.2	-0.27	0.259999	-0.0700006	-0.150001	-0.33	0.7	-0.22	0.129999	0.7	0.429999	0.809999	Coding	208727	negative regulation of transcription from RNA polymerase II promoter; skeletal system development; osteoblast development; chromatin remodeling; transcription, DNA-templated; regulation of transcription, DNA-templated; positive regulation of cell proliferation; negative regulation of cell proliferation; positive regulation of lamellipodium assembly; negative regulation of myotube differentiation;…	histone deacetylase complex; nucleus; nucleoplasm; cytoplasm; cytosol; transcriptional repressor complex; sarcomere; Z disc; neuromuscular junction; A band; actomyosin; protein complex	RNA polymerase III transcription factor binding; core promoter binding; DNA binding; chromatin binding; transcription corepressor activity; histone deacetylase activity; protein binding; transcription factor binding; zinc ion binding; hydrolase activity; protein kinase binding; potassium ion binding; NAD-dependent histone deacetylase activity (H3-K14 specific); protein deacetylase activity; activ…		Coding	0
TC0100002806.mm.2	Hdac4	histone deacetylase 4	-0.277499	-0.287499	0.132501	-0.4175	-0.987499	-1.2975	-0.687499	-1.5475	-0.437499	-0.2575	0.9525	-0.2575	-0.1375	-0.407499	0.102501	-0.5075	Multiple_Complex	208727	negative regulation of transcription from RNA polymerase II promoter; skeletal system development; osteoblast development; chromatin remodeling; transcription, DNA-templated; regulation of transcription, DNA-templated; positive regulation of cell proliferation; negative regulation of cell proliferation; positive regulation of lamellipodium assembly; negative regulation of myotube differentiation;…	histone deacetylase complex; nucleus; nucleoplasm; cytoplasm; cytosol; transcriptional repressor complex; sarcomere; Z disc; neuromuscular junction; A band; actomyosin; protein complex	RNA polymerase III transcription factor binding; core promoter binding; DNA binding; chromatin binding; transcription corepressor activity; histone deacetylase activity; protein binding; transcription factor binding; zinc ion binding; hydrolase activity; protein kinase binding; potassium ion binding; NAD-dependent histone deacetylase activity (H3-K14 specific); protein deacetylase activity; activ…		Multiple_Complex	0
TC0100002816.mm.2	Myeov2	myeloma overexpressed 2	0.112499	-0.0675011	0.122499	0.2125	0.6525	0.4625	0.4825	0.4725	-0.0575008	0.1325	-0.177501	0.102499	0.2225	0.272499	0.362499	0.452499	Multiple_Complex	66915	biological_process	cellular_component	molecular_function		Multiple_Complex	0
TC0100002827.mm.2	Kif1a	kinesin family member 1A	0.2775	-0.1525	0.1075	-0.412499	-0.742499	-0.7125	-1.0825	-0.4625	-0.1825	0.127501	-0.0625	0.1175	-0.532499	-0.5625	-0.9425	-0.5225	Multiple_Complex	16560	microtubule-based movement; vesicle-mediated transport; cytoskeleton-dependent intracellular transport; metabolic process	cytoplasm; cytoskeleton; kinesin complex; microtubule; neuron projection; neuronal cell body	nucleotide binding; microtubule motor activity; ATP binding; microtubule binding; ATP-dependent microtubule motor activity, plus-end-directed		Multiple_Complex	0
TC0100002866.mm.2	Pam	peptidylglycine alpha-amidating monooxygenase	-0.22	0.11	-0.0600004	-0.67	-0.980001	-0.48	-0.690001	-0.59	0.0599995	0	-0.150001	0.0900002	-0.730001	-0.18	-0.89	-0.57	Multiple_Complex	18484					Multiple_Complex	0
TC0100002888.mm.2	Pign	phosphatidylinositol glycan anchor biosynthesis, class N	-0.17	-0.0600004	-0.25	-0.67	-1.41	-1.1	-0.52	-1.17	-0.570001	0.17	0.65	-0.25	-0.37	-0.990001	-1.37	-1.41	Multiple_Complex	27392	GPI anchor biosynthetic process; metabolic process	endoplasmic reticulum; endoplasmic reticulum membrane; membrane; integral component of membrane	catalytic activity; transferase activity; phosphotransferase activity, for other substituted phosphate groups; Kdo transferase activity; mannose-ethanolamine phosphotransferase activity		Multiple_Complex	0
TC0100002899.mm.2	Kdsr	3-ketodihydrosphingosine reductase	-0.487499	-0.0774994	-0.017499	-0.1675	-0.4275	0.022501	-0.7575	-0.397499	0.0725002	0.3325	-0.107499	-0.2975	-0.527499	-0.567499	-0.3375	-0.767499	Multiple_Complex	70750	lipid metabolic process; sphingolipid metabolic process; 3-keto-sphinganine metabolic process; metabolic process; sphingolipid biosynthetic process; oxidation-reduction process	endoplasmic reticulum; membrane; integral component of membrane; endoplasmic reticulum membrane	oxidoreductase activity; 3-dehydrosphinganine reductase activity		Multiple_Complex	0
TC0100002900.mm.2	Vps4b	vacuolar protein sorting 4b (yeast)	-0.2425	0.2475	0.0275002	0.3475	1.0975	1.0375	1.0975	1.1175	-0.2125	-0.00249958	0.0675001	0.1475	0.6375	0.9475	0.9575	1.3975	Multiple_Complex	20479		spindle pole; nucleus; cytoplasm; endosome; centrosome; cytosol; endosome membrane; membrane; extracellular exosome; Flemming body; late endosome membrane	nucleotide binding; protein binding; ATP binding; protein C-terminus binding; hydrolase activity; ATPase activity; ATPase activity, coupled; identical protein binding; protein homodimerization activity; microtubule-severing ATPase activity		Multiple_Complex	0
TC0100002921.mm.2	Dsel	dermatan sulfate epimerase-like	0.2075	0.1675	-0.0625	0.3875	1.1275	0.9575	1.1475	0.3975	0.2775	0.4575	-0.7725	0.0375004	0.6275	0.8475	-0.2525	-0.5225	Coding	319901	chondroitin sulfate metabolic process; dermatan sulfate metabolic process	membrane; integral component of membrane; cellular_component	sulfotransferase activity; carnitine racemase activity; isomerase activity; chondroitin-glucuronate 5-epimerase activity; NADHX epimerase activity; NADPHX epimerase activity		Coding	0
TC0100002936.mm.2	Tsn	translin	0.0350008	-0.0449991	-0.275	-0.325	-1.145	-0.865	-1.865	-0.865	-0.335	0.085	-0.0549994	0.305	-1.065	-0.934999	-1.245	-0.764999	Coding	22099	metabolic process; nucleic acid phosphodiester bond hydrolysis; RNA phosphodiester bond hydrolysis, endonucleolytic	nucleus; cytoplasm	DNA binding; single-stranded DNA binding; RNA binding; mRNA binding; nuclease activity; endonuclease activity; endoribonuclease activity; protein binding; hydrolase activity; protein complex binding; phosphoric ester hydrolase activity; sequence-specific DNA binding; T/G mismatch-specific endonuclease activity; retroviral 3' processing activity	mRNA_processing_binding_Reactome	Coding	0
TC0100002938.mm.2	2900060B14Rik	RIKEN cDNA 2900060B14 gene	-0.0450001	-0.245	0.145	0.425	1.155	0.835	1.115	0.755	0.135	0.265	0.215	-0.615	0.905	0.945	1.025	0.885	Multiple_Complex	68204	biological_process	cellular_component; membrane; integral component of membrane	molecular_function		Multiple_Complex	0
TC0100002947.mm.2	Ralb	v-ral simian leukemia viral oncogene homolog B (ras related)	-0.1975	0.2425	-0.2275	-1.0775	-1.6575	-1.8675	-2.1375	-2.0275	-0.6675	0.0425005	0.1825	0.4425	-1.5275	-0.9075	-1.1675	-1.4075	Multiple_Complex	64143	cytokinesis; regulation of exocyst assembly; positive regulation of protein phosphorylation; apoptotic process; cell cycle; signal transduction; small GTPase mediated signal transduction; Ras protein signal transduction; cellular response to starvation; negative regulation of protein binding; positive regulation of protein binding; cell division; regulation of exocyst localization; cellular respo…	exocyst; autophagosome; plasma membrane; membrane; midbody; extracellular exosome; intracellular	nucleotide binding; GTPase activity; GTP binding; GDP binding; ubiquitin protein ligase binding; ATPase binding; protein binding		Multiple_Complex	0
TC0100002954.mm.2	Ptpn4	protein tyrosine phosphatase, non-receptor type 4	-0.552501	-0.00250053	-0.4825	-1.0625	0.317499	0.447499	0.5475	0.527499	-0.0725002	-0.0425005	0.0474997	0.0674992	0.617499	0.737499	0.4575	0.8875	Multiple_Complex	19258	protein dephosphorylation; dephosphorylation; peptidyl-tyrosine dephosphorylation	cytoplasm; cytoskeleton; plasma membrane; cytoplasmic side of plasma membrane; membrane; extrinsic component of membrane	phosphoprotein phosphatase activity; protein tyrosine phosphatase activity; non-membrane spanning protein tyrosine phosphatase activity; protein binding; cytoskeletal protein binding; hydrolase activity; phosphatase activity		Multiple_Complex	0
TC0100002977.mm.2	Dpp10	dipeptidylpeptidase 10	-0.4225	-0.5125	0.1875	-0.0124998	0.2775	0.557501	0.6475	0.0675001	-0.3925	-0.162499	0.587501	-0.0324993	1.6375	1.3575	1.3775	1.6075	Multiple_Complex	269109	proteolysis; protein localization to plasma membrane; positive regulation of establishment of protein localization to plasma membrane; regulation of potassium ion transmembrane transport	plasma membrane; voltage-gated potassium channel complex; membrane; integral component of membrane	serine-type peptidase activity; dipeptidyl-peptidase activity; potassium channel regulator activity		Multiple_Complex	0
TC0100002997.mm.2	Lypd1	Ly6/Plaur domain containing 1	-0.3025	-0.8425	-0.2825	2.3275	1.1975	0.5775	0.3375	1.3275	0.4275	0.5575	-1.1325	0.1475	-0.0924997	-0.8825	-0.6625	-1.5225	Coding	72585		plasma membrane; membrane; anchored component of membrane			Coding	0
TC0100003010.mm.2	Tmem163	transmembrane protein 163	-0.00249958	-0.692499	0.3575	-1.2325	-1.2125	-0.7625	-1.7825	-1.9725	-0.372499	-0.5625	0.377501	0.557501	0.507501	-0.202499	-0.112499	0.307501	Multiple_Complex	72160	biological_process	endosome; membrane; integral component of membrane; cell junction; integral component of synaptic vesicle membrane; cytoplasmic vesicle; early endosome membrane; synapse; synaptic vesicle membrane	zinc ion binding	mRNA_processing_binding_Reactome	Multiple_Complex	0
TC0100003027.mm.2	Dars	aspartyl-tRNA synthetase	0.185	-0.0649996	0.0650005	0.285	0.765001	1.055	1.575	0.645	-0.235	0.0550003	-0.0349998	0.215	0.915	0.775	0.465001	1.225	Multiple_Complex	226414	translation; tRNA aminoacylation for protein translation; aspartyl-tRNA aminoacylation	cytoplasm; membrane; extracellular exosome	nucleotide binding; nucleic acid binding; aminoacyl-tRNA ligase activity; aspartate-tRNA ligase activity; ATP binding; ligase activity; poly(A) RNA binding; protein binding		Multiple_Complex	0
TC0100003042.mm.2	Pfkfb2; C4bp-ps1	6-phosphofructo-2-kinase/fructose-2,6-biphosphatase 2; complement component 4 binding protein, pseudogene 1	0.210001	0.34	0.14	0.17	0.650001	1.08	0.85	0.0500002	0.35	0.0100002	0.370001	-0.73	0.780001	0.38	0.790001	0.43	Multiple_Complex	18640; 12270	glucose catabolic process; lactate metabolic process; pyruvate metabolic process; glycolytic process; response to glucose; dephosphorylation; positive regulation of insulin secretion; positive regulation of glucokinase activity; carbohydrate phosphorylation; fructose metabolic process; fructose 2,6-bisphosphate metabolic process; metabolic process; phosphorylation	cytoplasm	6-phosphofructo-2-kinase activity; fructose-2,6-bisphosphate 2-phosphatase activity; kinase binding; protein kinase binding; nucleotide binding; catalytic activity; ATP binding; kinase activity; transferase activity; hydrolase activity		Multiple_Complex	0
TC0100003068.mm.2	Mfsd4	major facilitator superfamily domain containing 4	0.105	0.105	-0.0250006	-0.955	-1.155	-0.835	-0.795	-0.715	0.135	0.165	-0.395	0.0950003	-0.695001	-0.435	-1.185	-0.995	Multiple_Complex	213006	transport; transmembrane transport; biological_process	membrane; integral component of membrane; cellular_component	molecular_function		Multiple_Complex	0
TC0100003069.mm.2	Cdk18	cyclin-dependent kinase 18	0.245	-0.135	-0.155	-1.405	-1.845	-1.325	-1.325	-1.705	0.0349998	0.405001	-0.245	-0.195	-1.175	-0.965	-1.385	-2.145	Coding	18557	protein phosphorylation; phosphorylation; regulation of cell cycle		nucleotide binding; protein kinase activity; protein serine/threonine kinase activity; cyclin-dependent protein serine/threonine kinase activity; ATP binding; kinase activity; transferase activity; protein binding		Coding	0
TC0100003074.mm.2	Tmcc2	transmembrane and coiled-coil domains 2	0.105	-1.065	-0.0749998	-0.295	-0.925	-0.945	-0.105	-0.625	-0.145	-0.0249996	-0.305	0.475	-1.075	-0.565	-1.165	-0.585	Multiple_Complex	68875	biological_process	membrane; integral component of membrane; cellular_component	molecular_function; protein binding		Multiple_Complex	0
TC0100003079.mm.2	Cntn2	contactin 2	-0.355	-0.285	0.0950003	-0.735	-1.875	-1.365	-1.775	-1.765	-0.085	0.175	-0.325	0.235	-1.115	-1.125	-1.885	-1.485	Multiple_Complex	21367	microtubule cytoskeleton organization; neuron migration; cell adhesion; cell-matrix adhesion; axonogenesis; axon guidance; axonal fasciculation; learning; adult walking behavior; regulation of cell morphogenesis involved in differentiation; positive regulation of protein processing; cerebral cortex GABAergic interneuron migration; central nervous system myelination; regulation of axon diameter; n…	plasma membrane; voltage-gated potassium channel complex; cell surface; membrane; axon; anchored component of membrane; node of Ranvier; neuron projection; neuronal cell body; myelin sheath; juxtaparanode region of axon; synapse	glycoprotein binding; protein binding; carbohydrate binding; protein self-association		Multiple_Complex	0
TC0100003087.mm.2	Mdm4	transformed mouse 3T3 cell double minute 4	-0.302501	-0.0925007	0.1775	0.4575	0.697499	1.0275	0.647499	1.0875	-0.262501	0.2075	0.3075	-0.252501	0.907499	1.0975	0.4675	0.577499	Multiple_Complex	17248	negative regulation of transcription from RNA polymerase II promoter; regulation of heart rate; heart valve development; atrioventricular valve morphogenesis; endocardial cushion morphogenesis; ventricular septum development; atrial septum development; protein complex assembly; positive regulation of cell proliferation; negative regulation of protein catabolic process; negative regulation of apop…	nucleus; nucleoplasm	protein binding; zinc ion binding; enzyme binding; metal ion binding		Multiple_Complex	0
TC0100003092.mm.2	Snrpe	small nuclear ribonucleoprotein E	-0.0224991	0.0175009	0.0675011	0.0675011	0.607501	0.737501	0.2475	0.687501	-0.112499	-0.0724993	0.0375004	0.147501	0.257501	0.517501	0.657501	0.617501	Coding	20643	spliceosomal snRNP assembly; mRNA splicing, via spliceosome; mRNA processing; RNA splicing; hair cycle		RNA binding; protein binding		Coding	0
TC0100003096.mm.2	Atp2b4; Mir6903	ATPase, Ca++ transporting, plasma membrane 4; microRNA 6903	-0.4875	0.492499	-0.1575	-0.7775	-1.0975	-0.467501	-0.8575	-0.9075	0.0324993	0.0625	-0.137501	0.0424995	-0.1975	-0.0675001	-0.1575	-0.767501	Multiple_Complex	381290; 102466206		plasma membrane; integral component of plasma membrane; membrane; basolateral plasma membrane; Z disc; T-tubule; sarcolemma; neuron projection; intracellular membrane-bounded organelle; protein complex; sperm principal piece; integral component of membrane; sperm flagellum	calcium-transporting ATPase activity; calmodulin binding; sodium channel regulator activity; PDZ domain binding; protein phosphatase 2B binding; nitric-oxide synthase inhibitor activity; nitric-oxide synthase binding; scaffold protein binding; nucleotide binding; ATP binding; hydrolase activity; metal ion binding		Multiple_Complex	0
TC0100003102.mm.2	Btg2	B cell translocation gene 2, anti-proliferative	-0.51	-0.04	-0.26	0.0699997	-0.0300002	0.00999975	0.32	0.0899997	0.23	-0.0500002	-0.27	0.0899997	1.92	2.74	2.43	1.68	Coding	12227	negative regulation of transcription from RNA polymerase II promoter; transcription, DNA-templated; regulation of transcription, DNA-templated; protein methylation; cellular response to DNA damage stimulus; negative regulation of cell proliferation; associative learning; anterior/posterior pattern specification; negative regulation of translation; dentate gyrus development; central nervous system…	extracellular exosome	transcriptional repressor activity, RNA polymerase II core promoter proximal region sequence-specific binding; protein binding		Coding	0
TC0100003104.mm.2	Adora1	adenosine A1 receptor	0.365	-0.425	0.125	-0.0149994	-0.0949993	-0.0549994	-0.405	-0.235	0.0349998	0.0749998	-0.455	0.345	-0.625	-0.745	-1.275	-0.145	Coding	11539		endoplasmic reticulum; plasma membrane; endomembrane system; postsynaptic density; membrane; integral component of membrane; basolateral plasma membrane; dendrite; axolemma; asymmetric synapse; presynaptic membrane; neuronal cell body; terminal bouton; dendritic spine; cell body; synapse; postsynaptic membrane; presynaptic active zone	G-protein coupled adenosine receptor activity; G-protein coupled receptor binding; purine nucleoside binding; phospholipase C activity; signal transducer activity; G-protein coupled receptor activity; protein binding; heat shock protein binding; G-protein beta/gamma-subunit complex binding; heterotrimeric G-protein binding; protein heterodimerization activity	GPCRDB_Other; Nucleotide_GPCRs	Coding	0
TC0100003107.mm.2	Ppfia4	protein tyrosine phosphatase, receptor type, f polypeptide (PTPRF), interacting protein (liprin), alpha 4	-0.120001	-0.450001	-0.47	0.129999	-0.730001	-1.24	-0.920001	-0.880001	-0.0500002	-0.33	0.17	0.21	-0.150001	-0.85	-0.370001	-0.26	Coding	68507	biological_process	synapse; presynaptic active zone	protein binding		Coding	0
TC0100003108.mm.2	Tmem183a	transmembrane protein 183A	-0.0749998	-0.425	-0.155	-0.0649996	-0.644999	-0.655	-2.045	-1.585	-0.475	0.215	-0.0349998	0.295	-1.605	-1.025	-1.185	-0.615	Coding	57439	biological_process	membrane; integral component of membrane; cellular_component	molecular_function		Coding	0
TC0100003113.mm.2	Ppp1r12b	protein phosphatase 1, regulatory (inhibitor) subunit 12B	-0.9625	-0.0924997	0.127501	-0.9025	-1.0625	0.00750065	-1.8725	-1.4225	-0.8625	-0.2625	1.2475	-0.122499	-0.2725	-0.0725002	0.3275	1.0575	Multiple_Complex	329251	signal transduction; biological_process; regulation of catalytic activity	cytoplasm; Z disc; A band	phosphatase regulator activity; molecular_function; protein kinase binding		Multiple_Complex	0
TC0100003119.mm.2	Lgr6	leucine-rich repeat-containing G protein-coupled receptor 6	-0.3225	-0.5925	0.2575	-1.1525	-0.6725	-0.4925	-0.1325	-0.9525	-1.1425	-0.4425	2.1675	-0.582499	1.2875	1.2575	1.3875	1.8775	Multiple_Complex	329252	signal transduction; G-protein coupled receptor signaling pathway; Wnt signaling pathway; positive regulation of Wnt signaling pathway; positive regulation of cell migration	nucleoplasm; cytoplasm; plasma membrane; membrane; integral component of membrane; vesicle	signal transducer activity; G-protein coupled receptor activity; protein-hormone receptor activity; molecular_function		Multiple_Complex	0
TC0100003120.mm.2	Ptprv	protein tyrosine phosphatase, receptor type, V	1.365	0.495	0.325	2.455	2.235	2.255	1.775	2.865	0.555	0.925	-1.555	0.0749998	0.835	1.225	0.414999	0.335	Multiple_Complex	13924	protein dephosphorylation; DNA damage response, signal transduction by p53 class mediator resulting in cell cycle arrest; negative regulation of cell proliferation; dephosphorylation; protein carboxylation; pancreas development; mitotic G1 DNA damage checkpoint; cellular response to insulin stimulus; glucose homeostasis; cellular lipid catabolic process; type B pancreatic cell proliferation; nega…	membrane; integral component of membrane; intracellular	phosphoprotein phosphatase activity; protein tyrosine phosphatase activity; hydrolase activity; phosphatase activity		Multiple_Complex	0
TC0100003122.mm.2	Gpr37l1	G protein-coupled receptor 37-like 1	0.16	-0.150001	-0.14	-0.240001	-0.740001	-1.41	-1.37	-0.820001	-0.42	-0.0300007	-0.0900002	0.54	-0.820001	-1.3	-0.89	0.11	Multiple_Complex	171469	signal transduction; G-protein coupled receptor signaling pathway; adenylate cyclase-inhibiting G-protein coupled receptor signaling pathway; positive regulation of cerebellar granule cell precursor proliferation; positive regulation of MAPK cascade; negative regulation of neuron differentiation; negative regulation of smoothened signaling pathway; negative regulation of astrocyte differentiation…	plasma membrane; membrane; integral component of membrane; receptor complex	signal transducer activity; G-protein coupled receptor activity; protein binding; G-protein coupled peptide receptor activity; prosaposin receptor activity; peptide binding	GPCRDB_Class_A_Rhodopsin-like; GPCRDB_Other	Multiple_Complex	0
TC0100003125.mm.2	Timm17a	translocase of inner mitochondrial membrane 17a	0.169999	-0.550001	0.259999	-0.0800009	-0.280001	-0.870001	-1.08	-0.97	-0.440001	0.309999	-0.47	0.599999	-1.23	-0.650001	-1.18	-0.39	Multiple_Complex	21854	transport; intracellular protein transport; protein transport; protein import into mitochondrial matrix; protein transmembrane transport	mitochondrion; mitochondrial inner membrane; mitochondrial inner membrane presequence translocase complex; membrane; integral component of membrane; integral component of mitochondrial inner membrane	protein channel activity; P-P-bond-hydrolysis-driven protein transmembrane transporter activity; enzyme binding; protein binding		Multiple_Complex	0
TC0100003127.mm.2	Shisa4	shisa family member 4	-0.315	-0.655	-0.195	-0.684999	-0.974999	-0.915	-1.515	-1.055	-0.375	0.115001	-0.145	0.405001	-0.825	-0.835	-1.535	-0.705	Multiple_Complex	77552		membrane; integral component of membrane			Multiple_Complex	0
TC0100003129.mm.2	Nav1	neuron navigator 1	-0.045001	0.235	-0.045001	-0.805001	-0.945001	-0.375001	-0.0750008	-1.165	0.0449991	0.264999	0.134999	-0.445001	-0.235001	-0.175001	-0.115001	-0.535001	Multiple_Complex	215690	microtubule bundle formation; neuron migration; multicellular organismal development; nervous system development; cell differentiation	cytoplasm; cytoskeleton; microtubule; microtubule cytoskeleton	nucleotide binding; ATP binding; protein binding		Multiple_Complex	0
TC0100003170.mm.2	Nek7	NIMA (never in mitosis gene a)-related expressed kinase 7	0.124999	-0.275001	0.454999	-0.0750008	-0.915001	-0.845	-1.115	-1.755	-0.305	0.0349989	-0.335001	0.605	-1.695	-1.545	-1.115	-0.185	Multiple_Complex	59125	protein phosphorylation; phosphorylation	nucleus; nucleoplasm; cytoplasm; cytoskeleton; spindle pole; microtubule organizing center	nucleotide binding; protein kinase activity; protein serine/threonine kinase activity; ATP binding; kinase activity; transferase activity; metal ion binding		Multiple_Complex	0
TC0100003176.mm.2	2310009B15Rik	RIKEN cDNA 2310009B15 gene	0.405	-0.255	-0.0250006	0.764999	1.585	1.595	1.675	1.105	-0.535001	0.325	-0.615001	0.825	0.325	0.684999	0.695	1.005	Multiple_Complex	69549	biological_process	cellular_component	molecular_function; poly(A) RNA binding		Multiple_Complex	0
TC0100003193.mm.2	Cfh	complement component factor h	0.0925007	-0.0274997	0.2825	0.5325	1.0725	1.0125	0.0925007	1.2525	0.3225	-0.1775	-0.4275	0.2825	0.8725	0.7725	1.3825	1.1825	Multiple_Complex	12628	immune system process; complement activation, alternative pathway; regulation of complement activation; innate immune response	extracellular region; extracellular space; nucleus; cytoplasm; plasma membrane; extracellular exosome; blood microparticle	complement component C3b binding; heparin binding; heparan sulfate proteoglycan binding		Multiple_Complex	0
TC0100003202.mm.2	Cdc73	cell division cycle 73, Paf1/RNA polymerase II complex component	0.1825	0.3625	0.1025	0.2425	1.2125	0.6425	0.9825	0.8225	0.00249958	0.3125	-0.1775	-0.1375	0.9425	1.1825	0.7225	1.0825	Multiple_Complex	214498		nuclear chromosome, telomeric region; nucleus; Cdc73/Paf1 complex	RNA polymerase II core binding; protein binding		Multiple_Complex	0
TC0100003203.mm.2	Trove2	TROVE domain family, member 2	-0.1975	-0.0675001	0.0224996	0.2125	1.4325	1.1225	1.1825	0.5725	-0.4775	0.4325	-0.00750017	0.0524998	1.2925	1.5125	0.7625	1.6025	Multiple_Complex	20822	immune system development; smoothened signaling pathway; response to UV; cell projection organization; cilium morphogenesis	nucleus; nucleoplasm; cytoplasm; ribonucleoprotein complex; viral nucleocapsid	RNA binding; U2 snRNA binding; misfolded RNA binding; metal ion binding	mRNA_processing_binding_Reactome	Multiple_Complex	0
TC0100003204.mm.2	Rgs2	regulator of G-protein signaling 2	0.1575	-0.2325	0.0275002	1.6175	1.2775	0.7375	0.2675	0.3975	0.3675	0.0375004	-1.2125	0.8075	-0.6525	0.1775	-1.0925	0.0974998	Multiple_Complex	19735	regulation of translation; cell cycle; G-protein coupled receptor signaling pathway; negative regulation of signal transduction; negative regulation of phospholipase activity; negative regulation of cardiac muscle hypertrophy; positive regulation of microtubule polymerization; negative regulation of MAP kinase activity; positive regulation of GTPase activity; negative regulation of cAMP-mediated …	nucleus; cytoplasm; cytosol; plasma membrane; cytoplasmic side of plasma membrane; membrane; neuron projection; nucleolus	GTPase activator activity; protein binding; beta-tubulin binding	Calcium_regulation_in_cardiac_cells; Smooth_muscle_contraction	Multiple_Complex	0
TC0100003239.mm.2	BC003331	cDNA sequence BC003331	0.1675	-0.212501	0.0574999	0.2175	-0.792501	-0.5825	-0.0325003	-1.1125	-0.1025	0.0674992	-0.6225	0.657499	-1.2225	-1.1925	-1.1425	-0.7425	Multiple_Complex	226499	oxidation-reduction process; biological_process	membrane; integral component of membrane; cellular_component	zinc ion binding; oxidoreductase activity; molecular_function		Multiple_Complex	0
TC0100003258.mm.2	1700025G04Rik	RIKEN cDNA 1700025G04 gene	0.0225	0.1925	-0.0574999	-0.3575	-1.0875	-1.2975	-1.3875	-1.6375	-0.0675001	0.0424995	0.0625	-0.0375004	-1.0875	-0.917501	-0.9575	-1.1075	Multiple_Complex	69399	biological_process	cellular_component	molecular_function; protein binding		Multiple_Complex	0
TC0100003264.mm.2	Rgl1	ral guanine nucleotide dissociation stimulator,-like 1	-0.372499	-0.452499	-0.1525	-0.9825	-1.1225	-1.2225	-1.0525	-0.7325	-0.2725	-0.1025	0.637501	-0.2625	-0.7125	-0.6025	-0.8025	-0.3425	Multiple_Complex	19731	signal transduction; small GTPase mediated signal transduction; positive regulation of GTPase activity	intracellular	guanyl-nucleotide exchange factor activity; Ral guanyl-nucleotide exchange factor activity		Multiple_Complex	0
TC0100003279.mm.2	Dhx9	DEAH (Asp-Glu-Ala-His) box polypeptide 9	-0.0174999	0.212501	0.0625	0.4525	-1.0175	-0.497499	-1.4775	-0.7275	0.2025	-0.1275	-0.0974998	0.0225	-0.987499	-0.497499	-0.707499	-0.1775	Multiple_Complex	13211	osteoblast differentiation; RNA processing; circadian rhythm; cellular response to heat; rhythmic process; CRD-mediated mRNA stabilization	nucleus; nucleoplasm; nucleolus; cytoplasm; centrosome; membrane; ribonucleoprotein complex; cytoplasmic ribonucleoprotein granule; CRD-mediated mRNA stability complex	nucleotide binding; RNA polymerase II transcription factor binding; nucleic acid binding; DNA binding; RNA binding; ATP-dependent RNA helicase activity; helicase activity; protein binding; ATP binding; ATP-dependent helicase activity; hydrolase activity; poly(A) RNA binding	mRNA_processing_binding_Reactome	Multiple_Complex	0
TC0100003300.mm.2	Ier5	immediate early response 5	0.415	-0.895	-0.615	-1.665	-2.545	-2.625	-2.335	-2.315	-0.335	-0.00500011	-0.605001	0.945	-1.875	-2.525	-2.645	-2.555	Coding	15939	biological_process	cellular_component	molecular_function		Coding	0
TC0100003304.mm.2	Xpr1	xenotropic and polytropic retrovirus receptor 1	-0.115	-0.204999	0.245001	-0.434999	-1.295	-1.445	-1.575	-1.305	-0.525	0.105	0.275001	0.145	-0.824999	-0.844999	-0.924999	-0.565	Multiple_Complex	19775	response to virus; cellular phosphate ion homeostasis; viral entry into host cell	cell; cytoplasm; Golgi apparatus; plasma membrane; membrane; integral component of membrane	virus receptor activity; receptor activity	Calcium_regulation_in_cardiac_cells; Smooth_muscle_contraction	Multiple_Complex	0
TC0100003315.mm.2	Fam163a	family with sequence similarity 163, member A	-0.124999	-0.0149994	0.185	-0.754999	-1.355	-1.125	-1.475	-1.435	-0.974999	-0.664999	1.165	0.475	0.335001	-0.174999	0.135001	0.715001	Coding	329274	biological_process	membrane; integral component of membrane; cellular_component	molecular_function		Coding	0
TC0100003319.mm.2	Soat1	sterol O-acyltransferase 1	-0.085	0.145	0.255	0.575	0.375	0.195	1.125	0.145	-0.0349998	-0.135	0.225	-0.0550003	0.475	0.775	0.715	1.155	Multiple_Complex	20652	lipid metabolic process; steroid metabolic process; cholesterol metabolic process; macrophage derived foam cell differentiation; cholesterol storage; cholesterol efflux; very-low-density lipoprotein particle assembly; cholesterol esterification; cholesterol homeostasis; positive regulation of amyloid precursor protein biosynthetic process	endoplasmic reticulum; endoplasmic reticulum membrane; membrane; integral component of membrane	fatty-acyl-CoA binding; sterol O-acyltransferase activity; O-acyltransferase activity; cholesterol binding; transferase activity; transferase activity, transferring acyl groups; cholesterol O-acyltransferase activity	Statin_Pathway_PharmGKB	Multiple_Complex	0
TC0100003320.mm.2	Tor3a	torsin family 3, member A	0.385	0.255	-0.085	-0.00500011	0.295	0.00500011	0.915	0.115	-0.635	0.0749998	0.285	0.275	0.905	0.295	0.505	0.684999	Multiple_Complex	30935	metabolic process	cytoplasm; endoplasmic reticulum; endoplasmic reticulum lumen; extracellular exosome	nucleotide binding; 3-dehydroquinate dehydratase activity; protein binding; ATP binding; ATPase activity		Multiple_Complex	0
TC0100003321.mm.2	Fam20b	family with sequence similarity 20, member B	-0.085	-0.225	-0.215	-1.075	-0.745	-0.675	-1.145	-0.165	-0.125	0.105	-0.135	0.155	-0.715	-0.945	-1.205	-0.615	Multiple_Complex	215015	phosphorylation; positive regulation of protein targeting to mitochondrion	nucleoplasm; Golgi apparatus; membrane; integral component of membrane; Golgi membrane			Multiple_Complex	0
TC0100003323.mm.2	Ralgps2	Ral GEF with PH domain and SH3 binding motif 2	-0.1425	0.1375	0.1875	0.7175	0.6575	0.3475	-0.1725	0.0775003	-0.3425	-0.0725002	0.4875	-0.0725002	1.2075	1.0675	1.4075	1.1875	Multiple_Complex	78255	small GTPase mediated signal transduction; regulation of Ral protein signal transduction; biological_process; positive regulation of GTPase activity	cytoplasm; plasma membrane; membrane; cellular_component; intracellular	guanyl-nucleotide exchange factor activity; molecular_function		Multiple_Complex	0
TC0100003328.mm.2	Rasal2	RAS protein activator like 2	0.1625	0.0425005	0.1325	-0.7575	-1.3475	-1.0275	-0.8075	-1.3275	-0.0675001	0.0725002	0.0524998	-0.0574999	-0.6175	-0.6875	-1.0375	-0.9275	Multiple_Complex	226525	positive regulation of GTPase activity; negative regulation of Ras protein signal transduction; signal transduction; regulation of GTPase activity	cytoplasm; intrinsic component of the cytoplasmic side of the plasma membrane	GTPase activator activity		Multiple_Complex	0
TC0100003338.mm.2	Brinp2	bone morphogenic protein/retinoic acid inducible neural-specific 2	-0.264999	-0.205	-0.255	-1.685	-2.455	-1.325	-1.595	-2.105	-0.115	0.175	0.205	-0.264999	-0.844999	-0.674999	-0.554999	-0.924999	Multiple_Complex	240843	cell cycle; cell cycle arrest; positive regulation of neuron differentiation; negative regulation of cell cycle; negative regulation of mitotic cell cycle; cellular response to retinoic acid	extracellular region; endoplasmic reticulum; dendrite; neuronal cell body	molecular_function		Multiple_Complex	0
TC0100003361.mm.2	Gpr52	G protein-coupled receptor 52	0.185	-0.374999	-0.184999	1.415	1.985	1.415	1.125	1.825	0.155001	-0.0449991	-0.834999	0.725	0.295001	-0.0349989	-0.884999	-0.0149994	Coding	620246	signal transduction; G-protein coupled receptor signaling pathway; locomotory behavior	plasma membrane; membrane; integral component of membrane; cellular_component	signal transducer activity; G-protein coupled receptor activity; molecular_function		Coding	0
TC0100003371.mm.2	Dars2	aspartyl-tRNA synthetase 2 (mitochondrial)	0.0274992	-0.0525007	0.0774994	-0.542501	-1.1325	-1.0725	0.0874996	-0.672501	0.117499	0.527499	-0.7225	0.0774994	-0.4725	-0.732501	-0.6425	-0.422501	Multiple_Complex	226539	translation; tRNA aminoacylation for protein translation; tRNA aminoacylation	nucleus; nucleoplasm; cytoplasm; mitochondrion; mitochondrial matrix	nucleotide binding; nucleic acid binding; aminoacyl-tRNA ligase activity; aspartate-tRNA ligase activity; ATP binding; ligase activity; protein homodimerization activity; aspartate-tRNA(Asn) ligase activity; protein binding		Multiple_Complex	0
TC0100003380.mm.2	Suco	SUN domain containing ossification factor	-0.1425	-0.2825	0.3575	0.0675001	0.6175	0.9375	0.6175	-0.1825	-0.3325	-0.0524998	-0.0725002	0.4575	0.6075	0.8375	0.747499	1.0075	Multiple_Complex	226551	ossification; multicellular organismal development; positive regulation of collagen biosynthetic process; positive regulation of osteoblast differentiation; regulation of bone remodeling	endoplasmic reticulum; rough endoplasmic reticulum; membrane; integral component of membrane; rough endoplasmic reticulum membrane	molecular_function		Multiple_Complex	0
TC0100003397.mm.2	Prrc2c	proline-rich coiled-coil 2C	0.1125	0.342501	0.1025	0.462501	0.5525	0.8525	0.6425	0.6925	0.2625	0.0524998	-0.2775	-0.0374994	1.0525	1.1625	0.922501	0.8925	Multiple_Complex	226562	hematopoietic progenitor cell differentiation	membrane	protein C-terminus binding; poly(A) RNA binding		Multiple_Complex	0
TC0100003401.mm.2	Fmo1	flavin containing monooxygenase 1	0.377501	0.2875	-0.4925	1.6775	1.8675	1.5375	1.9475	1.9675	0.1575	0.1675	-0.6825	0.3575	1.2875	1.1875	2.2275	3.4475	Multiple_Complex	14261	organic acid metabolic process; toxin metabolic process; drug metabolic process; oxidation-reduction process; NADPH oxidation; response to osmotic stress; response to lipopolysaccharide	endoplasmic reticulum; membrane; integral component of membrane; intracellular membrane-bounded organelle; endoplasmic reticulum membrane; organelle membrane	monooxygenase activity; N,N-dimethylaniline monooxygenase activity; N-ethylmaleimide reductase activity; oxidoreductase activity; reduced coenzyme F420 dehydrogenase activity; sulfur oxygenase reductase activity; malolactic enzyme activity; NADPH:sulfur oxidoreductase activity; flavin adenine dinucleotide binding; NADP binding; epoxyqueuosine reductase activity		Multiple_Complex	0
TC0100003402.mm.2	Fmo2	flavin containing monooxygenase 2	0.0875001	0.00749969	0.0574999	0.1275	0.0474997	0.6575	0.4275	1.0375	0.6175	-0.6225	0.1175	-0.1125	0.2475	0.3675	0.2975	0.2375	Multiple_Complex	55990	organic acid metabolic process; NADP metabolic process; xenobiotic metabolic process; toxin metabolic process; drug metabolic process; oxidation-reduction process; NADPH oxidation; oxygen metabolic process	endoplasmic reticulum; membrane; integral component of membrane; intracellular membrane-bounded organelle; endoplasmic reticulum membrane; organelle membrane	monooxygenase activity; N,N-dimethylaniline monooxygenase activity; oxidoreductase activity; flavin adenine dinucleotide binding; NADP binding		Multiple_Complex	0
TC0100003409.mm.2	Prrx1	paired related homeobox 1	0.485	-0.0550003	-0.0750003	0.605	0.765	0.505	0.0950003	0.655	-0.545	0.865	-0.445	0.125	-0.00500011	0.085	0.085	0.805	Multiple_Complex	18933		nucleus; nucleolus	RNA polymerase II transcription coactivator activity; DNA binding; sequence-specific DNA binding; HMG box domain binding		Multiple_Complex	0
TC0100003422.mm.2	Atp1b1	ATPase, Na+/K+ transporting, beta 1 polypeptide	0.0275011	-0.0524988	0.237501	-0.312499	-0.822499	-0.892499	-0.812499	-0.782499	-0.0724993	-0.0424995	0.0775003	0.0375004	-0.0324993	-0.1725	-0.182499	-0.0724993	Coding	11931	response to hypoxia; blastocyst development; positive regulation of defense response to virus by host; transport; ion transport; potassium ion transport; sodium ion transport; cellular calcium ion homeostasis; cellular sodium ion homeostasis; cell adhesion; potassium ion import; regulation of gene expression; regulation of cardiac muscle contraction by calcium ion signaling; metal ion transport; …	plasma membrane; sodium:potassium-exchanging ATPase complex; caveola; intercalated disc; membrane; integral component of membrane; basolateral plasma membrane; apical plasma membrane; sarcolemma; myelin sheath; extracellular exosome; extracellular vesicle; intracellular	ATPase activator activity; sodium:potassium-exchanging ATPase activity; protein binding; ATP binding; protein C-terminus binding; drug binding; ATPase activity; MHC class II protein complex binding; potassium ion binding; sodium ion binding; ATPase binding	Calcium_regulation_in_cardiac_cells	Coding	0
TC0100003440.mm.2	Tiprl	TIP41, TOR signalling pathway regulator-like (S. cerevisiae)	0.1	0.110001	0.12	0.26	1.19	0.52	1.31	0.440001	-0.25	0.240001	-0.389999	0.400001	0.58	0.360001	0.360001	0.75	Multiple_Complex	226591	DNA damage checkpoint; negative regulation of protein phosphatase type 2A activity	cytoplasm; intracellular membrane-bounded organelle	molecular_function; protein binding		Multiple_Complex	0
TC0100003449.mm.2	Mpzl1	myelin protein zero-like 1	0.0799999	0.28	0.04	0.22	-1	-0.36	-0.42	-1.13	-0.17	0.11	-0.31	0.37	-0.52	-0.59	-1.06	-0.54	Multiple_Complex	68481	signal transduction	integral component of plasma membrane; focal adhesion; cell surface; membrane; integral component of membrane			Multiple_Complex	0
TC0100003483.mm.2	Mgst3	microsomal glutathione S-transferase 3	0.0499992	-0.450001	-0.290001	-1.57	-3.17	-2.73	-2.77	-2.26	-0.460001	0.0999994	0.00999928	0.349999	-1.2	-1.89	-1.39	-1.24	Multiple_Complex	66447	oxidation-reduction process; response to organonitrogen compound	nuclear envelope; endoplasmic reticulum; membrane; integral component of membrane; intracellular membrane-bounded organelle; extracellular exosome; endoplasmic reticulum membrane; organelle membrane	glutathione transferase activity; glutathione peroxidase activity; transferase activity; protein binding		Multiple_Complex	0
TC0100003487.mm.2	Pbx1	pre B cell leukemia homeobox 1	-0.447499	0.182501	0.1225	-0.227499	-0.0474997	0.642501	0.192501	0.4525	-0.2575	-0.237499	1.0725	-0.577499	1.2825	0.9525	1.5825	1.2925	Multiple_Complex	18514		nucleus; nucleoplasm; transcription factor complex; cytoplasm	RNA polymerase II core promoter proximal region sequence-specific DNA binding; transcriptional activator activity, RNA polymerase II core promoter proximal region sequence-specific binding; DNA binding; transcription factor activity, sequence-specific DNA binding; protein binding; transcription factor binding; sequence-specific DNA binding; protein heterodimerization activity		Multiple_Complex	0
TC0100003502.mm.2	Rgs4	regulator of G-protein signaling 4	-0.199999	0.340001	0.270001	-0.0899992	0.950001	0.690002	1.19	0.900002	0.410001	0.140001	-0.579999	0.0300007	-0.199999	0.950001	-0.389998	0.710001	Multiple_Complex	19736	G-protein coupled receptor signaling pathway; negative regulation of signal transduction; positive regulation of GTPase activity; negative regulation of G-protein coupled receptor protein signaling pathway; termination of G-protein coupled receptor signaling pathway	nucleus; cytoplasm; cytosol; plasma membrane; membrane; protein complex	G-protein alpha-subunit binding; GTPase activator activity	Calcium_regulation_in_cardiac_cells; Smooth_muscle_contraction	Multiple_Complex	0
TC0100003505.mm.2	Hsd17b7	hydroxysteroid (17-beta) dehydrogenase 7	-0.0425005	-0.6725	0.1375	-0.3325	-0.4625	-0.7625	-0.6625	-0.3125	-0.5025	0.00749969	-0.1225	0.6175	-0.6925	-0.1625	-0.8725	-0.1825	Multiple_Complex	15490	lipid metabolic process; steroid biosynthetic process; cholesterol biosynthetic process; metabolic process; oxidation-reduction process; estrogen biosynthetic process	endoplasmic reticulum; plasma membrane; membrane; integral component of membrane	3-keto sterol reductase activity; estradiol 17-beta-dehydrogenase activity; prolactin receptor binding; oxidoreductase activity	Steroid_Biosynthesis	Multiple_Complex	0
TC0100003507.mm.2	Uap1	UDP-N-acetylglucosamine pyrophosphorylase 1	-0.0250001	0.115	0.175	0.295	1.365	1.645	0.975	0.805	-0.235	0.125	-0.295	0.405	1.175	1.255	0.745	1.575	Multiple_Complex	107652	UDP-N-acetylglucosamine metabolic process; metabolic process; UDP-N-acetylglucosamine biosynthetic process	nucleoplasm; cytoplasm; cytosol; plasma membrane	UDP-N-acetylglucosamine diphosphorylase activity; transferase activity; nucleotidyltransferase activity; carbohydrate binding; identical protein binding; uridylyltransferase activity		Multiple_Complex	0
TC0100003508.mm.2	Uhmk1	U2AF homology motif (UHM) kinase 1	0.0325003	-0.6675	-0.3875	0.1925	1.7925	1.3525	2.2525	1.9525	-0.2075	0.2325	-0.3375	0.3125	1.8425	1.8325	1.2425	2.1125	Multiple_Complex	16589	protein phosphorylation; cell cycle arrest; phosphorylation; peptidyl-serine phosphorylation; neuron projection development; positive regulation of translational initiation; protein autophosphorylation; regulation of protein export from nucleus; nuclear-transcribed mRNA catabolic process, nonsense-mediated decay; regulation of alternative mRNA splicing, via spliceosome	nucleus; cytoplasm; axon; dendrite cytoplasm; neuronal ribonucleoprotein granule; exon-exon junction complex	nucleotide binding; nucleic acid binding; RNA binding; protein kinase activity; protein serine/threonine kinase activity; protein binding; ATP binding; kinase activity; transferase activity; enzyme binding; ribonucleoprotein complex binding; mRNA binding	mRNA_processing_binding_Reactome	Multiple_Complex	0
TC0100003513.mm.2	Atf6	activating transcription factor 6	-0.1175	-0.0975008	0.0824995	-0.277501	-0.727501	-0.607501	-1.3575	-1.1375	-0.0975008	-0.1975	0.192499	0.102499	-0.847501	-0.7475	-1.0875	-1.3975	Multiple_Complex	226641	transcription, DNA-templated; regulation of transcription, DNA-templated; response to unfolded protein; positive regulation of transcription from RNA polymerase II promoter; positive regulation of transcription from RNA polymerase II promoter in response to endoplasmic reticulum stress; endoplasmic reticulum unfolded protein response	nucleus; endoplasmic reticulum; Golgi apparatus; membrane; integral component of membrane; integral component of endoplasmic reticulum membrane; endoplasmic reticulum membrane	RNA polymerase II regulatory region sequence-specific DNA binding; DNA binding; transcription factor activity, sequence-specific DNA binding; protein binding; ubiquitin protein ligase binding; sequence-specific DNA binding; protein heterodimerization activity; cAMP response element binding		Multiple_Complex	0
TC0100003518.mm.2	Dusp12	dual specificity phosphatase 12	0.1725	0.2625	-0.00749969	0.1825	2.0425	1.2725	1.2725	1.1825	0.0824995	0.1125	-0.1575	-0.0375004	1.4725	0.6725	1.0225	0.9825	Coding	80915	protein dephosphorylation; positive regulation of glucokinase activity; dephosphorylation; peptidyl-tyrosine dephosphorylation	cytoplasm	phosphoprotein phosphatase activity; protein tyrosine/serine/threonine phosphatase activity; kinase binding; protein tyrosine phosphatase activity; hydrolase activity; phosphatase activity; metal ion binding; protein binding		Coding	0
TC0100003536.mm.2	Ppox	protoporphyrinogen oxidase	0.485	0.995	0.135	0.825	-0.105	0.445	0.705	0.184999	0.325	0.275	0.795	-1.395	1.025	0.735	1.645	0.0450001	Multiple_Complex	19044	porphyrin-containing compound biosynthetic process; heme biosynthetic process; protoporphyrinogen IX metabolic process; oxidation-reduction process; protoporphyrinogen IX biosynthetic process; response to drug	mitochondrion; mitochondrial inner membrane; membrane; intrinsic component of mitochondrial inner membrane; integral component of mitochondrial inner membrane; mitochondrial membrane	oxygen-dependent protoporphyrinogen oxidase activity; oxidoreductase activity	Heme_Biosynthesis	Multiple_Complex	0
TC0100003538.mm.2	Ufc1	ubiquitin-fold modifier conjugating enzyme 1	0.1375	-0.1525	0.0574999	-0.1925	-1.2225	-0.8525	-1.7525	-0.7325	-0.162499	0.0675001	-0.3425	0.4375	-1.2425	-1.0425	-1.1525	-0.6725	Multiple_Complex	66155	response to endoplasmic reticulum stress; protein ufmylation; protein K69-linked ufmylation	extracellular exosome	protein binding; UFM1 transferase activity		Multiple_Complex	0
TC0100003542.mm.2	Klhdc9	kelch domain containing 9	-0.3075	-0.2075	-0.2875	0.2825	-1.4775	-0.3275	-0.8475	-0.4675	-0.7575	0.2725	0.0725002	0.4125	-0.7475	-0.9175	-0.7875	-1.3275	Coding	68874	biological_process	cellular_component	molecular_function		Coding	0
TC0100003560.mm.2	Ncstn	nicastrin	-0.352501	-0.522501	-0.172501	-1.0325	-0.8325	-1.2225	-2.5225	-1.1025	-0.402501	0.1275	-0.0525007	0.327499	-0.6225	-1.2525	-0.9925	-0.462501	Multiple_Complex	59287	myeloid cell homeostasis; membrane protein ectodomain proteolysis; Notch signaling pathway; protein processing; T cell proliferation; positive regulation of catalytic activity; beta-amyloid metabolic process; epithelial cell proliferation		endopeptidase activity; protein binding; peptidase activity		Multiple_Complex	0
TC0100003563.mm.2	Pea15a	phosphoprotein enriched in astrocytes 15A	-0.195001	-0.325001	-0.135	0.184999	-1.445	-1.225	-1.455	-1.475	-0.265	0.0749998	-0.135	0.325	-1.395	-1.125	-1.145	-1.255	Multiple_Complex	18611	DNA damage checkpoint; transport; apoptotic process; carbohydrate transport; intracellular signal transduction; regulation of apoptotic process; negative regulation of glucose import; negative regulation of extrinsic apoptotic signaling pathway via death domain receptors; positive regulation of extrinsic apoptotic signaling pathway via death domain receptors; response to morphine	cytoplasm; microtubule associated complex; intracellular	protein kinase C binding		Multiple_Complex	0
TC0100003566.mm.2	Atp1a2	ATPase, Na+/K+ transporting, alpha 2 polypeptide	-0.200001	-0.5	-0.23	-0.0700006	-0.93	-0.88	-0.780001	-0.450001	-0.240001	-0.0600004	-0.0200005	0.32	-0.580001	-0.48	-0.690001	0.219999	Multiple_Complex	98660			nucleotide binding; sodium:potassium-exchanging ATPase activity; protein binding; ATP binding; drug binding; hydrolase activity; ATPase activity; cation-transporting ATPase activity; potassium ion binding; sodium ion binding; metal ion binding; chaperone binding; steroid hormone binding		Multiple_Complex	0
TC0100003577.mm.2	Dusp23	dual specificity phosphatase 23	-0.102501	0.0674992	0.237499	-0.3625	-1.1225	-1.1825	-1.1225	-1.0425	-0.512501	0.5575	0.4675	-0.512501	-1.0025	-0.902501	-0.252501	-0.2425	Coding	68440	protein dephosphorylation; dephosphorylation; peptidyl-tyrosine dephosphorylation	nucleus; cytoplasm; extracellular exosome; cytosol	phosphoprotein phosphatase activity; protein serine/threonine phosphatase activity; protein tyrosine phosphatase activity; protein tyrosine/serine/threonine phosphatase activity; hydrolase activity; phosphatase activity; protein binding		Coding	0
TC0100003586.mm.2	Ackr1	atypical chemokine receptor 1 (Duffy blood group)	0.1125	-0.5675	-0.0174999	-0.4375	1.0725	0.452499	0.122499	0.6725	0.5225	-0.1175	-0.377501	-0.0275002	0.662499	0.9625	0.6025	0.952499	Coding	13349	inflammatory response; signal transduction; G-protein coupled receptor signaling pathway; regulation of chemokine production; chemokine-mediated signaling pathway	endosome; plasma membrane; membrane; integral component of membrane; early endosome; recycling endosome	signal transducer activity; transmembrane signaling receptor activity; G-protein coupled receptor activity; chemokine binding; C-C chemokine binding	GPCRDB_Other	Coding	0
TC0100003587.mm.2	Cadm3	cell adhesion molecule 3	-0.325	-0.135	-0.225	0.135	0.165	0.585	0.395	0.455	0.295	-0.275001	0.0150003	-0.0349998	0.745	0.425	0.625	0.655	Multiple_Complex	94332	cell adhesion; homophilic cell adhesion via plasma membrane adhesion molecules; heterophilic cell-cell adhesion via plasma membrane cell adhesion molecules; protein localization; cell recognition	plasma membrane; cell-cell junction; membrane; integral component of membrane; cell junction; integral component of plasma membrane; cell-cell adherens junction	protein binding; protein homodimerization activity; receptor activity; receptor binding; cell adhesion molecule binding		Multiple_Complex	0
TC0100003610.mm.2	Fh1	fumarate hydratase 1	0.12	-0.17	-0.0699997	-0.2	0.719999	0.66	0.84	0.58	-0.0900002	-0.0100002	-0.13	0.23	0.610001	0.809999	0.73	0.73	Multiple_Complex	14194	tricarboxylic acid cycle; fumarate metabolic process; malate metabolic process; homeostasis of number of cells within a tissue; protein tetramerization	cytoplasm; mitochondrion; cytosol; tricarboxylic acid cycle enzyme complex; extracellular exosome	catalytic activity; fumarate hydratase activity; lyase activity; protein binding	Krebs-TCA_Cycle	Multiple_Complex	0
TC0100003612.mm.2	Chml	choroideremia-like	-0.0675001	0.0124998	0.0624995	-0.2875	-0.1175	-0.4275	-0.4775	-1.2175	0.1725	0.3025	-0.9275	0.4525	-0.0975003	-0.1575	-0.0575004	-0.2475	Multiple_Complex	12663	intracellular protein transport; protein geranylgeranylation; positive regulation of GTPase activity; oxidation-reduction process	nucleoplasm; cytoplasm; Rab-protein geranylgeranyltransferase complex; cytosol	GTPase activator activity; Rab GTPase binding; oxidoreductase activity		Multiple_Complex	0
TC0100003620.mm.2	Cep170	centrosomal protein 170	-0.2375	0.2525	0.0924997	-0.4575	-0.2675	0.2325	-0.3575	-0.3575	-0.2275	-0.1375	0.8225	-0.4575	0.582499	0.7525	1.0425	0.6725	Coding	545389	biological_process	cytoplasm; centrosome; centriole; cytoskeleton; microtubule; nuclear membrane; spindle	molecular_function		Coding	0
TC0100003639.mm.2	Adss	adenylosuccinate synthetase, non muscle	0.3425	0.6025	-0.0675001	0.3525	0.8525	0.622499	0.532499	0.7925	-0.1075	0.2725	-0.2875	0.122499	0.7525	0.582499	-0.1375	0.3125	Multiple_Complex	11566	purine nucleotide biosynthetic process; AMP biosynthetic process; aspartate metabolic process; 'de novo' AMP biosynthetic process; IMP metabolic process; response to purine-containing compound; response to ammonium ion; cellular response to electrical stimulus	cytoplasm; plasma membrane; extracellular exosome; cytosol	nucleotide binding; adenylosuccinate synthase activity; GTP binding; ligase activity; metal ion binding; magnesium ion binding; protein binding		Multiple_Complex	0
TC0100003645.mm.2	Hnrnpu	heterogeneous nuclear ribonucleoprotein U	0.0300007	0.26	-0.00999928	0.0300007	0.620001	-0.0799999	0.660001	0.29	-0.0999994	0.21	-0.0699997	-0.04	0.530001	0.860001	0.75	0.47	Multiple_Complex	51810	osteoblast differentiation; mRNA processing; RNA splicing; positive regulation of gene expression; circadian regulation of gene expression; rhythmic process; CRD-mediated mRNA stabilization; cellular response to dexamethasone stimulus; positive regulation of DNA topoisomerase (ATP-hydrolyzing) activity	nucleus; nucleoplasm; spliceosomal complex; cytoplasm; membrane; ribonucleoprotein complex; cytoplasmic ribonucleoprotein granule; CRD-mediated mRNA stability complex; catalytic step 2 spliceosome; cell surface; viral nucleocapsid	nucleotide binding; core promoter binding; DNA binding; RNA binding; protein binding; ATP binding; poly(G) binding; enhancer binding; ribonucleoprotein complex binding; poly(A) RNA binding		Multiple_Complex	0
TC0100003657.mm.2	Tfb2m	transcription factor B2, mitochondrial	0.205	-0.0950003	-0.0749998	0.115	-0.0950003	-0.0749998	-0.565	-1.365	-0.355	0.185	-0.285	0.455	-0.365	0.0349998	-0.275	-0.775	Multiple_Complex	15278	transcription, DNA-templated; regulation of transcription, DNA-templated; rRNA processing; transcription from mitochondrial promoter; transcription initiation from mitochondrial promoter; rRNA methylation; methylation; positive regulation of transcription, DNA-templated	mitochondrion; mitochondrial matrix; mitochondrial nucleoid			Multiple_Complex	0
TC0100003662.mm.2	Adck3	aarF domain containing kinase 3	-0.740001	-0.610001	-0.25	-0.570001	0.209999	0.509999	-0.43	-0.0600004	-0.27	0.0199995	0.179999	0.0699997	0.849999	0.66	-0.840001	-0.21	Multiple_Complex	67426	ubiquinone biosynthetic process; phosphorylation	mitochondrion; membrane; integral component of membrane			Multiple_Complex	0
TC0100003664.mm.2	Psen2	presenilin 2	-0.110001	-0.46	-0.0500002	-0.0200005	-0.71	-0.610001	-1.24	-1.26	-0.13	0.2	-0.530001	0.46	-0.610001	-0.84	-0.63	-0.3	Multiple_Complex	19165			endopeptidase activity; aspartic-type endopeptidase activity; protein binding; peptidase activity; hydrolase activity; aspartic endopeptidase activity, intramembrane cleaving		Multiple_Complex	0
TC0100003665.mm.2	Gm5069	glyceraldehyde-3-phosphate dehydrogenase pseudogene	0.980001	0.400001	0.26	0.37	0.91	0.25	1.33	-0.0199995	0.0200005	0.0299997	-0.68	0.63	0.0100002	0.67	0.13	1.12	Multiple_Complex	277333					Multiple_Complex	0
TC0100003666.mm.2	6330403A02Rik	RIKEN cDNA 6330403A02 gene	-0.3775	-0.2275	-0.2875	-0.4175	0.8125	0.7025	0.4025	0.3325	-0.0474997	0.6625	-0.5775	-0.0375004	0.7725	-0.0775003	0.1025	-0.0874996	Coding	381310	biological_process	membrane; integral component of membrane; cellular_component	molecular_function		Coding	0
TC0100003679.mm.2	Ephx1	epoxide hydrolase 1, microsomal	0.085	0.0150003	0.285	-0.245	-1.165	-0.295	-0.695	-0.175	-0.375	0.0349998	0.205	0.135	-1.445	-1.195	-1.515	-0.245	Coding	13849	cellular aromatic compound metabolic process; response to toxic substance; response to organic cyclic compound; aromatic compound catabolic process	endoplasmic reticulum; membrane; integral component of membrane; intracellular membrane-bounded organelle; endoplasmic reticulum membrane; organelle membrane	catalytic activity; epoxide hydrolase activity; hydrolase activity; enzyme binding; cis-stilbene-oxide hydrolase activity		Coding	0
TC0100003715.mm.2	Capn2	calpain 2	0.145	0.105	-0.195	-0.125	0.455	0.455	-0.335	0.185	-0.335	-0.474999	0.855001	-0.0450001	0.885	0.965	0.845	1.065	Coding	12334	blastocyst development; proteolysis; myoblast fusion; protein autoprocessing; regulation of cytoskeleton organization; cellular response to amino acid stimulus; response to hypoxia	chromatin; intracellular; nucleus; cytoplasm; lysosome; endoplasmic reticulum; Golgi apparatus; cytosol; plasma membrane; focal adhesion; membrane; dendrite; pseudopodium; membrane raft; extracellular exosome; perinuclear endoplasmic reticulum	calcium-dependent cysteine-type endopeptidase activity; calcium ion binding; cytoskeletal protein binding; peptidase activity; cysteine-type peptidase activity; hydrolase activity; metal ion binding; protein heterodimerization activity; protein binding	Integrin-mediated_cell_adhesion_KEGG	Coding	0
TC0100003725.mm.2	Mia3	melanoma inhibitory activity 3	-0.00499916	-0.0649996	-0.0649996	0.195001	0.915001	0.745001	1.095	0.815001	-0.414999	0.105	0.0650005	0.245001	1.485	2.045	1.135	2.135	Multiple_Complex	338366	chondrocyte development; positive regulation of leukocyte migration; transport; exocytosis; negative regulation of cell adhesion; protein transport; vesicle-mediated transport; collagen fibril organization; negative regulation of cell migration; positive regulation of bone mineralization; wound healing	endoplasmic reticulum; endoplasmic reticulum membrane; membrane; integral component of membrane; intracellular membrane-bounded organelle	molecular_function		Multiple_Complex	0
TC0100003754.mm.2	Tgfb2	transforming growth factor, beta 2	-0.12	0.18	0.0600004	0.22	0.1	-0.68	-0.66	-0.22	-0.51	0.0200005	0.17	0.32	-1.14	-0.32	-0.849999	0.13	Coding	21808		extracellular region; basement membrane; extracellular space; cytoplasm; endosome; trans-Golgi network; cell surface; secretory granule; axon; extracellular matrix; neuronal cell body; intracellular	beta-amyloid binding; receptor signaling protein serine/threonine kinase activity; receptor binding; type II transforming growth factor beta receptor binding; cytokine activity; transforming growth factor beta receptor binding; protein binding; growth factor activity; type III transforming growth factor beta receptor binding; protein homodimerization activity; protein heterodimerization activity;…		Coding	0
TC0100003776.mm.2	Kctd3	potassium channel tetramerisation domain containing 3	0.1025	-0.4375	0.2325	-0.5575	-0.3675	-1.0875	-1.4675	-1.0475	0.0524998	-0.0974998	-0.1575	0.202499	-0.177501	-1.1575	-0.677501	-0.2675	Multiple_Complex	226823	protein homooligomerization; biological_process	cellular_component	molecular_function		Multiple_Complex	0
TC0100003778.mm.2	Kcnk2	potassium channel, subfamily K, member 2	0.110001	-0.41	-0.599999	0.410001	0.610001	0.31	0.47	0.900001	0.18	-0.19	-0.5	0.51	-0.63	0.240001	-1.16	0.17	Coding	16526	transport; ion transport; potassium ion transport; G-protein coupled receptor signaling pathway; positive regulation of cell death; stabilization of membrane potential; regulation of membrane potential; negative regulation of cardiac muscle cell proliferation; potassium ion transmembrane transport; positive regulation of cellular response to hypoxia; negative regulation of DNA biosynthetic proces…	nucleus; endoplasmic reticulum; plasma membrane; integral component of plasma membrane; voltage-gated potassium channel complex; cell surface; membrane; integral component of membrane; apical plasma membrane; axon; neuron projection; neuronal cell body; axon terminus; calyx of Held; astrocyte projection	voltage-gated potassium channel activity; potassium channel activity; protein binding; outward rectifier potassium channel activity; potassium channel inhibitor activity; potassium ion leak channel activity		Coding	0
TC0100003780.mm.2	Gm3837	PREDICTED: predicted gene 3837 (Gm3837), mRNA.	0.0950003	0.0950003	0.185	0.395	0.705	0.695	0.685	0.485001	0.145	0.185	-0.434999	0.105	0.105	0.495	0.375	0.465	Coding						Coding	0
TC0100003786.mm.2	Smyd2	SET and MYND domain containing 2	0.0199995	-0.240001	0.139999	-1.35	-1.8	-1.35	-1.9	-0.85	0	-0.21	0.379999	-0.17	-1.24	-0.900001	-0.650001	-0.120001	Multiple_Complex	226830	negative regulation of transcription from RNA polymerase II promoter; transcription, DNA-templated; regulation of transcription, DNA-templated; negative regulation of cell proliferation; chromatin modification; histone methylation; peptidyl-lysine monomethylation; peptidyl-lysine dimethylation; methylation; regulation of DNA damage response, signal transduction by p53 class mediator; heart develo…	nucleus; cytoplasm; cytosol			Multiple_Complex	0
TC0100003791.mm.2	Prox1	prospero homeobox 1	-0.6675	-0.0974989	0.0625009	-0.357499	0.392501	-0.577499	-0.317499	-1.5875	-0.197499	0.00250053	0.00250053	0.192501	-0.827499	0.122501	-1.4275	-0.997499	Multiple_Complex	19130		nucleus; cytoplasm	RNA polymerase II transcription factor activity, sequence-specific DNA binding; core promoter sequence-specific DNA binding; transcriptional repressor activity, RNA polymerase II core promoter proximal region sequence-specific binding; DNA binding; transcription factor activity, sequence-specific DNA binding; transcription factor activity, RNA polymerase II distal enhancer sequence-specific bindi…		Multiple_Complex	0
TC0100003799.mm.2	Tatdn3	TatD DNase domain containing 3	0.605	0.505	-0.165	0.585	1.025	0.485	1.005	0.325	0.285	0.305	0.305	-0.895	0.765	0.485	1.135	0.335	Multiple_Complex	68972	DNA catabolic process; nucleic acid phosphodiester bond hydrolysis	nucleus; mitochondrion	nuclease activity; deoxyribonuclease activity; hydrolase activity; endodeoxyribonuclease activity, producing 5'-phosphomonoesters; metal ion binding		Multiple_Complex	0
TC0100003806.mm.2	Ppp2r5a	protein phosphatase 2, regulatory subunit B, alpha; protein phosphatase 2, regulatory subunit B', alpha	-0.255	-0.0450001	0.00500011	0.175	0.385	0.105	0.295	-0.215	-0.085	-0.335	0.195	0.225	0.305	0.635	0.485001	0.745	Multiple_Complex	226849	signal transduction; positive regulation of protein dephosphorylation; negative regulation of establishment of protein localization to plasma membrane; negative regulation of lipid kinase activity; regulation of protein phosphatase type 2A activity	protein phosphatase type 2A complex; chromosome, centromeric region; nucleus; chromosome; cytoplasm; membrane; Z disc; M band; cytosol	protein binding; protein phosphatase type 2A regulator activity; kinase binding		Multiple_Complex	0
TC0100003830.mm.2	Sertad4	SERTA domain containing 4	-0.5725	-0.022501	0.0374994	0.957499	0.327499	0.6675	0.267499	1.4075	-0.382501	-0.792501	1.2175	-0.0425005	0.867499	1.0075	1.3575	0.8375	Multiple_Complex	214791	biological_process	cellular_component; nucleus	molecular_function		Multiple_Complex	0
TC0100003832.mm.2	Syt14	synaptotagmin XIV	0.132501	-0.0474997	-0.2575	0.212501	0.8525	0.5325	0.8925	0.1625	-0.1075	-0.1375	0.1625	0.0825005	0.972501	0.3925	0.2425	0.4525	Coding	329324	synaptic vesicle exocytosis; vesicle fusion; regulation of calcium ion-dependent exocytosis; calcium ion-dependent exocytosis of neurotransmitter	plasma membrane; membrane; integral component of membrane	calcium ion binding; phospholipid binding; calcium-dependent phospholipid binding; syntaxin binding; clathrin binding; protein homodimerization activity; protein heterodimerization activity		Coding	0
TC0100003838.mm.2	G0s2	G0/G1 switch gene 2	0.0474997	-0.3225	-0.302501	-0.0625009	0.487499	0.567499	0.247499	0.9275	0.657499	-0.342501	-0.4125	0.0974998	0.5975	0.3775	0.4175	0.6675	Coding	14373	apoptotic process; extrinsic apoptotic signaling pathway; positive regulation of extrinsic apoptotic signaling pathway	mitochondrion; membrane; integral component of membrane	protein binding	Circadian_Exercise	Coding	0
TC0100003853.mm.2	Cd46	CD46 antigen, complement regulatory protein	0.187499	0.147499	-0.0425005	0.397499	0.597499	0.227499	0.6775	0.6775	0.237499	-0.0725002	0.0874996	-0.252501	0.157499	0.317499	0.537499	0.307499	Multiple_Complex	17221		acrosomal vesicle; inner acrosomal membrane; extracellular region; cytoplasm; Golgi apparatus; plasma membrane; focal adhesion; cell surface; membrane; integral component of membrane; basolateral plasma membrane; cytoplasmic vesicle; extracellular exosome	complement binding; endopeptidase activity; enzyme inhibitor activity; cadherin binding; protein binding		Multiple_Complex	0
TC0100003860.mm.2	Lypla1	lysophospholipase 1	-0.150001	0.0500002	0.11	0.67	0.24	0.0900002	0.17	0.0999994	-0.0600004	-0.2	0.04	0.22	0.59	0.78	0.86	1.4	Multiple_Complex	18777	protein depalmitoylation; lipid metabolic process; fatty acid metabolic process; negative regulation of Golgi to plasma membrane protein transport	cytoplasm; mitochondrion; cytosol; extracellular exosome	lysophospholipase activity; palmitoyl-(protein) hydrolase activity; CoA hydrolase activity; lipase activity; hydrolase activity; 2-oxoglutaryl-CoA thioesterase activity; 2,4,4-trimethyl-3-oxopentanoyl-CoA thioesterase activity; 3-isopropylbut-3-enoyl-CoA thioesterase activity; glutaryl-CoA hydrolase activity; acyl-CoA hydrolase activity; carboxylic ester hydrolase activity		Multiple_Complex	0
TC0100003861.mm.2	Tcea1	transcription elongation factor A (SII) 1	0.285	0.174999	0.155	0.674999	0.785	0.375	0.905	0.924999	0.0450001	0.0649996	-0.0650005	-0.0450001	0.355	0.955	0.785	0.634999	Multiple_Complex	21399	transcription, DNA-templated; regulation of transcription, DNA-templated; regulation of transcription from RNA polymerase II promoter; erythrocyte differentiation; regulation of DNA-templated transcription, elongation; positive regulation of transcription, DNA-templated; positive regulation of transcription from RNA polymerase II promoter	nucleus; nucleoplasm; nucleolus	nucleic acid binding; DNA binding; protein binding; zinc ion binding; metal ion binding		Multiple_Complex	0
TC0100003870.mm.2	Usf1	upstream transcription factor 1	-0.47	-0.0799999	0.22	0.02	0.91	1.8	0.92	0.49	-0.22	-0.0100002	0.19	0.04	0.6	0.78	0.73	0.57	Multiple_Complex	22278		nucleus; nucleoplasm; transcription factor complex			Multiple_Complex	0
TC0100003879.mm.2	Als2	amyotrophic lateral sclerosis 2 (juvenile)	0.31	-0.04	0.2	0	0.23	0.44	1.16	0.2	0.13	0.27	-0.15	-0.25	0.87	0.8	-0.16	0.33	Multiple_Complex	74018					Multiple_Complex	0
TC0100003882.mm.2	Chpf	chondroitin polymerizing factor	-0.275001	-0.585	-0.355	-0.275001	-1.775	-1.465	-1.725	-0.845	-0.175	0.205	-0.175	0.145	-1.635	-0.885	-1.965	-0.995	Multiple_Complex	74241	chondroitin sulfate biosynthetic process	cytoplasm; mitochondrion; Golgi apparatus; membrane; integral component of membrane; Golgi cisterna membrane; cellular_component; mitochondrial matrix; cytosol	protein binding; acetylgalactosaminyltransferase activity; transferase activity; transferase activity, transferring glycosyl groups; metal ion binding; glucuronosyl-N-acetylgalactosaminyl-proteoglycan 4-beta-N-acetylgalactosaminyltransferase activity; N-acetylgalactosaminyl-proteoglycan 3-beta-glucuronosyltransferase activity		Multiple_Complex	0
TC0100003893.mm.2	Ahctf1	AT hook containing transcription factor 1	0.3525	0.2125	0.4025	0.8825	0.5225	0.6825	0.7225	0.6325	-0.1475	0.0325003	-0.3275	0.4425	0.1125	0.9025	0.7725	0.6325	Multiple_Complex	226747	cytokinesis; transcription, DNA-templated; regulation of transcription, DNA-templated; transport; cell cycle; mitotic nuclear division; multicellular organismal development; protein transport; hemopoiesis; mRNA transport; nuclear pore complex assembly; cell division; positive regulation of transcription, DNA-templated		DNA binding; transcription factor activity, sequence-specific DNA binding		Multiple_Complex	0
TC0200000004.mm.2	Nmt2	N-myristoyltransferase 2	-0.0124998	0.1475	0.1775	-0.1225	-0.8925	-0.6425	-0.6025	-0.6725	0.4975	-0.1325	-0.2825	-0.0824995	-1.3025	-0.7625	-1.1025	-0.5525	Multiple_Complex	18108	N-terminal protein myristoylation; N-terminal peptidyl-glycine N-myristoylation	cytoplasm; Golgi apparatus; plasma membrane; membrane; extrinsic component of membrane	glycylpeptide N-tetradecanoyltransferase activity; transferase activity; transferase activity, transferring acyl groups		Multiple_Complex	0
TC0200000013.mm.2	Fam107b	family with sequence similarity 107, member B	-0.1625	0.5075	0.0474997	-0.392501	-0.422501	-0.432501	-0.4425	-0.222501	-0.382501	0.2675	-0.262501	0.3775	-1.5625	-0.542501	-0.4825	-0.672501	Coding	66540	sensory perception of sound	cellular_component	molecular_function		Coding	0
TC0200000019.mm.2	Frmd4a	FERM domain containing 4A	0.0424995	-0.0574999	0.1825	-0.0574999	-1.4175	-0.8275	-1.3475	-1.6575	-0.1375	0.0124998	0.4725	-0.3475	-0.8675	-0.9875	-0.507501	-0.9775	Multiple_Complex	209630	establishment of epithelial cell polarity	cytoplasm; cytoskeleton; bicellular tight junction	protein binding, bridging		Multiple_Complex	0
TC0200000033.mm.2	Bend7	BEN domain containing 7	-0.5825	-0.3225	-0.1925	0.567499	0.0674992	0.1875	-0.9925	-0.0125008	-0.842501	-0.2425	1.3075	-0.222501	1.2775	0.5175	1.0875	0.4675	Multiple_Complex	209645	biological_process	extracellular exosome	molecular_function; protein binding		Multiple_Complex	0
TC0200000036.mm.2	Sephs1	selenophosphate synthetase 1	-0.134999	-0.175	-0.175	-0.295	-0.885	-0.295	-1.035	-0.985	-0.735	-0.105	0.375	0.465	-0.495	-0.755	-0.515	-0.325	Multiple_Complex	109079	phosphorylation; biological_process	nucleus; cytoplasm; plasma membrane; membrane; nuclear membrane	nucleotide binding; selenide, water dikinase activity; ATP binding; kinase activity; transferase activity; identical protein binding; protein homodimerization activity; protein heterodimerization activity; protein binding; catalytic activity		Multiple_Complex	0
TC0200000057.mm.2	Upf2	UPF2 regulator of nonsense transcripts homolog (yeast)	-0.4375	-0.0275002	0.2625	-0.0474997	1.3325	1.1025	1.4825	1.0125	-0.5675	0.2625	0.2225	0.0825005	0.3125	1.2025	0.9525	1.1025	Multiple_Complex	326622	nuclear-transcribed mRNA catabolic process, nonsense-mediated decay; liver development; response to unfolded protein; organ regeneration	nucleus; cytoplasm; exon-exon junction complex; perinuclear region of cytoplasm	RNA binding		Multiple_Complex	0
TC0200000222.mm.2	Il15ra	interleukin 15 receptor, alpha chain	0.335	-0.295	0.0749998	0.465	0.655	0.235	0.635	0.695	0.535	-0.155	-0.085	-0.295	1.045	0.595	0.575	0.905	Multiple_Complex	16169	JAK-STAT cascade; negative regulation of neuron projection development; positive regulation of natural killer cell differentiation; response to nutrient levels	extracellular region; nucleus; plasma membrane; membrane; integral component of membrane; cytoplasmic vesicle; extracellular space; nuclear membrane			Multiple_Complex	0
TC0200000245.mm.2	Mrc1	mannose receptor, C type 1	0.885	0.445	0.375	0.165	0.405	0.875	0.735	0.665	-0.145	-0.105	-0.0950003	0.345	1.025	1.205	0.975	0.085	Multiple_Complex	17533	endocytosis; receptor-mediated endocytosis; cellular response to lipopolysaccharide; cellular response to interferon-gamma; cellular response to interleukin-4; signal transduction	endosome; plasma membrane; cell surface; endosome membrane; membrane; integral component of membrane	receptor activity; transmembrane signaling receptor activity; mannose binding; carbohydrate binding; protein binding		Multiple_Complex	0
TC0200000247.mm.2	Slc39a12	solute carrier family 39 (zinc transporter), member 12	0.0524998	-0.1475	-0.4075	-0.1275	-0.5375	-0.5575	-0.7075	-0.4775	-0.2075	0.0625	-0.2275	0.3725	-1.2475	-1.4275	-1.6275	-0.0874996	Coding	277468	signal transduction; regulation of neuron projection development; metal ion transport; regulation of microtubule polymerization; transmembrane transport; zinc II ion transmembrane import	plasma membrane; membrane; integral component of membrane; perinuclear region of cytoplasm; extracellular vesicle	zinc ion transmembrane transporter activity; metal ion transmembrane transporter activity		Coding	0
TC0200000250.mm.2	Cacnb2	calcium channel, voltage-dependent, beta 2 subunit	0.185	0.185	0.175	0.225	-0.0949993	-0.325	-0.285	-0.405	0.165	0.355	-0.505	-0.0149994	-0.605	-0.785	-0.585	-1.295	Multiple_Complex	12296	transport; ion transport; calcium ion transport; synaptic transmission; neuromuscular junction development; visual perception; regulation of ion transmembrane transport; positive regulation of calcium ion transport; calcium ion import; calcium ion transmembrane transport; regulation of voltage-gated calcium channel activity	plasma membrane; voltage-gated calcium channel complex; membrane; sarcolemma	voltage-gated ion channel activity; voltage-gated calcium channel activity; calcium channel regulator activity; calcium channel activity; protein binding; high voltage-gated calcium channel activity; protein kinase binding; protein domain specific binding; phosphoprotein binding		Multiple_Complex	0
TC0200000261.mm.2	Arl5b	ADP-ribosylation factor-like 5B	-0.1225	-0.1325	0.2575	0.2375	-1.1125	-1.0725	-0.502501	-0.6725	-0.00250053	-0.0425005	-0.1325	0.1775	-1.2025	0.0374994	-1.0825	-0.4025	Multiple_Complex	75869	small GTPase mediated signal transduction; biological_process	intracellular; cellular_component	nucleotide binding; GTP binding		Multiple_Complex	0
TC0200000302.mm.2	Bmi1	Bmi1 polycomb ring finger oncogene	-0.085	-0.0150003	0.115	0.255	-0.155	0.225	-0.345	-0.00500011	-0.085	-0.465	0.395	0.155	0.855	0.915	0.645	0.395	Multiple_Complex	12151		ubiquitin ligase complex; heterochromatin; nucleus; cytoplasm; nuclear body; PcG protein complex	chromatin binding; protein binding; zinc ion binding; sequence-specific DNA binding; metal ion binding; ubiquitin-protein transferase activator activity		Multiple_Complex	0
TC0200000312.mm.2	Msrb2	methionine sulfoxide reductase B2	-0.262501	-0.232501	-0.1925	-0.462501	-0.3625	-1.1225	-0.772501	-1.3725	-0.4525	0.6275	-0.752501	0.577499	-1.0225	-2.0825	-1.0925	-1.1125	Multiple_Complex	76467	response to oxidative stress; actin filament polymerization; protein repair; oxidation-reduction process	mitochondrion	actin binding; peptide-methionine (S)-S-oxide reductase activity; zinc ion binding; oxidoreductase activity; oxidoreductase activity, acting on a sulfur group of donors, disulfide as acceptor; peptide-methionine (R)-S-oxide reductase activity; metal ion binding; methionine-R-sulfoxide reductase activity		Multiple_Complex	0
TC0200000319.mm.2	Etl4	enhancer trap locus 4	-0.2875	-0.3375	0.1125	-1.4175	-1.0375	-1.0275	-0.8475	-1.6375	-0.4775	0.1425	0.6125	-0.2775	-0.1175	-0.1475	0.0124998	-0.497499	Multiple_Complex	208618	multicellular organismal development; embryonic skeletal system development	cytoplasm	protein binding; molecular_function		Multiple_Complex	0
TC0200000347.mm.2	Gad2	glutamic acid decarboxylase 2	-0.422501	0.1375	0.147499	1.5975	0.777499	1.1875	0.7975	1.4875	0.1675	-0.3325	0.4575	-0.2925	0.567499	1.0375	1.0675	1.5775	Multiple_Complex	14417	glutamate decarboxylation to succinate; carboxylic acid metabolic process; neurotransmitter biosynthetic process; response to drug	cytoplasm; Golgi apparatus; cytosol; plasma membrane; membrane; cell junction; axon; synaptic vesicle membrane; anchored component of membrane; cytoplasmic vesicle; synapse; perinuclear region of cytoplasm; inhibitory synapse; Golgi membrane; cytoplasmic membrane-bounded vesicle; presynaptic membrane	catalytic activity; glutamate decarboxylase activity; glutamate binding; lyase activity; carboxy-lyase activity; pyridoxal phosphate binding; protein heterodimerization activity; protein binding	Biogenic_Amine_Synthesis	Multiple_Complex	0
TC0200000363.mm.2	Yme1l1	YME1-like 1 (S. cerevisiae)	0.1	-0.2	0.0300007	-0.0199995	-0.45	-0.559999	-0.19	-1.24	0.0200005	0.13	-0.04	-0.11	-0.61	-0.94	-0.469999	-0.7	Multiple_Complex	27377	proteolysis; misfolded or incompletely synthesized protein catabolic process; mitochondrion organization; cell proliferation	mitochondrion; mitochondrial inner membrane; membrane; integral component of membrane	nucleotide binding; metalloendopeptidase activity; ATP binding; peptidase activity; metallopeptidase activity; hydrolase activity; metal ion binding; ATP-dependent peptidase activity		Multiple_Complex	0
TC0200000391.mm.2	Zmynd19	zinc finger, MYND domain containing 19	-0.455	-0.514999	-0.335	-0.455	-0.665	-0.724999	-0.535	-0.594999	-0.085	0.385	-0.865	0.565001	-0.755	-0.635	-0.385	-0.705	Multiple_Complex	67187	biological_process	cytoplasm; plasma membrane; membrane; synapse	metal ion binding; molecular_function; protein binding		Multiple_Complex	0
TC0200000395.mm.2	Nsmf	NMDA receptor synaptonuclear signaling and neuronal migration factor	-0.2225	-0.6425	-0.2225	-0.3325	-0.7225	-0.7925	-1.1825	-1.0525	-0.3425	0.2875	-0.1825	0.2375	-1.1225	-1.3125	-1.4925	-0.9325	Multiple_Complex	56876			calcium-dependent protein binding		Multiple_Complex	0
TC0200000404.mm.2	Tmem203	transmembrane protein 203	-0.120001	-0.48	-0.0600004	0.0899992	-0.42	-0.43	-0.67	-0.650001	-0.42	0.129999	-0.0700006	0.36	-0.63	-0.25	-0.730001	-0.14	Coding	227615	positive regulation of defense response to virus by host; cellular calcium ion homeostasis; spermatogenesis; mitophagy in response to mitochondrial depolarization	endoplasmic reticulum; membrane; integral component of membrane; endoplasmic reticulum membrane; cellular_component	molecular_function; protein binding		Coding	0
TC0200000407.mm.2	Tmem210	transmembrane protein 210	-0.13	-0.6	-0.68	0.11	0.66	1.27	1.32	0.32	0.44	-0.66	0.37	-0.15	1.94	1.26	1.29	1.35	Multiple_Complex	78217	biological_process	membrane; integral component of membrane; cellular_component	molecular_function		Multiple_Complex	0
TC0200000417.mm.2	Abca2	ATP-binding cassette, sub-family A (ABC1), member 2	-0.115	-0.315	0.085	-0.184999	-0.745	-0.304999	-0.0549994	-0.945	-0.395	0.125	-0.115	0.385	0.595	0.185	-0.085	0.195001	Multiple_Complex	11305	regulation of transcription from RNA polymerase II promoter; transport; lipid transport; cholesterol metabolic process; regulation of intracellular cholesterol transport; transmembrane transport; metabolic process; cholesterol homeostasis; response to steroid hormone		nucleotide binding; transporter activity; ATP binding; ATPase activity; ATPase activity, coupled to transmembrane movement of substances		Multiple_Complex	0
TC0200000420.mm.2	Fbxw5	F-box and WD-40 domain protein 5	-0.1525	-0.422501	-0.2925	-1.2025	-2.3125	-2.3425	-1.7325	-1.2825	-0.2025	0.3575	-0.1425	-0.0124998	-1.9725	-1.9025	-2.4725	-1.4425	Multiple_Complex	30839		cytoplasm; SCF ubiquitin ligase complex; Cul4-RING E3 ubiquitin ligase complex	protein binding; protein kinase binding		Multiple_Complex	0
TC0200000432.mm.2	Bmyc	brain expressed myelocytomatosis oncogene	-0.1475	-0.6875	-0.3275	-1.0775	-2.6675	-3.0075	-3.0775	-3.2875	-0.5175	0.2125	0.0625	0.242499	-2.6075	-2.9275	-2.3475	-2.3675	Coding	107771	regulation of transcription, DNA-templated	nucleus; spindle	transcription factor activity, sequence-specific DNA binding; protein binding		Coding	0
TC0200000438.mm.2	Kcnt1	potassium channel, subfamily T, member 1	0.41	-0.0199995	-0.44	0.0600004	-1.21	-1.14	-1.06	-1.46	0.110001	0.33	0.04	-0.48	-0.389999	-1.11	-0.87	-2.11	Multiple_Complex	227632	transport; ion transport; potassium ion transport; potassium ion transmembrane transport	plasma membrane; voltage-gated potassium channel complex; membrane; integral component of membrane	voltage-gated potassium channel activity; potassium channel activity; calcium-activated potassium channel activity		Multiple_Complex	0
TC0200000459.mm.2	Surf2	surfeit gene 2	0.392499	0.132499	0.0224991	0.462499	0.462499	0.432499	0.912499	0.5025	-0.1675	0.0324993	0.342499	-0.2075	0.592499	0.772499	0.842499	-0.297501	Multiple_Complex	20931	biological_process	nucleus; nucleolus; plasma membrane	molecular_function		Multiple_Complex	0
TC0200000486.mm.2	Ralgds	ral guanine nucleotide dissociation stimulator	-0.452499	-0.322499	0.1575	0.6475	1.1375	0.477501	0.667501	0.3675	-0.0724993	0.0675001	0.0175009	-0.0124998	0.0275002	0.4175	-0.1025	0.6175	Multiple_Complex	19730	signal transduction; small GTPase mediated signal transduction; regulation of catalytic activity; positive regulation of GTPase activity	nucleus; cytosol; brush border	guanyl-nucleotide exchange factor activity; protein binding; GTPase regulator activity		Multiple_Complex	0
TC0200000499.mm.2	Ttf1	transcription termination factor, RNA polymerase I	0.0324993	0.192499	0.152499	0.5125	1.1725	0.702499	0.4725	0.5925	-0.0675001	-0.0875006	-0.0675001	0.2225	0.272499	0.7925	0.2525	0.952499	Multiple_Complex	22130	chromatin remodeling; transcription, DNA-templated; DNA-templated transcription, termination; regulation of transcription, DNA-templated; transcription initiation from RNA polymerase I promoter; termination of RNA polymerase I transcription; negative regulation of DNA replication; chromatin silencing at rDNA	nucleus; nucleoplasm; nucleolus; cytoplasm; plasma membrane	DNA binding; chromatin binding; protein binding		Multiple_Complex	0
TC0200000503.mm.2	Med27	mediator complex subunit 27	0.0525007	-0.4775	-0.3075	-0.2975	-0.9375	-0.867499	-0.8475	-1.4975	-0.2675	0.0325003	-0.1775	0.4125	-1.2475	-0.8475	-1.3575	-1.4375	Multiple_Complex	68975	transcription, DNA-templated; regulation of transcription, DNA-templated; regulation of transcription from RNA polymerase II promoter; protein ubiquitination; stem cell population maintenance	ubiquitin ligase complex; nucleus; transcription factor complex; nucleolus; cytoplasm; mediator complex; nucleoplasm	transcription coactivator activity; ubiquitin protein ligase activity; protein binding		Multiple_Complex	0
TC0200000509.mm.2	Gm13547	predicted gene 13547	0.32	0.32	0.17	-0.27	1.22	0.71	0.92	-0.04	-0.200001	-0.0700006	0.28	-0.0100002	0.87	1.71	0.71	0.0199995	Multiple_Complex	433416	biological_process	cellular_component; Golgi apparatus	molecular_function		Multiple_Complex	0
TC0200000510.mm.2	Coq4	coenzyme Q4 homolog (yeast)	-0.0149994	-0.224999	-0.474999	0.125	-2.155	-1.865	-1.965	-1.575	-0.215	0.225	-0.215	0.205	-1.625	-2.255	-1.235	-1.105	Multiple_Complex	227683	ubiquinone biosynthetic process; biological_process	mitochondrion; mitochondrial inner membrane; membrane; extrinsic component of mitochondrial inner membrane	molecular_function		Multiple_Complex	0
TC0200000511.mm.2	Slc27a4	solute carrier family 27 (fatty acid transporter), member 4	0.2275	-0.212501	-0.262501	0.8575	-0.9925	-0.6925	-0.512501	-0.8025	-0.5725	0.2975	-0.0225	0.2975	0.5575	-0.1825	-1.1325	-0.1025	Multiple_Complex	26569	very long-chain fatty acid metabolic process; medium-chain fatty acid transport; long-chain fatty acid metabolic process; lipid metabolic process; fatty acid metabolic process; transport; lipid transport; metabolic process; fatty acid transport; long-chain fatty acid transport; very long-chain fatty acid catabolic process; skin development; long-chain fatty acid import; response to nutrient	endoplasmic reticulum; endoplasmic reticulum membrane; plasma membrane; microvillus; membrane; integral component of membrane; brush border membrane	nucleotide binding; catalytic activity; acyl-CoA ligase activity; long-chain fatty acid-CoA ligase activity; succinate-CoA ligase activity; 3-oxo-2-(2'-pentenyl)cyclopentane-1-octanoic acid CoA ligase activity; fatty acid ligase activity; ligase activity; 3-isopropenyl-6-oxoheptanoyl-CoA synthetase activity; 2-oxo-delta3-4,5,5-trimethylcyclopentenylacetyl-CoA synthetase activity; benzoyl acetate-…		Multiple_Complex	0
TC0200000512.mm.2	Urm1	ubiquitin related modifier 1 homolog (S. cerevisiae)	-0.165	-0.245	0.155	-0.105	-1.215	-1.395	-0.555	-0.375	0.00500011	0.0349998	-0.165	0.125	-0.625	-1.395	-0.695	-0.965	Multiple_Complex	68205	tRNA wobble uridine modification; tRNA processing; tRNA thio-modification; protein urmylation	cytoplasm; extracellular exosome; cytosol	sulfurtransferase activity; protein binding		Multiple_Complex	0
TC0200000515.mm.2	Odf2	outer dense fiber of sperm tails 2	0.0325003	0.682501	0.0825005	0.682501	0.792501	0.682501	0.8525	-0.4675	0.2825	0.502501	0.2925	-1.0775	1.2125	0.8225	0.9925	-0.277499	Multiple_Complex	18286			structural constituent of cytoskeleton; Rab GTPase binding; protein binding; hydrogen ion transmembrane transporter activity		Multiple_Complex	0
TC0200000518.mm.2	Sptan1	spectrin alpha, non-erythrocytic 1	0.1175	-0.3525	-0.612499	-1.2625	-1.6725	-0.8925	-1.6825	-0.7325	-0.5925	0.127501	0.00750065	0.4575	-0.4325	-1.2225	-0.7625	-0.862499	Multiple_Complex	20740	actin cytoskeleton reorganization; actin filament capping				Multiple_Complex	0
TC0200000525.mm.2	Tbc1d13	TBC1 domain family, member 13	-0.195	-0.425	0.305	0.205	-1.865	-0.745	-2.085	-0.585	0.205	0.245	0.335001	-0.785	-1.345	-1.945	-0.285	-1.215	Multiple_Complex	70296	biological_process; positive regulation of GTPase activity	cellular_component	GTPase activator activity; protein binding		Multiple_Complex	0
TC0200000535.mm.2	Ppp2r4	protein phosphatase 2A activator, regulatory subunit B	-0.4925	-0.3125	-0.2425	-0.5725	-1.9925	-1.2025	-1.6625	-1.0325	-0.2725	-0.0825005	0.2775	0.0775003	-1.3125	-1.1825	-1.5025	-0.8925	Multiple_Complex	110854				Glycogen_Metabolism	Multiple_Complex	0
TC0200000545.mm.2	Tor1b	torsin family 1, member B	0.1925	-0.0375004	-0.3575	-0.377501	-1.1175	-0.2975	-0.0874996	0.2625	0.2225	-0.0275002	0.0524998	-0.2475	-0.4875	-0.5775	-0.5775	-0.5275	Multiple_Complex	30934	endoplasmic reticulum organization; chaperone mediated protein folding requiring cofactor; protein homooligomerization; nuclear membrane organization; metabolic process	nucleus; nuclear envelope; cytoplasm; endoplasmic reticulum; endoplasmic reticulum lumen; membrane; extracellular exosome; nuclear membrane	nucleotide binding; protein binding; ATP binding; hydrolase activity; ATPase activity		Multiple_Complex	0
TC0200000546.mm.2	Usp20	ubiquitin specific peptidase 20	-0.307501	-0.1975	-0.0575008	0.2525	-0.9875	-0.4875	-0.517501	-0.0775003	0.1425	-0.1975	0.352499	-0.297501	0.00249958	-0.227501	-0.177501	-0.507501	Multiple_Complex	74270		cytoplasm; centrosome; cytoskeleton; microtubule organizing center; perinuclear region of cytoplasm			Multiple_Complex	0
TC0200000552.mm.2	Fubp3	far upstream element (FUSE) binding protein 3	-0.2225	0.3375	-0.172501	-0.3725	0.6475	0.3775	0.7675	1.2075	0.3475	-0.1825	0.4275	-0.592501	0.6275	0.6275	0.7775	0.2975	Multiple_Complex	320267	transcription, DNA-templated; transcription from RNA polymerase II promoter; positive regulation of gene expression; positive regulation of transcription, DNA-templated; positive regulation of transcription from RNA polymerase II promoter	nucleus; cytoplasm; membrane	RNA polymerase II core promoter proximal region sequence-specific DNA binding; transcriptional activator activity, RNA polymerase II core promoter proximal region sequence-specific binding; single-stranded DNA binding; poly(A) RNA binding; nucleic acid binding; RNA binding; protein binding		Multiple_Complex	0
TC0200000566.mm.2	Plpp7	phospholipid phosphatase 7 (inactive)	-0.4225	-0.5025	-0.2325	-0.2625	-0.9825	-1.7625	-1.6325	-1.4125	-0.0424995	-0.3825	0.1975	0.2275	-1.0625	-1.5825	-1.7425	-1.3225	Multiple_Complex	227721	negative regulation of myotube differentiation; metabolic process	nucleus; nuclear envelope; endoplasmic reticulum; membrane; integral component of membrane; endoplasmic reticulum membrane	protein tyrosine/serine/threonine phosphatase activity; protein tyrosine/threonine phosphatase activity; JUN kinase phosphatase activity; phosphohistidine phosphatase activity; inositol bisphosphate phosphatase activity; hydrolase activity; MAP kinase tyrosine/serine/threonine phosphatase activity; inositol-1,3,4-trisphosphate 4-phosphatase activity; NADP phosphatase activity; transmembrane recep…		Multiple_Complex	0
TC0200000567.mm.2	Prrc2b	proline-rich coiled-coil 2B	0.0500002	-0.66	-0.61	-1.42	-2.67	-2.27	-2.63	-2.64	-0.629999	0.190001	0.23	0.210001	-2.32	-1.91	-2.29	-2.26	Multiple_Complex	227723	biological_process	cellular_component	poly(A) RNA binding; protein binding		Multiple_Complex	0
TC0200000578.mm.2	Ptges2	prostaglandin E synthase 2	-0.169999	-0.459999	0.170001	-0.49	-0.539999	-0.23	-1.1	-0.69	-0.0299997	-0.36	-0.039999	0.43	-0.959999	-0.179999	-0.699999	-0.799999	Multiple_Complex	96979	prostaglandin biosynthetic process; lipid metabolic process; fatty acid metabolic process; fatty acid biosynthetic process; prostaglandin metabolic process; cell redox homeostasis; positive regulation of transcription, DNA-templated; secretion; oxidation-reduction process	nucleus; cytoplasm; mitochondrion; Golgi apparatus; cytosol; membrane; integral component of membrane; Golgi membrane	DNA binding; electron carrier activity; protein disulfide oxidoreductase activity; isomerase activity; prostaglandin-E synthase activity; lyase activity; heme binding; glutathione binding		Multiple_Complex	0
TC0200000585.mm.2	Fam102a	family with sequence similarity 102, member A	-0.1825	-0.1925	-0.1925	0.2175	-0.2325	-0.5625	-1.3125	-0.3525	-0.1325	0.0474997	-0.2725	0.3575	-1.2525	-0.9225	-1.2425	-0.6525	Multiple_Complex	98952	biological_process	cellular_component	molecular_function; protein binding		Multiple_Complex	0
TC0200000593.mm.2	Ptrh1	peptidyl-tRNA hydrolase 1 homolog (S. cerevisiae)	0.57	-0.0700006	0.0199995	0.0699997	-0.8	-1.43	-1.15	-0.95	0.21	-0.0600004	-0.38	0.23	-0.71	-0.730001	-0.580001	-0.900001	Multiple_Complex	329384	metabolic process	mitochondrion	aminoacyl-tRNA hydrolase activity; hydrolase activity; poly(A) RNA binding; protein binding		Multiple_Complex	0
TC0200000612.mm.2	Mapkap1	mitogen-activated protein kinase associated protein 1	-0.717501	-0.9075	-0.1175	-0.127501	-1.7175	-2.4175	-1.3075	-2.6575	-0.4075	-0.0675001	0.0225	0.452499	-2.8075	-2.8475	-2.1075	-2.1675	Multiple_Complex	227743	negative regulation of Ras protein signal transduction; substantia nigra development; translation				Multiple_Complex	0
TC0200000620.mm.2	Hspa5	heat shock protein 5	0.160001	-0.129999	0.18	0.52	1.52	1.18	1.53	1.63	-0.0199995	-0.0199995	-0.629999	0.67	1.08	1.36	0.89	2.07	Multiple_Complex	14828			nucleotide binding; glycoprotein binding; protein binding; ATP binding; ATPase activity; enzyme binding; protein domain specific binding; ubiquitin protein ligase binding; ribosome binding; unfolded protein binding; misfolded protein binding		Multiple_Complex	0
TC0200000641.mm.2	Dab2ip	disabled 2 interacting protein	-0.1775	-0.0974998	-0.4675	-0.787499	-0.707499	-1.0175	-0.787499	-1.4875	-0.2175	0.3225	-0.357499	0.252501	-1.0375	-1.0275	-1.6775	-1.1675	Multiple_Complex	69601					Multiple_Complex	0
TC0200000686.mm.2	Rabgap1; Gpr21	RAB GTPase activating protein 1; G protein-coupled receptor 21	-0.0999994	0.0600004	0.0600004	-0.039999	0.51	0.63	0.700001	0.610001	-0.27	-0.12	0.3	0.0900002	0.59	0.55	0.59	0.14	Multiple_Complex	227800; 338346	cell cycle; positive regulation of GTPase activity; signal transduction; G-protein coupled receptor signaling pathway; sensory perception of chemical stimulus; positive regulation of adenylate cyclase activity involved in G-protein coupled receptor signaling pathway; positive regulation of multicellular organism growth; glucose homeostasis; negative regulation of insulin receptor signaling pathway	cytoplasm; cytosol; cytoskeleton; microtubule organizing center; plasma membrane; integral component of plasma membrane; membrane; integral component of membrane; cellular_component	GTPase activator activity; Rab GTPase binding; signal transducer activity; G-protein coupled receptor activity; G-protein coupled amine receptor activity; molecular_function		Multiple_Complex	0
TC0200000697.mm.2	Lhx2	LIM homeobox protein 2	0.212501	-0.6675	-0.5575	-0.827499	-1.1075	-1.0975	-1.9975	-1.7675	-1.0675	0.6225	0.302501	0.1425	-1.3575	-1.8375	-2.5875	-1.2975	Multiple_Complex	16870		intracellular; nucleus	RNA polymerase II core promoter proximal region sequence-specific DNA binding; transcription factor activity, RNA polymerase II transcription factor binding; DNA binding; chromatin binding; protein binding; zinc ion binding; sequence-specific DNA binding; metal ion binding; transcriptional activator activity, RNA polymerase II core promoter proximal region sequence-specific binding		Multiple_Complex	0
TC0200000781.mm.2	Acvr2a	activin receptor IIA	-0.235	0.0550003	0.135	0.145	1.145	0.835001	0.795001	1.985	-0.654999	0.315001	-0.0449991	0.385	1.235	0.525001	-0.145	1.005	Multiple_Complex	11480	gastrulation with mouth forming second; positive regulation of protein phosphorylation; protein phosphorylation; transmembrane receptor protein serine/threonine kinase signaling pathway; spermatogenesis; determination of left/right symmetry; mesoderm development; male gonad development; anterior/posterior pattern specification; regulation of signal transduction; positive regulation of pathway-res…	cytoplasm; cell surface; membrane; integral component of membrane; inhibin-betaglycan-ActRII complex; receptor complex; plasma membrane	nucleotide binding; protein kinase activity; protein serine/threonine kinase activity; transmembrane receptor protein serine/threonine kinase activity; receptor signaling protein serine/threonine kinase activity; protein binding; ATP binding; coreceptor activity; kinase activity; activin receptor activity, type II; transferase activity; activin-activated receptor activity; growth factor binding; …		Multiple_Complex	0
TC0200000783.mm.2	Mbd5	methyl-CpG binding domain protein 5	-0.13	0.12	-0.0100002	-0.14	0.59	0.33	0.74	0.38	-0.190001	0.0900002	0.26	-0.16	0.599999	0.23	0.36	0.18	Multiple_Complex	109241	positive regulation of defense response to virus by host; nervous system development; regulation of multicellular organism growth; glucose homeostasis; single-organism behavior; positive regulation of growth hormone receptor signaling pathway; mitophagy in response to mitochondrial depolarization	nucleus; chromosome; chromocenter; extracellular exosome	DNA binding; chromatin binding		Multiple_Complex	0
TC0200000801.mm.2	Kif5c	kinesin family member 5C	0.17	-0.15	0.14	-0.32	-0.45	-0.25	-0.15	-0.23	0.17	0.27	-0.79	0.35	-1.05	-0.27	-1.63	-0.64	Multiple_Complex	16574	microtubule-based movement; motor neuron axon guidance; protein localization; cytoskeleton-dependent intracellular transport; transport; metabolic process; mRNA transport	cytoplasm; kinesin complex; ciliary rootlet; neuron projection; cytoskeleton; microtubule	microtubule motor activity; protein binding; ATP-dependent microtubule motor activity, plus-end-directed; apolipoprotein receptor binding; nucleotide binding; ATP binding; microtubule binding		Multiple_Complex	0
TC0200000803.mm.2	Lypd6b	LY6/PLAUR domain containing 6B	0.307501	0.6875	0.4175	-0.192499	-1.4025	-0.3525	-0.912499	-0.2525	0.807501	-0.7525	-1.0525	0.9975	-1.3325	-0.872499	-2.6225	-0.6025	Multiple_Complex	71897	biological_process	plasma membrane; membrane; anchored component of membrane; cellular_component	molecular_function		Multiple_Complex	0
TC0200000804.mm.2	Lypd6	LY6/PLAUR domain containing 6	0.554999	-0.665001	-0.00500011	-0.285001	0.224999	0.00499916	0.145	-0.0950003	0.245	-0.445001	-0.745001	0.945	-1.415	-0.415001	-2.355	-0.445001	Multiple_Complex	320343	biological_process	extracellular region; cellular_component	molecular_function		Multiple_Complex	0
TC0200000819.mm.2	Tnfaip6	tumor necrosis factor alpha induced protein 6	-0.0500011	-0.140001	0.449999	0.0899992	-0.700001	0.0599995	-0.370001	-0.730001	-0.200001	-0.23	-0.31	0.739999	-0.0300007	1.62	0.289999	1.22	Coding	21930	cell adhesion; positive regulation of cell migration; negative regulation of inflammatory response	extracellular space	hyaluronic acid binding		Coding	0
TC0200000821.mm.2	Rif1	Rap1 interacting factor 1 homolog (yeast)	-0.62	-0.19	-0.15	-0.38	0.33	0.910001	0.5	-0.41	-0.5	0.25	0.25	0	0.46	0.67	0.48	0.450001	Multiple_Complex	51869	cellular response to DNA damage stimulus; cell cycle; stem cell population maintenance; positive regulation of double-strand break repair via nonhomologous end joining; telomere maintenance	chromosome, telomeric region; female pronucleus; male pronucleus; nucleus; chromosome; cytoplasm; cytoskeleton; plasma membrane; spindle	protein binding		Multiple_Complex	0
TC0200000850.mm.2	Galnt13	UDP-N-acetyl-alpha-D-galactosamine:polypeptide N-acetylgalactosaminyltransferase 13	0.0775003	-0.1425	-0.3325	1.2775	0.5275	0.7175	0.5275	0.377501	0.4875	-0.1025	-0.5625	0.1775	-0.2225	-0.4825	-0.7225	-0.4125	Multiple_Complex	271786	protein O-linked glycosylation; protein glycosylation	Golgi apparatus; membrane; integral component of membrane; Golgi membrane			Multiple_Complex	0
TC0200000856.mm.2	Kcnj3	potassium inwardly-rectifying channel, subfamily J, member 3	-0.0500002	-0.18	0.219999	-1.62	-2.09	-0.97	-1.27	-2.1	-0.450001	-0.17	0.7	-0.0799999	0.15	0.37	0.5	0.44	Coding	16519	transport; ion transport; potassium ion transport; potassium ion import; regulation of ion transmembrane transport; response to electrical stimulus	integral component of plasma membrane; external side of plasma membrane; cell surface; membrane; integral component of membrane; T-tubule	inward rectifier potassium channel activity; voltage-gated ion channel activity; G-protein activated inward rectifier potassium channel activity; protein binding		Coding	0
TC0200000909.mm.2	2023-03-07	membrane-associated ring finger (C3HC4) 7	0.1125	0.3625	0.0325003	0.2925	0.412499	0.3225	0.7725	0.6925	-0.0174999	-0.0775003	0.0824995	0.0124998	0.9225	0.8625	0.7525	0.7125	Multiple_Complex	57438	regulation of tolerance induction; negative regulation of T cell proliferation; protein ubiquitination	cellular_component	zinc ion binding; UDP-N-acetylmuramoylalanyl-D-glutamyl-2,6-diaminopimelate-D-alanyl-D-alanine ligase activity; ligase activity; ribosomal S6-glutamic acid ligase activity; coenzyme F420-0 gamma-glutamyl ligase activity; coenzyme F420-2 alpha-glutamyl ligase activity; metal ion binding; protein-glycine ligase activity; protein-glycine ligase activity, initiating; protein-glycine ligase activity, …		Multiple_Complex	0
TC0200000923.mm.2	Tank	TRAF family member-associated Nf-kappa B activator	0.387501	-0.272499	0.0175009	0.147501	-0.202499	-0.622499	-0.232499	-1.2125	0.0275002	0.137501	-0.202499	0.0375004	-0.822499	-0.112499	-0.642499	-0.442499	Multiple_Complex	21353	I-kappaB kinase/NF-kappaB signaling	cytoplasm	protein binding; ubiquitin protein ligase binding; metal ion binding		Multiple_Complex	0
TC0200000929.mm.2	Slc4a10	solute carrier family 4, sodium bicarbonate cotransporter-like, member 10	-0.645	0.0949993	-0.245	-0.215	0.224999	0.0450001	-0.315001	-0.505	-0.295	0.184999	0.405	-0.295	0.565	0.474999	0.724999	0.594999	Multiple_Complex	94229		plasma membrane; integral component of plasma membrane; membrane; integral component of membrane; basolateral plasma membrane; neuronal cell body; apical dendrite; basilar dendrite; CA3 pyramidal cell dendrite	transporter activity; inorganic anion exchanger activity; anion transmembrane transporter activity; sodium:bicarbonate symporter activity; symporter activity; antiporter activity; anion:anion antiporter activity		Multiple_Complex	0
TC0200000933.mm.2	Gca	grancalcin	0.202499	-0.1475	-0.1975	0.2825	1.0725	0.3925	0.1925	-0.6475	-0.2875	0.3925	-0.2275	0.122499	0.832499	1.2225	0.872499	1.2025	Multiple_Complex	227960	proteolysis	cytoplasm; cytosol; plasma membrane; membrane; extracellular exosome	calcium-dependent cysteine-type endopeptidase activity; calcium ion binding; protein homodimerization activity; metal ion binding; protein heterodimerization activity; protein binding		Multiple_Complex	0
TC0200000953.mm.2	Scn2a1	sodium channel, voltage-gated, type II, alpha 1	0.0474997	-0.0625	-0.1425	0.3575	0.7975	0.7375	0.8975	1.3075	0.2775	0.1475	-0.1725	-0.2525	0.5675	0.8475	0.4375	0.5775	Multiple_Complex	110876	sodium ion transport; nervous system development; intrinsic apoptotic signaling pathway in response to osmotic stress; neuronal action potential; sodium ion transmembrane transport; neuron apoptotic process; membrane depolarization during action potential; transport; ion transport; potassium ion transport; regulation of ion transmembrane transport; transmembrane transport; potassium ion transmemb…	voltage-gated sodium channel complex; plasma membrane; intercalated disc; membrane; T-tubule; axon; intrinsic component of plasma membrane; node of Ranvier; paranode region of axon; sodium channel complex; neuron projection; axon initial segment; intracellular; voltage-gated potassium channel complex; integral component of membrane	voltage-gated sodium channel activity; sodium ion binding; leucine zipper domain binding; ion channel activity; voltage-gated ion channel activity; voltage-gated potassium channel activity; potassium channel activity; sodium channel activity		Multiple_Complex	0
TC0200000955.mm.2	Csrnp3	cysteine-serine-rich nuclear protein 3	-0.2175	-0.0275002	0.0325003	-0.0474997	-0.8575	-0.6575	-1.1275	-0.4675	-0.1275	-0.0174999	0.3225	-0.1775	-0.8175	-0.7175	-0.8075	-1.0075	Multiple_Complex	77771	transcription, DNA-templated; regulation of transcription, DNA-templated; apoptotic process; negative regulation of phosphatase activity; positive regulation of apoptotic process; positive regulation of transcription from RNA polymerase II promoter; transcription from RNA polymerase II promoter	nucleus	transcriptional activator activity, RNA polymerase II transcription regulatory region sequence-specific binding; DNA binding; transcription factor activity, sequence-specific DNA binding; sequence-specific DNA binding		Multiple_Complex	0
TC0200000994.mm.2	Cers6	ceramide synthase 6	-0.2625	0.0375004	0.217501	-0.5425	0.3975	0.2875	0.337501	-0.3325	-0.4625	-0.0424995	0.8675	-0.362499	1.4575	1.2875	1.3775	0.927501	Multiple_Complex	241447	lipid metabolic process; sphingolipid biosynthetic process; ceramide biosynthetic process	nucleus; endoplasmic reticulum; membrane; integral component of membrane; endoplasmic reticulum membrane; nuclear membrane	DNA binding; sphingosine N-acyltransferase activity		Multiple_Complex	0
TC0200001015.mm.2	Ubr3	ubiquitin protein ligase E3 component n-recognin 3	-0.190001	-0.110001	-0.16	-0.530001	-0.81	-0.6	-0.41	-0.68	-0.0200005	-0.0500002	0.219999	-0.150001	-0.22	-0.320001	-0.59	-0.54	Multiple_Complex	68795	in utero embryonic development; suckling behavior; ubiquitin-dependent protein catabolic process; sensory perception of smell; embryo development; olfactory behavior; ubiquitin-dependent protein catabolic process via the N-end rule pathway; protein ubiquitination	ubiquitin ligase complex; cytoplasm; membrane; integral component of membrane; cellular_component			Multiple_Complex	0
TC0200001023.mm.2	Gad1	glutamate decarboxylase 1	-0.265	0.0150003	0.405	-0.295	-1.205	-0.995	-1.475	-0.934999	-0.665	-0.675	1.685	-0.345	0.655	0.505	0.885	0.555	Multiple_Complex	14415	gamma-aminobutyric acid biosynthetic process; carboxylic acid metabolic process; social behavior; locomotory exploration behavior; neurotransmitter biosynthetic process	intracellular; cytoplasm; mitochondrion; cell cortex; axon; axon terminus; neuron projection terminus; synapse; presynaptic active zone; inhibitory synapse	catalytic activity; glutamate decarboxylase activity; glutamate binding; lyase activity; carboxy-lyase activity; pyridoxal phosphate binding; protein heterodimerization activity; protein N-terminus binding	Biogenic_Amine_Synthesis	Multiple_Complex	0
TC0200001025.mm.2	Gorasp2	golgi reassembly stacking protein 2	-0.3225	-0.4425	-0.212501	-0.462501	-0.7025	-0.802501	-0.6625	-0.632501	-0.392501	0.2575	0.2175	-0.0825005	-1.4025	-0.432501	-0.722501	-0.5325	Multiple_Complex	70231	organelle organization; Golgi organization	Golgi apparatus; Golgi medial cisterna; membrane; Golgi membrane	molecular_function		Multiple_Complex	0
TC0200001036.mm.2	Hat1	histone aminotransferase 1	0.33	-0.0699997	0.1	0.47	0.37	0.35	0.28	0.67	-0.39	0.22	0.0699997	0.1	0.22	1.16	1.25	1.52	Multiple_Complex	107435	DNA replication-dependent nucleosome assembly; DNA replication-independent nucleosome assembly; chromatin silencing at telomere; chromatin modification; histone acetylation; histone H4 acetylation; response to nutrient	nuclear chromosome, telomeric region; nuclear chromatin; nucleus; nucleoplasm; intracellular membrane-bounded organelle; protein complex; nuclear matrix	histone acetyltransferase activity; H4 histone acetyltransferase activity; transferase activity; transferase activity, transferring acyl groups; histone binding; protein binding		Multiple_Complex	0
TC0200001038.mm.2	Metap1d	methionyl aminopeptidase type 1D (mitochondrial)	0.15	0.65	0.0900002	-0.32	0.04	0.73	0.67	0.04	-0.39	-0.2	1.16	-0.57	0.78	0.73	1.74	0.85	Multiple_Complex	66559	proteolysis; metabolic process; protein initiator methionine removal	mitochondrion	aminopeptidase activity; peptidase activity; metalloexopeptidase activity; hydrolase activity; metal ion binding; metalloaminopeptidase activity		Multiple_Complex	0
TC0200001042.mm.2	Dlx1	distal-less homeobox 1	-0.505	0.325	0.434999	-0.405001	-0.285001	0.655	0.245	-0.465	-0.385	-0.385	1.515	-0.745001	1.705	2.075	2.245	1.825	Multiple_Complex	13390		nucleus	RNA polymerase II regulatory region sequence-specific DNA binding; DNA binding; chromatin binding; sequence-specific DNA binding; RNA polymerase II transcription factor activity, sequence-specific DNA binding		Multiple_Complex	0
TC0200001047.mm.2	Pdk1	pyruvate dehydrogenase kinase, isoenzyme 1	0.0524998	-0.4675	-0.0675001	-0.3875	-0.2675	0.5025	1.0325	0.1725	0.0225	0.3025	-0.2775	-0.0474997	0.7825	0.6625	0.4925	0.6125	Multiple_Complex	228026		mitochondrion; plasma membrane; mitochondrial pyruvate dehydrogenase complex; pyruvate dehydrogenase complex; mitochondrial matrix	nucleotide binding; protein kinase activity; protein serine/threonine kinase activity; pyruvate dehydrogenase (acetyl-transferring) kinase activity; ATP binding; kinase activity; transferase activity; protein complex binding; protein homodimerization activity; protein heterodimerization activity; protein binding		Multiple_Complex	0
TC0200001049.mm.2	Rapgef4	Rap guanine nucleotide exchange factor (GEF) 4	0.214999	-0.365001	0.0149994	-0.465	0.985	1.005	0.825	0.704999	-0.0650005	0.0349998	-0.295001	0.325	0.395	0.644999	0.105	0.514999	Multiple_Complex	56508			nucleotide binding; guanyl-nucleotide exchange factor activity; Ras guanyl-nucleotide exchange factor activity; protein binding; Ras GTPase binding; cAMP binding; protein complex binding; cAMP-dependent protein kinase regulator activity		Multiple_Complex	0
TC0200001053.mm.2	Zak	sterile alpha motif and leucine zipper containing kinase AZK	0.325	0.205	0.0450001	0.545	0.225	0.0250006	0.085	-0.545	-0.395	0.175	0.165	0.0550003	0.475	0.675	0.865	0.765	Multiple_Complex	65964		nucleus; cytoplasm			Multiple_Complex	0
TC0200001121.mm.2	Agps	alkylglycerone phosphate synthase	0.2575	-0.0524998	0.4675	0.2075	0.9175	0.3775	0.1975	0.3975	-0.0325003	-0.0625	-0.0225	0.1175	0.2675	0.8575	0.6775	0.707499	Multiple_Complex	228061	lipid metabolic process; lipid biosynthetic process; oxidation-reduction process; ether lipid biosynthetic process	nucleolus; mitochondrion; peroxisome; peroxisomal membrane; membrane; intracellular membrane-bounded organelle	catalytic activity; alkylglycerone-phosphate synthase activity; oxidoreductase activity; oxidoreductase activity, acting on CH-OH group of donors; transferase activity; flavin adenine dinucleotide binding; FAD binding; protein binding; UDP-N-acetylmuramate dehydrogenase activity		Multiple_Complex	0
TC0200001125.mm.2	Rbm45	RNA binding motif protein 45	0.155	0.385	0.0450001	-0.445	0.465	0.835	0.705	0.265	0.245	-0.105	-0.255	0.115	0.235	-0.0450001	0.505	0.0450001	Coding	241490	multicellular organismal development; nervous system development; cell differentiation; biological_process	nucleus; nucleoplasm; cytoplasm	nucleotide binding; nucleic acid binding; RNA binding; poly(A) RNA binding; protein binding	mRNA_processing_binding_Reactome	Coding	0
TC0200001127.mm.2	Osbpl6	oxysterol binding protein-like 6	0.18	0.0999994	-0.39	-0.53	1.39	0.78	1.33	0.96	0.37	0.14	-0.41	-0.1	1.34	0.98	0.38	0.54	Multiple_Complex	99031	transport; lipid transport; biological_process	cytosol; plasma membrane; nuclear membrane; perinuclear endoplasmic reticulum	lipid binding; molecular_function; protein binding		Multiple_Complex	0
TC0200001134.mm.2	Plekha3	pleckstrin homology domain-containing, family A (phosphoinositide binding specific) member 3	-0.26	-0.110001	0.23	-0.35	-0.860001	-1.13	-1.57	-1.72	-0.0100002	0.2	-0.0700006	-0.120001	-1.16	-1.81	-0.620001	-1.5	Multiple_Complex	83435		Golgi apparatus; membrane	phospholipid binding; 1-phosphatidylinositol binding; lipid binding		Multiple_Complex	0
TC0200001150.mm.2	Ube2e3	ubiquitin-conjugating enzyme E2E 3	-0.315001	-0.135001	0.284999	-0.285002	-0.755001	-0.715001	-0.725001	-0.715001	-0.0550013	-0.215001	0.525	-0.255001	-0.275002	0.00499916	-0.0750017	0.0649986	Multiple_Complex	22193	regulation of growth; protein K63-linked ubiquitination; protein K48-linked ubiquitination; protein K11-linked ubiquitination; protein ubiquitination	nucleus; cytoplasm	nucleotide binding; ubiquitin-protein transferase activity; protein binding; ATP binding; transferase activity; ubiquitin conjugating enzyme activity; ligase activity	Proteasome_Degradation	Multiple_Complex	0
TC0200001171.mm.2	Dnajc10	DnaJ (Hsp40) homolog, subfamily C, member 10	-0.0100002	0.28	-0.0799999	0.48	0.58	0.53	0.58	0.87	0.440001	0.27	-0.349999	-0.36	0.87	0.76	0.58	0.29	Multiple_Complex	66861		endoplasmic reticulum; endoplasmic reticulum lumen; membrane; endoplasmic reticulum chaperone complex; integral component of membrane	ATPase activator activity; protein binding; peptide-methionine (S)-S-oxide reductase activity; protein disulfide oxidoreductase activity; disulfide oxidoreductase activity; oxidoreductase activity; oxidoreductase activity, acting on a sulfur group of donors, disulfide as acceptor; Hsp70 protein binding; peptide-methionine (R)-S-oxide reductase activity; chaperone binding; ATPase binding; misfolde…		Multiple_Complex	0
TC0200001201.mm.2	Zc3h15	zinc finger CCCH-type containing 15	0.109999	0.0999994	0.0599995	0.399999	-0.530001	-0.460001	-0.570001	-0.120001	0.289999	-0.0200014	-0.330001	0.0599995	-0.950001	-0.530001	-0.920001	-0.260001	Multiple_Complex	69082	cytokine-mediated signaling pathway	nucleus; cytoplasm; nucleolus	metal ion binding; poly(A) RNA binding; protein binding		Multiple_Complex	0
TC0200001203.mm.2	Itgav	integrin alpha V	0.41	0.0799999	-0.16	-0.28	0.6	0.48	0.730001	0.65	0.0699997	-0.21	0.31	-0.17	0.76	0.92	1	0.33	Multiple_Complex	16410				Integrin-mediated_cell_adhesion_KEGG	Multiple_Complex	0
TC0200001204.mm.2	Fam171b	family with sequence similarity 171, member B	-0.119999	-0.0699978	1.90735e-06	-0.669998	-1.16	-0.959998	-1.1	-1.16	-0.489998	-0.0699978	0.480001	0.0800018	-0.419998	-0.449998	-0.389998	-0.159998	Multiple_Complex	241520	biological_process	membrane; integral component of membrane; cellular_component	molecular_function		Multiple_Complex	0
TC0200001221.mm.2	Ypel4	yippee-like 4 (Drosophila)	0.0349998	0.365	0.175	-0.575	-0.715	-0.915	-0.385	-1.585	-0.195001	0.285	0.785	-0.875	0.825	0.474999	0.915	-0.145	Multiple_Complex	241525	biological_process	nucleus; cellular_component; nucleolus	molecular_function		Multiple_Complex	0
TC0200001223.mm.2	Timm10	translocase of inner mitochondrial membrane 10	0.1175	-0.4025	-0.1825	-0.0524998	0.6175	0.3675	0.2575	0.5275	-0.4025	0.3475	-0.3125	0.3675	0.5275	0.3975	0.9575	0.5775	Coding	30059	transport; protein transport; protein import into mitochondrial inner membrane; chaperone-mediated protein transport	mitochondrion; mitochondrial inner membrane; membrane; mitochondrial intermembrane space protein transporter complex	transporter activity; protein transporter activity; protein homodimerization activity; metal ion binding; chaperone binding; protein binding		Coding	0
TC0200001229.mm.2	Ssrp1	structure specific recognition protein 1	-0.1875	0.0225	-0.0874996	-0.2675	0.00250006	0.6225	0.2125	0.4325	-0.0674996	0.1425	-0.1975	0.1225	0.5025	0.3325	0.6025	1.0625	Multiple_Complex	20833	DNA replication; DNA repair; chromatin remodeling; transcription, DNA-templated; regulation of transcription, DNA-templated; cellular response to DNA damage stimulus; biological_process	nucleus; chromosome; cytoplasm; nucleolus	DNA binding; chromatin binding; poly(A) RNA binding; protein binding		Multiple_Complex	0
TC0200001230.mm.2	Tnks1bp1	tankyrase 1 binding protein 1	-0.412499	-0.1525	-0.0324993	-0.4325	-1.1825	-1.3125	-0.832499	-1.2625	-0.1725	0.1875	-0.282499	0.2675	-1.1825	-1.0025	-1.0825	-1.1925	Multiple_Complex	228140	biological_process	nucleus; nucleoplasm; chromosome; cytoplasm; cytoskeleton; plasma membrane; CCR4-NOT complex	molecular_function		Multiple_Complex	0
TC0200001352.mm.2	Nup160	nucleoporin 160	-0.125	-0.125	-0.364999	0.275001	0.285001	0.515	-0.264999	-1.105	-0.454999	0.305	0.215001	-0.0649996	0.735001	0.835001	0.575001	0.275001	Multiple_Complex	59015	mRNA export from nucleus; transport; protein transport; mRNA transport	kinetochore; nucleus; nuclear pore; nuclear pore outer ring	nucleocytoplasmic transporter activity; protein binding		Multiple_Complex	0
TC0200001357.mm.2	C1qtnf4	C1q and tumor necrosis factor related protein 4	-0.684999	-0.845	-0.514999	-0.684999	-2.925	-2.175	-2.125	-1.625	-0.495	-0.0549994	0.395	0.155	-1.375	-1.575	-1.255	-1.465	Coding	67445	biological_process	extracellular region; extracellular space; cellular_component	cytokine activity; molecular_function		Coding	0
TC0200001368.mm.2	Spi1	spleen focus forming virus (SFFV) proviral integration oncogene	0.1525	0.8425	-0.0875001	0.9025	-0.0475001	0.6625	1.0525	0.7225	-0.6775	0.2325	0.0324998	0.4125	-0.1575	0.0425	0.582499	0.8225	Multiple_Complex	20375		nuclear chromatin; nucleus; transcription factor complex	RNA polymerase II core promoter proximal region sequence-specific DNA binding; RNA polymerase II core promoter sequence-specific DNA binding; RNA polymerase II distal enhancer sequence-specific DNA binding; transcription factor activity, RNA polymerase II core promoter proximal region sequence-specific binding; core promoter binding; transcriptional activator activity, RNA polymerase II core prom…		Multiple_Complex	0
TC0200001380.mm.2	Arhgap1	Rho GTPase activating protein 1	-0.355	-0.165	0.0949993	-0.205	-1.025	-0.785001	-0.935	-0.595	-0.275001	0.165	0.455	-0.345	-0.815001	-0.375	-0.555	-0.765	Multiple_Complex	228359	signal transduction; small GTPase mediated signal transduction; regulation of GTPase activity; positive regulation of GTPase activity	ruffle; cytoplasm; plasma membrane; cell leading edge; perinuclear region of cytoplasm; extracellular exosome; membrane; integral component of membrane	GTPase activator activity; protein binding; SH3 domain binding		Multiple_Complex	0
TC0200001393.mm.2	Gm9821	predicted gene 9821 [Source:MGI Symbol;Acc:MGI:3704208]	0.277499	0.487499	0.2275	0.617499	1.4175	1.9975	2.5875	1.0675	0.8875	0.287499	0.8075	-1.9825	2.8075	2.3675	2.7075	0.9775	Coding		biological_process	cellular_component	molecular_function	Smooth_muscle_contraction	Coding	0
TC0200001411.mm.2	Pex16	peroxisomal biogenesis factor 16	-0.185	-0.0550003	-0.0450001	0.134999	-1.415	-0.595	-1.605	-1.165	-0.105	0.224999	-0.115001	-0.00500011	-0.865001	-0.555	-1.145	-0.915	Multiple_Complex	18633	protein targeting to peroxisome; peroxisome organization; peroxisome membrane biogenesis; protein import into peroxisome matrix; protein to membrane docking; ER-dependent peroxisome organization; protein import into peroxisome membrane; protein localization to endoplasmic reticulum	peroxisome; peroxisomal membrane; integral component of peroxisomal membrane; endoplasmic reticulum; endoplasmic reticulum membrane; membrane; integral component of membrane	protein C-terminus binding; protein binding		Multiple_Complex	0
TC0200001441.mm.2	Chst1	carbohydrate (keratan sulfate Gal-6) sulfotransferase 1	-0.1975	-0.357501	-0.1675	0.00249958	-0.6175	-0.987501	-0.6975	-0.677501	0.192499	0.3325	-0.317501	-0.2075	-0.4075	-0.7875	-0.797501	-1.3675	Coding	76969	carbohydrate metabolic process; galactose metabolic process; sulfur compound metabolic process; inflammatory response; keratan sulfate biosynthetic process; keratan sulfate metabolic process	Golgi membrane; Golgi apparatus; membrane; integral component of membrane	N-acetylglucosamine 6-O-sulfotransferase activity; N-acetylgalactosamine 4-O-sulfotransferase activity; heparan sulfate 2-O-sulfotransferase activity; sulfotransferase activity; HNK-1 sulfotransferase activity; transferase activity; heparan sulfate 6-O-sulfotransferase activity; trans-9R,10R-dihydrodiolphenanthrene sulfotransferase activity; 1-phenanthrol sulfotransferase activity; 3-phenanthrol …		Coding	0
TC0200001445.mm.2	Syt13	synaptotagmin XIII	-0.280001	-0.400001	-0.3	-0.410001	-0.370001	-0.67	-1.2	-0.6	0.339999	0.16	-0.55	0.0499992	-0.83	-0.77	-0.51	-0.38	Coding	80976	synaptic vesicle exocytosis; vesicle-mediated transport; calcium ion-dependent exocytosis of neurotransmitter; vesicle fusion; regulation of calcium ion-dependent exocytosis	cell; plasma membrane; integral component of plasma membrane; membrane; integral component of membrane; transport vesicle; cytoplasmic vesicle; cytoplasmic vesicle membrane	syntaxin binding; clathrin binding; calcium ion binding; calcium-dependent phospholipid binding; molecular_function		Coding	0
TC0200001448.mm.2	Trp53i11	transformation related protein 53 inducible protein 11	-0.2925	-0.7625	-0.3925	-0.2725	-2.0125	-1.5725	-2.2725	-1.9125	-0.3725	0.4875	0.1175	-0.2325	-1.2625	-1.5925	-1.1725	-2.1025	Multiple_Complex	277414	biological_process	membrane; integral component of membrane; cellular_component	molecular_function		Multiple_Complex	0
TC0200001502.mm.2	Gm10801	predicted gene 10801 [Source:MGI Symbol;Acc:MGI:3641656]	-0.5225	0.6075	0.407499	0.707499	2.5075	2.0975	1.9475	1.3075	-0.5225	0.497499	0.3775	-0.3525	2.0675	2.6275	1.9775	1.8875	Multiple_Complex		biological_process	cellular_component; membrane; integral component of membrane	molecular_function		Multiple_Complex	0
TC0200001527.mm.2	Apip	APAF1 interacting protein	0.305	0.155	0.155	0.455	1.065	1.025	1.075	0.815001	-0.135	0.215	-0.405	0.325	0.475	0.835	0.965	1.375	Multiple_Complex	56369	apoptotic process; cellular amino acid biosynthetic process; methionine biosynthetic process; L-methionine biosynthetic process from methylthioadenosine; negative regulation of apoptotic process; regulation of ERK1 and ERK2 cascade; L-methionine biosynthetic process from S-adenosylmethionine	cytoplasm; cellular_component	lyase activity; identical protein binding; methylthioribulose 1-phosphate dehydratase activity; metal ion binding; zinc ion binding; protein binding		Multiple_Complex	0
TC0200001547.mm.2	Fbxo3	F-box protein 3	0.157499	-0.1125	-0.252501	0.6375	1.2475	1.1975	1.3975	0.497499	0.2275	0.197499	-0.2925	-0.132501	0.857499	0.957499	0.497499	0.657499	Multiple_Complex	57443	protein ubiquitination; proteolysis	nucleus; nucleoplasm; cytoplasm			Multiple_Complex	0
TC0200001552.mm.2	Cd59a	CD59a antigen	0.2325	0.842501	0.752501	0.3525	-0.3675	0.462501	0.2425	0.1125	-0.5575	-0.1075	-0.3975	1.0625	-0.3275	-0.0374999	-0.5275	0.7025	Multiple_Complex	12509	negative regulation of activation of membrane attack complex; cell surface receptor signaling pathway; negative regulation of angiogenesis; negative regulation of vascular endothelial growth factor receptor signaling pathway; negative regulation of complement activation; negative regulation of fibroblast growth factor production; cell activation	plasma membrane; external side of plasma membrane; cell surface; membrane; anchored component of membrane; extracellular region	complement binding		Multiple_Complex	0
TC0200001564.mm.2	Cstf3	cleavage stimulation factor, 3 pre-RNA, subunit 3; cleavage stimulation factor, 3' pre-RNA, subunit 3	0.41	0.429999	0.27	0.599999	0.889999	0.679999	0.65	0.23	-0.110001	0.0999994	0.04	-0.0300007	0.599999	0.629999	0.94	0.459999	Multiple_Complex	228410	mRNA cleavage; RNA processing; mRNA processing; RNA 3'-end processing	intracellular; nucleus; nucleoplasm	mRNA binding; poly(A) RNA binding; protein binding	mRNA_processing_binding_Reactome	Multiple_Complex	0
TC0200001575.mm.2	Gm11060	predicted gene 11060 [Source:MGI Symbol;Acc:MGI:3779284]	0.085	0.415	0.264999	0.195	0.905	1.065	1.245	0.855	0.555	-0.115	0.365	-0.805	1.295	0.955	0.945	0.155	Coding		biological_process	cellular_component	molecular_function		Coding	0
TC0200001583.mm.2	Pax6	paired box 6	-0.00249958	0.7875	0.4575	-0.412499	-0.7625	-0.1025	-1.2325	-1.6525	-1.0225	0.0775003	1.0675	-0.122499	0.3275	0.557501	0.9475	0.7475	Multiple_Complex	18508					Multiple_Complex	0
TC0200001586.mm.2	Immp1l	IMP1 inner mitochondrial membrane peptidase-like (S. cerevisiae)	0.217499	-0.0525007	0.0474997	0.277499	1.0675	0.977499	0.927499	0.567499	-0.322501	0.237499	-0.142501	0.227499	0.597499	0.7975	0.807499	0.9175	Coding	66541	proteolysis; protein processing involved in protein targeting to mitochondrion; signal peptide processing; biological_process; mitochondrial respiratory chain complex assembly	mitochondrion; mitochondrial inner membrane; membrane; mitochondrial inner membrane peptidase complex	peptidase activity; serine-type peptidase activity; hydrolase activity; molecular_function; serine-type endopeptidase activity		Coding	0
TC0200001597.mm.2	Mpped2	metallophosphoesterase domain containing 2	0.357499	0.3075	0.1375	1.3875	1.1975	1.4475	0.9275	0.897499	-0.2025	-0.1225	0.4175	-0.0925007	1.0275	0.987499	1.2975	0.7975	Multiple_Complex	77015	biological_process; metabolic process	cellular_component	nuclease activity; hydrolase activity; phosphoric ester hydrolase activity; T/G mismatch-specific endonuclease activity; retroviral 3' processing activity; metal ion binding; protein binding		Multiple_Complex	0
TC0200001608.mm.2	Kcna4	potassium voltage-gated channel, shaker-related subfamily, member 4	-0.215	-0.555	-0.185	0.745	0.605	0.715	0.315	0.575	-0.0950003	-0.445	0.905	-0.365	1.125	1.195	0.785	0.475	Multiple_Complex	16492	transport; ion transport; potassium ion transport; regulation of ion transmembrane transport; protein homooligomerization; transmembrane transport; potassium ion transmembrane transport	plasma membrane; integral component of plasma membrane; voltage-gated potassium channel complex; membrane; integral component of membrane; axon; cell projection	ion channel activity; voltage-gated ion channel activity; voltage-gated potassium channel activity; potassium channel activity; potassium ion binding; delayed rectifier potassium channel activity		Multiple_Complex	0
TC0200001624.mm.2	Bdnf	brain derived neurotrophic factor	0.8875	-0.1425	0.717501	-1.5425	-1.6225	-1.5925	-0.2525	-1.5525	0.0375004	0.2775	-1.1825	0.8675	-1.0625	-0.0725002	-1.5225	0.0574999	Coding	12064			receptor binding; neurotrophin TRKB receptor binding; protein binding; growth factor activity		Coding	0
TC0200001625.mm.2	Lin7c	lin-7 homolog C (C. elegans)	-0.0375004	0.0324993	-0.107501	0.372499	0.532499	0.6725	-0.227501	0.372499	-0.1975	-0.0775003	0.272499	0.00249958	0.0324993	0.652499	0.602499	0.7925	Multiple_Complex	22343	morphogenesis of an epithelial sheet; transport; exocytosis; neurotransmitter secretion; asymmetric protein localization; protein transport; maintenance of epithelial cell apical/basal polarity; protein localization to basolateral plasma membrane	cytoplasm; plasma membrane; cell-cell junction; bicellular tight junction; membrane; basolateral plasma membrane; cell junction; neuron projection; synapse; postsynaptic membrane; extracellular exosome; MPP7-DLG1-LIN7 complex; postsynaptic density	protein binding; cytoskeletal protein binding; protein domain specific binding; PDZ domain binding; L27 domain binding		Multiple_Complex	0
TC0200001627.mm.2	Lgr4	leucine-rich repeat-containing G protein-coupled receptor 4	-0.8225	-0.9625	0.3475	-0.0924997	0.3375	0.2275	0.2175	-0.0924997	-0.7425	-0.5925	1.2375	0.0974998	1.5075	1.6975	1.3075	1.7575	Multiple_Complex	107515		plasma membrane; integral component of plasma membrane; membrane; integral component of membrane	signal transducer activity; transmembrane signaling receptor activity; G-protein coupled receptor activity; protein binding; protein-hormone receptor activity		Multiple_Complex	0
TC0200001662.mm.2	Lpcat4	lysophosphatidylcholine acyltransferase 4	0.202501	-0.0574989	-0.00749874	-0.187499	-0.827499	-1.1375	-0.427499	-0.277499	0.252501	-0.107499	-0.017499	-0.1275	-0.447499	-0.227499	-0.307499	-0.197499	Multiple_Complex	99010	lipid metabolic process; phospholipid metabolic process; metabolic process; phospholipid biosynthetic process	endoplasmic reticulum; membrane; integral component of membrane; endoplasmic reticulum membrane	transferase activity; transferase activity, transferring acyl groups; 1-alkenylglycerophosphoethanolamine O-acyltransferase activity; 1-acylglycerophosphocholine O-acyltransferase activity; 1-alkylglycerophosphocholine O-acetyltransferase activity; lysophospholipid acyltransferase activity; transferase activity, transferring acyl groups other than amino-acyl groups		Multiple_Complex	0
TC0200001663.mm.2	Nop10	NOP10 ribonucleoprotein	0.0150013	0.0150013	0.415001	0.595001	1.305	0.815001	0.635001	0.705001	-0.145	0.205001	-0.264999	0.205001	0.155001	0.645	-0.0949993	0.935	Coding	66181	pseudouridine synthesis; rRNA processing; ribosome biogenesis; biological_process	nucleus; ribonucleoprotein complex; box H/ACA RNP complex; cellular_component; nucleolus; Cajal body	snoRNA binding; molecular_function; protein binding		Coding	0
TC0200001664.mm.2	Katnbl1; Slc12a6	katanin p80 subunit B like 1; solute carrier family 12, member 6	0.125	-0.205	0.145	0.0149994	0.445	-0.345	0.565	-0.245	0.264999	0.145	-0.0349998	-0.375	0.755	0.724999	0.894999	0.635	Multiple_Complex	72425; 107723	biological_process; ion transport; potassium ion import; rubidium ion transport; cellular hypotonic response; cellular hypotonic salinity response; transport; potassium ion transport; transmembrane transport; chloride transmembrane transport	nucleolus; basolateral plasma membrane; apical plasma membrane; axon; plasma membrane; integral component of plasma membrane; membrane; integral component of membrane	molecular_function; protein binding; potassium ion transmembrane transporter activity; potassium:chloride symporter activity; protein kinase binding; rubidium ion transmembrane transporter activity; transporter activity; symporter activity; cation:chloride symporter activity		Multiple_Complex	0
TC0200001675.mm.2	Aven	apoptosis, caspase activation inhibitor	-0.0599995	-0.509999	0.370001	-0.039999	-0.91	-0.809999	-1.13	-0.849999	0.0700006	-0.11	-0.249999	0.290001	-1.95	-0.669999	-1.52	-0.32	Multiple_Complex	74268	apoptotic process; negative regulation of apoptotic process	intracellular; membrane; endomembrane system	molecular_function; protein binding		Multiple_Complex	0
TC0200001716.mm.2	Spred1	sprouty protein with EVH-1 domain 1, related sequence	-0.0375004	-0.1675	0.3425	0.3325	1.9125	1.9125	1.2925	1.4225	0.3825	-0.0375004	-0.3975	0.0524998	1.1225	1.7525	1.4425	1.7025	Multiple_Complex	114715	inactivation of MAPK activity; multicellular organismal development; regulation of signal transduction; negative regulation of peptidyl-threonine phosphorylation; negative regulation of phosphatase activity; positive regulation of DNA damage response, signal transduction by p53 class mediator; regulation of protein deacetylation	nucleus; nucleoplasm; cytoplasm; plasma membrane; membrane; caveola	stem cell factor receptor binding; protein binding; protein kinase binding; phosphatase binding; protein serine/threonine kinase inhibitor activity		Multiple_Complex	0
TC0200001735.mm.2	Eif2ak4	eukaryotic translation initiation factor 2 alpha kinase 4	0.2375	0.4675	0.2375	-0.252501	0.3375	0.1375	0.6475	0.4275	0.0874996	-0.0425005	0.5875	-0.6325	1.0375	0.5275	0.8075	0.1275	Multiple_Complex	27103		intracellular; polysome; cytosolic ribosome	nucleotide binding; protein kinase activity; protein serine/threonine kinase activity; eukaryotic translation initiation factor 2alpha kinase activity; protein binding; ATP binding; kinase activity; transferase activity; eukaryotic initiation factor eIF2 binding; tRNA binding		Multiple_Complex	0
TC0200001745.mm.2	5430417L22Rik; Inafm2; RP23-172B16.3	RIKEN cDNA 5430417L22 gene (5430417L22Rik), long non-coding RNA.; InaF motif containing 2 [Source:MGI Symbol;Acc:MGI:1915354]; RIKEN cDNA 5430417L22 gene; novel transcript (5430417L22Rik)	-0.2475	-0.487501	-0.0875006	-0.277501	-0.687501	-0.927501	-0.817501	-1.0475	-0.1575	-0.147501	0.362499	-0.0575008	-0.487501	-0.4175	-0.7875	-0.4175	Multiple_Complex						Multiple_Complex	0
TC0200001750.mm.2	Bahd1	bromo adjacent homology domain containing 1	-0.16	-0.0799999	-0.0599995	-0.489999	-0.759999	-0.489999	-0.73	-0.4	0.13	-0.15	0.160001	-0.139999	-0.36	-0.61	-0.24	-0.869999	Coding	228536	chromatin silencing; transcription, DNA-templated; regulation of transcription, DNA-templated; chromatin modification; heterochromatin assembly; negative regulation of transcription, DNA-templated	chromatin; nucleus; nucleoplasm; chromatin silencing complex; chromosome	transcription regulatory region sequence-specific DNA binding; chromatin binding; protein binding		Coding	0
TC0200001765.mm.2	Spint1	serine protease inhibitor, Kunitz type 1	0.412499	-0.2375	-0.0575008	1.7825	1.7425	2.0925	1.4825	2.2925	-0.0475006	-0.2475	-0.1675	0.4625	-0.0975008	0.2125	0.2625	0.8925	Multiple_Complex	20732	neural tube closure; embryonic placenta development; negative regulation of peptidase activity; negative regulation of endopeptidase activity; extracellular matrix organization; positive regulation of glial cell differentiation; branching involved in labyrinthine layer morphogenesis; placenta blood vessel development; negative regulation of neural precursor cell proliferation	extracellular region; extracellular space; plasma membrane; extracellular exosome; membrane; integral component of membrane	serine-type endopeptidase inhibitor activity; peptidase inhibitor activity		Multiple_Complex	0
TC0200001773.mm.2	Chp1	calcineurin-like EF hand protein 1	-0.0650005	-0.225	0.0150003	-0.555	-0.785	-0.945	-1.045	-0.795	-0.295	0.125	-0.185	0.355	-1.055	-0.835	-1.045	-0.445	Multiple_Complex	56398			protein kinase inhibitor activity; transporter activity; calcium ion binding; microtubule binding; kinase binding; metal ion binding; calcium-dependent protein binding; protein binding		Multiple_Complex	0
TC0200001780.mm.2	Itpka	inositol 1,4,5-trisphosphate 3-kinase A	0.325	-0.315001	-0.245	0.125	-0.675	-0.355	-0.835	-0.205	-0.0950003	0.264999	-0.615	0.445	-0.745	-1.175	-1.575	-1.425	Coding	228550	inositol metabolic process; protein phosphorylation; phosphorylation; actin cytoskeleton organization; regulation of synaptic plasticity; positive regulation of dendritic spine morphogenesis; dendritic spine maintenance	dendritic spine	nucleotide binding; calmodulin-dependent protein kinase activity; calmodulin binding; ATP binding; inositol-1,4,5-trisphosphate 3-kinase activity; kinase activity; transferase activity; Rac GTPase binding		Coding	0
TC0200001781.mm.2	Tyro3	TYRO3 protein tyrosine kinase 3	-0.2	-0.219999	-0.179999	0.41	-0.809999	-0.16	-1.11	-0.54	-0.0100002	-0.0299997	-0.29	0.33	-0.559999	-0.0100002	-0.86	-0.57	Multiple_Complex	22174		nucleus; nuclear envelope; endoplasmic reticulum membrane; plasma membrane; membrane; integral component of membrane	nucleotide binding; protein kinase activity; protein tyrosine kinase activity; transmembrane receptor protein tyrosine kinase activity; ATP binding; kinase activity; transferase activity; phosphatidylinositol 3-kinase binding; protein heterodimerization activity		Multiple_Complex	0
TC0200001782.mm.2	Mga	MAX gene associated	0.165	0.305	0.145	0.865	1.145	1.205	0.745	1.085	0.00500011	-0.0249996	0.00500011	0.0150003	1.645	1.315	1.425	1.485	Multiple_Complex	29808	transcription, DNA-templated; regulation of transcription, DNA-templated	nucleus; nucleoplasm; transcription factor complex; cytoplasm; MLL1 complex	DNA binding; transcription factor activity, sequence-specific DNA binding; protein dimerization activity		Multiple_Complex	0
TC0200001786.mm.2	Mapkbp1	mitogen-activated protein kinase binding protein 1	-0.11	-0.0100002	-0.29	0.46	0.95	0.48	0.730001	0.11	-0.38	0.0500002	0.38	-0.0500002	1.26	1.09	0.68	1.4	Multiple_Complex	26390	activation of JNKK activity	cellular_component; intracellular	protein binding		Multiple_Complex	0
TC0200001794.mm.2	Snap23	synaptosomal-associated protein 23	0.0874996	0.227499	-0.1125	0.577499	0.5075	0.4175	1.0375	0.6275	0.0974998	0.1675	-0.102501	-0.1625	0.0574999	0.6275	0.327499	0.527499	Multiple_Complex	20619	histamine secretion by mast cell; protein complex assembly; transport; exocytosis; protein transport; synaptic vesicle priming; vesicle-mediated transport; regulation of exocytosis; synaptic vesicle fusion to presynaptic membrane; membrane fusion		SNAP receptor activity; protein binding; syntaxin binding		Multiple_Complex	0
TC0200001797.mm.2	Haus2	HAUS augmin-like complex, subunit 2	0.1575	0.3375	0.3875	0.3475	0.8475	0.7975	0.2775	0.6875	-0.0124998	-0.0825005	-0.3225	0.4175	0.2775	0.7675	0.3675	0.997499	Coding	66296	cell cycle; mitotic nuclear division; microtubule organizing center organization; spindle assembly; centrosome organization; cell division	nucleoplasm; cytoplasm; Golgi apparatus; centrosome; cytoskeleton; microtubule; spindle microtubule; HAUS complex; microtubule organizing center; spindle	molecular_function		Coding	0
TC0200001798.mm.2	Stard9	START domain containing 9	1.1125	0.252501	0.3325	0.4425	1.1325	1.1325	1.4725	-0.267499	0.1925	0.4525	-0.4075	-0.2375	1.6525	0.7425	1.3325	0.672501	Multiple_Complex	668880	microtubule-based movement; metabolic process; spindle assembly	nucleus; nucleoplasm; cytoplasm; Golgi apparatus; centriole; cytoskeleton; kinesin complex; microtubule	nucleotide binding; microtubule motor activity; ATP binding; microtubule binding; lipid binding; ATP-dependent microtubule motor activity, plus-end-directed		Multiple_Complex	0
TC0200001803.mm.2	Ccndbp1	cyclin D-type binding-protein 1	-0.312501	-0.3325	0.277499	-0.182501	-0.1625	-0.6225	-0.3225	-0.4025	-0.252501	0.0174999	-0.172501	0.407499	-0.632501	-0.342501	-0.3225	-0.962501	Multiple_Complex	17151	cell cycle; regulation of cell cycle	nucleus; nucleoplasm; cytoplasm	protein binding		Multiple_Complex	0
TC0200001809.mm.2	Map1a	microtubule-associated protein 1 A	-0.255	-0.605001	0.395	-0.295	-1.445	-2.265	-2.225	-1.595	-0.195001	-0.0950003	0.175	0.115	-2.325	-2.105	-2.515	-1.505	Multiple_Complex	17754	microtubule cytoskeleton organization; positive regulation of defense response to virus by host; negative regulation of microtubule depolymerization; sensory perception of sound; photoreceptor cell maintenance; mitophagy in response to mitochondrial depolarization	photoreceptor outer segment; cytoplasm; cytosol; cytoskeleton; microtubule; microtubule associated complex; neuronal postsynaptic density	actin binding; protein binding; collagen binding; microtubule binding		Multiple_Complex	0
TC0200001838.mm.2	B2m	beta-2 microglobulin	1.0525	1.3925	0.362499	0.832499	0.282499	0.212499	1.7025	2.0025	0.372499	-0.127501	-0.117501	-0.127501	-0.0375013	0.582499	1.8225	2.4625	Multiple_Complex	12010	positive regulation of T cell mediated cytotoxicity; response to molecule of bacterial origin; immune system process; antigen processing and presentation of peptide antigen via MHC class I; antigen processing and presentation of exogenous protein antigen via MHC class Ib, TAP-dependent; positive regulation of T cell cytokine production; regulation of membrane depolarization; cellular defense resp…	extracellular region; extracellular space; cytoplasm; Golgi apparatus; plasma membrane; focal adhesion; external side of plasma membrane; membrane; MHC class I protein complex; extracellular exosome; HFE-transferrin receptor complex; phagocytic vesicle membrane	glycoprotein binding; protein binding; identical protein binding		Multiple_Complex	0
TC0200001854.mm.2	AA467197; Mir147	expressed sequence AA467197; microRNA 147	0.41	0.17	0.4	-0.5	0.570001	0.51	0.18	0.43	0.59	-0.15	0.0300002	-0.47	0.4	0.85	0.780001	0.95	Multiple_Complex	433470; 387165	biological_process; BMP signaling pathway; negative regulation of inflammatory response; cellular response to lipopolysaccharide	nucleus; mitochondrion; membrane; integral component of membrane	molecular_function		Multiple_Complex	0
TC0200001858.mm.2	Bloc1s6	biogenesis of lysosomal organelles complex-1, subunit 6, pallidin	-0.3025	-0.1325	-0.0525002	-0.4025	1.1675	1.2275	1.2275	0.1575	-0.1525	-0.1925	-0.3325	0.6775	0.3375	0.8575	0.4075	0.5075	Multiple_Complex	18457		nucleoplasm; cytoplasm; endosome; membrane; extrinsic component of membrane; transport vesicle; BLOC-1 complex; SNARE complex; endomembrane system	protein binding; identical protein binding; protein homodimerization activity; actin filament binding		Multiple_Complex	0
TC0200001874.mm.2	Slc24a5	solute carrier family 24, member 5	0.2075	0.0175004	-0.0524998	-0.2125	1.2275	0.7675	1.5375	1.2475	-0.0825	0.2475	0.4875	-0.6525	0.7475	1.4075	1.0575	1.3475	Multiple_Complex	317750	transport; ion transport; potassium ion transport; sodium ion transport; calcium ion transport; cellular calcium ion homeostasis; ion transmembrane transport; sodium ion transmembrane transport; regulation of melanin biosynthetic process; negative regulation of melanin biosynthetic process; response to stimulus; transmembrane transport; calcium ion transmembrane transport	Golgi apparatus; trans-Golgi network; membrane; integral component of membrane; trans-Golgi network membrane; integral component of plasma membrane; melanosome	calcium channel activity; calcium ion binding; calcium, potassium:sodium antiporter activity; symporter activity; antiporter activity; potassium ion binding; sodium ion binding		Multiple_Complex	0
TC0200001878.mm.2	Ctxn2	cortexin 2	-0.235	-0.555	-0.425	0.785	1.785	1.535	0.215	1.345	-0.345	0.685	-0.635	0.295	0.845	0.355	-0.145	-0.165	Coding	381418	biological_process	membrane; integral component of membrane; intrinsic component of membrane; cellular_component	molecular_function		Coding	0
TC0200001886.mm.2	Eid1	EP300 interacting inhibitor of differentiation 1	0.15	0.14	-0.26	0.97	-1.21	-0.58	-1.74	-0.9	-0.27	0.19	-0.19	0.27	-0.93	-0.56	-0.85	-0.71	Coding	58521	negative regulation of transcription from RNA polymerase II promoter; transcription, DNA-templated; regulation of transcription, DNA-templated; cell cycle; cell differentiation; regulation of histone acetylation; negative regulation of transcription, DNA-templated; apoptotic process; transmembrane receptor protein tyrosine kinase signaling pathway; positive regulation of cell proliferation; regul…	nucleus; nucleoplasm; cytoplasm; aggresome; intracellular; plasma membrane; membrane; cell junction; synapse; postsynaptic membrane	transcription corepressor activity; protein binding; histone acetyltransferase regulator activity; histone acetyltransferase binding; protein kinase binding; protein domain specific binding; receptor tyrosine kinase binding		Coding	0
TC0200001906.mm.2	Blvra	biliverdin reductase A	0.124999	-0.225	-0.345	-0.515	-1.265	-0.755001	-1.095	-1.405	-0.425	0.264999	-0.265	0.424999	-1.165	-0.835001	-0.405001	-0.085001	Multiple_Complex	109778	heme catabolic process; oxidation-reduction process	cytoplasm; extracellular exosome	nucleotide binding; biliverdin reductase activity; zinc ion binding; oxidoreductase activity; metal ion binding; protein binding		Multiple_Complex	0
TC0200001910.mm.2	Tmem127	transmembrane protein 127	-0.21	-0.190001	-0.25	-0.52	-1.45	-1.35	-1.64	-1.33	-0.46	-0.0699997	0.26	0.27	-1.63	-1.08	-1.56	-1.19	Coding	69470	endosome organization; negative regulation of cell proliferation; regulation of TOR signaling; negative regulation of TOR signaling	cytoplasm; early endosome; plasma membrane; membrane; integral component of membrane	Rab GTPase binding		Coding	0
TC0200001911.mm.2	Stard7	START domain containing 7	-0.505	-0.145	-0.225	0.175	0.505	0.255	0.315	0.795	-0.145	0.235	-0.0450001	-0.0450001	0.685	0.585	0.445	0.675	Multiple_Complex	99138	positive regulation of protein targeting to mitochondrion	mitochondrion; cellular_component	lipid binding; molecular_function		Multiple_Complex	0
TC0200001940.mm.2	Zc3h6	zinc finger CCCH type containing 6	-0.172499	-0.132499	-0.232499	0.107501	-1.1925	-0.742499	-1.3825	-0.662498	0.0475006	0.0275011	0.577501	-0.652499	-0.912498	-0.842499	-0.862499	-0.922499	Multiple_Complex	78751	biological_process	cellular_component	metal ion binding; molecular_function		Multiple_Complex	0
TC0200001945.mm.2	Ttl	tubulin tyrosine ligase	0.2625	-0.5075	0.132501	-0.1975	-2.9375	-3.1675	-2.8875	-2.6175	-0.4775	0.2625	-0.4875	0.7025	-3.4075	-2.2475	-3.6475	-2.3175	Multiple_Complex	69737	microtubule cytoskeleton organization; cellular protein modification process; regulation of axon extension	microtubule	nucleotide binding; tubulin-tyrosine ligase activity; ATP binding; ligase activity		Multiple_Complex	0
TC0200001951.mm.2	Slc20a1	solute carrier family 20, member 1	0.33	0.0900002	0.29	0.740001	1.23	1.04	1.22	0.67	0.5	-0.28	0.0200005	-0.24	1.54	1.79	1.63	1.78	Multiple_Complex	20515	transport; sodium ion transport; phosphate ion transport; signal transduction; phosphate ion transmembrane transport; sodium ion transmembrane transport; positive regulation of I-kappaB kinase/NF-kappaB signaling	plasma membrane; integral component of plasma membrane; membrane; integral component of membrane	signal transducer activity; inorganic phosphate transmembrane transporter activity; high-affinity inorganic phosphate:sodium symporter activity; symporter activity; sodium:inorganic phosphate symporter activity		Multiple_Complex	0
TC0200001959.mm.2	Sirpa	signal-regulatory protein alpha	-0.357501	-0.2475	-0.477501	-0.757501	-1.9775	-1.7675	-1.8175	-1.5075	-0.277501	-0.137501	0.302499	0.112499	-1.5775	-1.2975	-1.5575	-1.6075	Multiple_Complex	19261	hematopoietic progenitor cell differentiation; phagocytosis, recognition; phagocytosis, engulfment; movement of cell or subcellular component; cytoskeleton organization; actin filament organization; cell-matrix adhesion; cell migration; positive regulation of phagocytosis	integral component of plasma membrane; membrane; integral component of membrane; extracellular exosome; plasma membrane	protein binding; SH3 domain binding; protein phosphorylated amino acid binding		Multiple_Complex	0
TC0200001991.mm.2	Oxt	oxytocin	-0.14	-0.13	0.26	0.28	0.85	0.81	0.83	0.72	0.26	0	-0.0599999	-0.2	0.47	0.47	0.41	0.0300002	Coding	18429		extracellular region; extracellular space; cytoplasm; cytosol; secretory granule; terminal bouton	hormone activity; neuropeptide hormone activity; neurohypophyseal hormone activity; oxytocin receptor binding; protein binding	Smooth_muscle_contraction	Coding	0
TC0200002044.mm.2	Crls1	cardiolipin synthase 1	0.0225	-0.247499	-0.1475	-0.3575	1.0025	0.9125	0.5925	0.6125	-0.0974998	0.5325	-0.7575	0.3225	0.5325	1.0725	0.4425	1.1825	Coding	66586	lipid metabolic process; phospholipid biosynthetic process; cardiolipin biosynthetic process; biological_process	mitochondrion; mitochondrial inner membrane; membrane; integral component of membrane	cardiolipin synthase activity; transferase activity; phosphotransferase activity, for other substituted phosphate groups; CDP-diacylglycerol-glycerol-3-phosphate 3-phosphatidyltransferase activity; molecular_function		Coding	0
TC0200002056.mm.2	Plcb1	phospholipase C, beta 1	-0.235001	-0.325	-0.0349998	-0.155	0.415	0.335	0.465	0.0450001	-0.0550003	-0.225	0.215	0.0649996	0.615	1.255	1.015	0.605	Multiple_Complex	18795		nuclear chromatin; nucleus; cytoplasm; cytosol; membrane; nuclear speck; myelin sheath; extracellular exosome; plasma membrane; nuclear membrane			Multiple_Complex	0
TC0200002067.mm.2	Plcb4	phospholipase C, beta 4	-0.227501	0.612499	0.522499	-0.347501	0.2925	0.8825	0.5425	0.192499	-0.3275	-0.3175	0.872499	-0.227501	1.9925	1.8625	2.1625	2.0125	Multiple_Complex	18798	negative regulation of potassium ion transport; lipid metabolic process; signal transduction; lipid catabolic process; intracellular signal transduction	nucleus; cytoplasm; smooth endoplasmic reticulum; postsynaptic density; dendrite	phosphatidylinositol phospholipase C activity; protein binding; mitogen-activated protein kinase binding; signal transducer activity; calcium ion binding; phosphoric diester hydrolase activity; hydrolase activity		Multiple_Complex	0
TC0200002072.mm.2	Lamp5	lysosomal-associated membrane protein family, member 5	-0.1475	-0.9075	-0.837501	0.5525	-0.6575	-0.3975	-0.797501	-0.3675	-0.8275	-0.4375	1.0325	0.2325	0.0324993	-0.3575	0.0424995	0.282499	Multiple_Complex	76161	biological_process	endosome; plasma membrane; endosome membrane; membrane; integral component of membrane; cytoplasmic vesicle membrane; cytoplasmic vesicle; early endosome membrane; growth cone membrane; dendrite membrane; endoplasmic reticulum-Golgi intermediate compartment membrane; cell projection; recycling endosome membrane; cytoplasmic membrane-bounded vesicle; dendrite; recycling endosome	molecular_function		Multiple_Complex	0
TC0200002084.mm.2	Btbd3	BTB (POZ) domain containing 3	-0.1075	-0.4275	-0.2675	-1.0375	-0.7775	-0.5475	-0.8475	-0.7375	-0.2575	-0.0474997	0.122499	0.1825	-0.5975	-0.2975	-0.7375	-0.3475	Multiple_Complex	228662	nervous system development; cerebral cortex development; dendrite morphogenesis	nucleus; cytoplasm; cytosol	molecular_function		Multiple_Complex	0
TC0200002146.mm.2	Pet117; Csrp2bp	PET117 homolog (S. cerevisiae); cysteine and glycine-rich protein 2 binding protein	0.110001	0.0500011	0.27	-0.23	-0.759999	-1.09	-0.909999	-0.889999	0.340001	-0.279999	0.0800009	-0.139999	-1.04	-0.619999	-1.02	-0.559999	Multiple_Complex	100048644; 228714	G2/M transition of mitotic cell cycle; histone acetylation; histone H3 acetylation; embryo development	mitochondrion; nucleus; Ada2/Gcn5/Ada3 transcription activator complex; cytoplasm	histone acetyltransferase activity; protein binding; N-acetyltransferase activity		Multiple_Complex	0
TC0200002148.mm.2	Zfp133-ps; Gm38402	zinc finger protein 133, pseudogene; zinc finger protein pseudogene	0.305	0.205	0.605	0.125	0.805	0.755001	1.145	1.545	0.215	-0.515	0.305	-0.00499964	0.665	0.685	-0.0249996	0.485	Multiple_Complex	668917; 171588					Multiple_Complex	0
TC0200002149.mm.2	Polr3f	polymerase (RNA) III (DNA directed) polypeptide F	-0.0524998	0.1375	0.2175	-0.1125	0.6675	0.7275	0.7575	0.0574999	-0.2425	-0.4025	0.2075	0.4375	0.6875	0.7175	0.7275	0.9775	Multiple_Complex	70408	immune system process; transcription, DNA-templated; positive regulation of interferon-beta production; innate immune response; positive regulation of innate immune response; defense response to virus; transcription from RNA polymerase III promoter	nucleus; DNA-directed RNA polymerase III complex	RNA polymerase III activity; DNA binding; DNA-directed RNA polymerase activity; protein binding		Multiple_Complex	0
TC0200002151.mm.2	Gm561	predicted gene 561	-0.0275002	-0.497499	-0.1775	0.1025	1.0125	1.1625	1.2425	0.672501	-0.7275	0.2325	0.132501	0.3625	0.5125	1.1025	0.8325	0.9725	Coding	228715	biological_process	mitochondrion	molecular_function		Coding	0
TC0200002152.mm.2	Dtd1	D-tyrosyl-tRNA deacylase 1	-0.1425	0.0174999	0.00749969	-0.2025	-0.922501	-0.7025	-1.0825	-0.7425	-0.1225	0.2675	-0.2825	0.1375	-1.3425	-0.6425	-1.0925	-1.1025	Multiple_Complex	66044	DNA replication; tRNA metabolic process; D-amino acid catabolic process; regulation of translational fidelity	nucleus; cytoplasm	aminoacyl-tRNA editing activity; DNA binding; nuclease activity; hydrolase activity; hydrolase activity, acting on ester bonds; phosphoric ester hydrolase activity; T/G mismatch-specific endonuclease activity; retroviral 3' processing activity; metal ion binding; D-tyrosyl-tRNA(Tyr) deacylase activity; molecular_function		Multiple_Complex	0
TC0200002157.mm.2	Slc24a3	solute carrier family 24 (sodium/potassium/calcium exchanger), member 3	-0.3075	0.1725	-0.0474997	-1.1075	-0.917501	-0.667501	-1.0575	-1.3275	0.0325003	0.3225	-0.2575	-0.0974998	-0.5575	-1.1475	-1.0175	-1.0775	Multiple_Complex	94249	transport; ion transport; cation transport; potassium ion transport; sodium ion transport; calcium ion transport; cellular calcium ion homeostasis; sodium ion transmembrane transport; transmembrane transport; calcium ion transmembrane transport	plasma membrane; integral component of plasma membrane; membrane; integral component of membrane	calcium channel activity; calcium ion binding; calcium, potassium:sodium antiporter activity; symporter activity; antiporter activity; potassium ion binding; sodium ion binding		Multiple_Complex	0
TC0200002166.mm.2	Rin2	Ras and Rab interactor 2	0.227501	-0.272499	-0.112499	-0.322499	-0.5525	-1.2625	-1.4925	-1.1125	-0.3025	-0.202499	0.2875	0.217501	-1.1025	-1.2925	-0.922499	-0.202499	Multiple_Complex	74030	endocytosis; signal transduction; biological_process; positive regulation of GTPase activity	cytoplasm; cellular_component	GTPase activator activity; molecular_function		Multiple_Complex	0
TC0200002170.mm.2	Naa20	N(alpha)-acetyltransferase 20, NatB catalytic subunit	0.0974998	-0.302501	-0.1925	-0.1525	-1.2825	-1.2125	-1.3525	-2.0825	-0.712501	0.227499	0.0574999	0.4275	-1.2925	-0.8725	-0.852501	-1.0425	Multiple_Complex	67877	N-terminal peptidyl-methionine acetylation	intracellular; nucleus; cytoplasm; NatB complex	peptide alpha-N-acetyltransferase activity; N-acetyltransferase activity; transferase activity; transferase activity, transferring acyl groups		Multiple_Complex	0
TC0200002181.mm.2	6430503K07Rik	RIKEN cDNA 6430503K07 gene	0.0124998	0.1725	0.2925	-0.0675001	0.5325	0.5525	0.8925	0.6625	-0.0975003	-0.6375	0.5225	0.2125	1.4125	1.2025	0.8525	1.5825	Multiple_Complex	78068					Multiple_Complex	0
TC0200002197.mm.2	Gzf1	GDNF-inducible zinc finger protein 1	-0.4725	-0.2525	-0.0325003	0.1175	0.4975	0.7375	0.1875	0.0574999	-0.2425	0.0875006	0.1975	-0.0424995	0.8575	0.4175	0.1475	0.7375	Multiple_Complex	74533	negative regulation of transcription from RNA polymerase II promoter; branching involved in ureteric bud morphogenesis; transcription, DNA-templated; regulation of transcription, DNA-templated; negative regulation of transcription, DNA-templated	nucleus; nucleolus; cytoplasm; Golgi apparatus	RNA polymerase II core promoter proximal region sequence-specific DNA binding; RNA polymerase II distal enhancer sequence-specific DNA binding; transcriptional repressor activity, RNA polymerase II core promoter proximal region sequence-specific binding; transcriptional repressor activity, RNA polymerase II distal enhancer sequence-specific binding; nucleic acid binding; DNA binding; sequence-spe…		Multiple_Complex	0
TC0200002212.mm.2	Syndig1	synapse differentiation inducing 1	0.525	0.145	0.085	1.795	1.645	1.455	1.145	1.595	0.425	-0.215	-0.715	0.505	0.285	-0.185	-0.205	0.0550003	Coding	433485	intracellular protein transport; response to biotic stimulus; positive regulation of synapse assembly; synaptic vesicle clustering; biological_process		glutamate receptor binding; protein homodimerization activity; molecular_function; protein binding		Coding	0
TC0200002219.mm.2	Gm10130	predicted gene 10130 [Source:MGI Symbol;Acc:MGI:3642547]	0.12	0.0900002	0.139999	1.22	1.35	1.13	1.03	1.14	-0.21	-0.0700006	0.04	0.24	1.01	1.07	1.03	1.18	Coding		regulation of transcription, DNA-templated; biological_process	intracellular; cellular_component	molecular_function; nucleic acid binding		Coding	0
TC0200002223.mm.2	Cst7	cystatin F (leukocystatin)	0.7225	0.9025	0.0525002	0.1725	1.1625	1.1725	1.6225	0.8825	0.1825	-0.00749969	0.3125	-0.4875	1.0425	1.4725	2.8025	2.3725	Coding	13011	negative regulation of peptidase activity; negative regulation of endopeptidase activity	extracellular region	cysteine-type endopeptidase inhibitor activity; peptidase inhibitor activity; protein binding		Coding	0
TC0200002261.mm.2	Nsfl1c	NSFL1 (p97) cofactor (p47)	0.00500011	-0.0749998	-0.155	-0.485	-0.975	-0.905	-0.665	-0.385	-0.165	-0.0649996	0.185	0.0450001	-0.565	-0.855	-0.585	-0.735	Multiple_Complex	386649	autophagosome assembly; Golgi organization; nuclear envelope reassembly; proteasome-mediated ubiquitin-dependent protein catabolic process; membrane fusion; regulation of catalytic activity		protein binding; phospholipid binding; lipid binding; protein phosphatase type 1 regulator activity; ubiquitin binding; ATPase binding		Multiple_Complex	0
TC0200002263.mm.2	Fkbp1a	FK506 binding protein 1a	-0.235001	-0.205	0.115	0.615	1.025	0.684999	0.375	0.655	-0.0450001	-0.00500011	-0.085	0.134999	0.0349998	0.344999	0.0549994	0.00500011	Multiple_Complex	14225		cytoplasm; cytosol; membrane; Z disc; extracellular matrix; sarcoplasmic reticulum membrane; intracellular membrane-bounded organelle; axon terminus; extracellular exosome		TGF_Beta_Signaling_Pathway	Multiple_Complex	0
TC0200002279.mm.2	Tbc1d20	TBC1 domain family, member 20	-0.205001	-0.445001	-0.285001	0.534999	-0.495001	-0.455001	-1.175	-0.335001	-0.375001	0.0149994	-0.0750008	0.434999	-0.765	-1.355	-0.905001	-0.675001	Multiple_Complex	67231		endoplasmic reticulum; endoplasmic reticulum membrane; membrane; integral component of membrane; integral component of Golgi membrane; nuclear membrane	GTPase activator activity; Rab GTPase binding; protein binding		Multiple_Complex	0
TC0200002291.mm.2	Defb36	defensin beta 36	-0.139999	0.0600004	0.04	-0.29	0.79	0.33	0.52	0.55	0.46	-0.38	-0.0699997	-0.0100002	0.29	0.440001	0.84	0.2	Coding	266620	defense response; defense response to bacterium; innate immune response; biological_process	extracellular region; cell surface; cellular_component	molecular_function		Coding	0
TC0200002295.mm.2	H13	histocompatibility 13	-0.205	-0.195001	-0.245	-0.0150003	-2.515	-2.345	-2.805	-1.895	-0.275001	0.0549994	0.0950003	0.125	-0.955	-2.145	-1.055	-2.235	Multiple_Complex	14950	proteolysis; membrane protein proteolysis; membrane protein proteolysis involved in retrograde protein transport, ER to cytosol		aspartic-type endopeptidase activity; peptidase activity; hydrolase activity; ubiquitin protein ligase binding; aspartic endopeptidase activity, intramembrane cleaving; protein homodimerization activity; protein binding		Multiple_Complex	0
TC0200002296.mm.2	Mcts2	malignant T cell amplified sequence 2	0.202499	-0.0775003	-0.347501	0.1825	1.1125	0.9725	0.7525	0.482499	-0.0275002	0.062499	-0.3675	0.3325	0.572499	0.702499	0.622499	0.612499	Coding	66405	transcription, DNA-templated; regulation of transcription, DNA-templated; biological_process	cytoplasm; cellular_component	RNA binding	mRNA_processing_binding_Reactome	Coding	0
TC0200002310.mm.2	Tm9sf4	transmembrane 9 superfamily protein member 4	-0.2175	-0.4375	-0.1175	-0.5775	-1.2875	-0.4675	-0.5475	-0.9075	0.00250053	-0.3375	0.2325	0.1025	-1.0375	-0.2175	-1.2075	0.1025	Multiple_Complex	99237	biological_process	membrane; integral component of membrane; cellular_component	molecular_function		Multiple_Complex	0
TC0200002314.mm.2	Kif3b	kinesin family member 3B	-0.347501	-0.0875006	0.3025	0.2925	0.702499	0.8425	0.312499	0.4325	0.0724993	0.232499	-0.4475	0.1425	0.4225	0.572499	0.0924997	0.522499	Coding	16569	microtubule-based movement; cytoskeleton-dependent intracellular transport; positive regulation of cytokinesis; mitotic spindle assembly; metabolic process	cytoplasm; centrosome; spindle; cytoskeleton; kinesin complex; microtubule; cilium; microtubule cytoskeleton; membrane; kinesin II complex; midbody; intraciliary transport particle; extracellular exosome; cytosol	nucleotide binding; microtubule motor activity; protein binding; ATP binding; microtubule binding; ATPase activity; Rho GTPase binding		Coding	0
TC0200002341.mm.2	Cbfa2t2	core-binding factor, runt domain, alpha subunit 2, translocated to, 2 (human)	-0.0374985	-0.377499	-0.587499	-1.1175	-2.5675	-2.3875	-2.8475	-2.6875	-0.407499	0.172502	0.142501	0.0925007	-2.2875	-2.3775	-2.1275	-2.1275	Multiple_Complex	12396	transcription, DNA-templated; regulation of transcription, DNA-templated; positive regulation of neuron projection development; epithelial cell differentiation; negative regulation of transcription, DNA-templated; positive regulation of transcription from RNA polymerase II promoter; negative regulation of neuron projection development	nucleus	transcription factor activity, sequence-specific DNA binding; transcription corepressor activity; protein binding; metal ion binding		Multiple_Complex	0
TC0200002352.mm.2	Raly; a	hnRNP-associated with lethal yellow; nonagouti	0.0449991	-0.175	0.0949993	0.0249996	-0.915	-0.755	-0.585	-0.115001	-0.125	-0.135	-0.125	0.384999	-0.495001	-0.525001	-0.545	-0.395	Multiple_Complex	19383; 50518	mRNA processing; RNA splicing; generation of precursor metabolites and energy; adult feeding behavior; melanosome transport; melanosome organization; regulation of molecular function, epigenetic; melanin biosynthetic process; pigmentation; genetic imprinting; hormone-mediated signaling pathway; positive regulation of melanin biosynthetic process	nucleus; spliceosomal complex; ribonucleoprotein complex; catalytic step 2 spliceosome; extracellular region; cell	nucleotide binding; nucleic acid binding; RNA binding; poly(A) RNA binding; protein binding; melanocortin receptor binding; type 3 melanocortin receptor binding; type 4 melanocortin receptor binding; receptor binding	mRNA_processing_binding_Reactome	Multiple_Complex	0
TC0200002359.mm.2	Itch	itchy, E3 ubiquitin protein ligase	0.240001	-0.0799999	0.27	0.110001	-0.349999	-0.509999	-0.519999	-0.83	-0.0799999	0.21	-0.24	0.110001	-0.509999	-0.0499992	-0.25	-0.139999	Multiple_Complex	16396		ubiquitin ligase complex; nucleus; cytoplasm; plasma membrane; cell cortex; membrane; cytoplasmic vesicle; extracellular exosome; cytosol			Multiple_Complex	0
TC0200002363.mm.2	Map1lc3a	microtubule-associated protein 1 light chain 3 alpha	-0.335	-0.554999	-0.0549994	-0.434999	-1.335	-1.425	-2.355	-1.375	-0.255	0.115001	-0.105	0.245	-1.505	-1.715	-1.755	-1.165	Multiple_Complex	66734	autophagosome assembly; mitophagy; autophagy; cellular response to nitrogen starvation; nucleophagy; membrane fusion	pre-autophagosomal structure; autophagosome membrane; cytoplasm; late endosome; autophagosome; cytosol; cytoskeleton; microtubule; microtubule cytoskeleton; membrane; extrinsic component of membrane; organelle membrane; cytoplasmic vesicle; endomembrane system	protein binding; phospholipid binding; microtubule binding; phosphatidylethanolamine binding; ubiquitin protein ligase binding		Multiple_Complex	0
TC0200002366.mm.2	Trp53inp2	transformation related protein 53 inducible nuclear protein 2	-0.205	-1.135	-0.575	-0.885	-2.245	-3.395	-2.825	-2.845	-0.375	0.375	-0.465	0.465	-2.735	-2.315	-3.685	-1.935	Multiple_Complex	68728	autophagosome assembly; osteoblast differentiation; tissue homeostasis; transcription, DNA-templated; regulation of transcription, DNA-templated; ubiquitin-dependent protein catabolic process; autophagy; positive regulation of autophagy; macroautophagy; positive regulation of transcription, DNA-templated; negative regulation of cellular protein localization	nucleus; cytoplasm; autophagosome; cytosol; cytoplasmic vesicle; PML body	ubiquitin binding; protein binding		Multiple_Complex	0
TC0200002381.mm.2	Ergic3	ERGIC and golgi 3	-0.1375	-0.1175	0.0424995	0.00249958	-0.6175	-0.5375	-0.9575	-0.337501	-0.0375004	0.0324993	-0.0375004	0.0424995	-0.467501	-0.9575	-0.3975	-0.2675	Multiple_Complex	66366	transport; vesicle-mediated transport; ER to Golgi vesicle-mediated transport; biological_process	endoplasmic reticulum; Golgi apparatus; membrane; integral component of membrane; endoplasmic reticulum membrane; endoplasmic reticulum-Golgi intermediate compartment; endoplasmic reticulum-Golgi intermediate compartment membrane	molecular_function		Multiple_Complex	0
TC0200002386.mm.2	Phf20	PHD finger protein 20	-0.27	-0.12	-0.0599995	-0.469999	-2.44	-1.08	-1.81	-1.56	-0.67	0.31	-0.04	0.400001	-1.46	-1.45	-1.71	-1.7	Multiple_Complex	228829					Multiple_Complex	0
TC0200002395.mm.2	Epb41l1	erythrocyte membrane protein band 4.1 like 1	0.0825005	-0.2675	-0.3375	-0.5875	-1.9175	-1.1775	-1.7075	-1.0075	-0.4775	-0.0174999	0.2025	0.2925	-1.3975	-1.8375	-1.6175	-1.0475	Multiple_Complex	13821	cortical actin cytoskeleton organization; regulation of cell growth; cytoskeleton organization; cytoskeletal anchoring at plasma membrane	cytoplasm; cytoskeleton; extrinsic component of membrane; protein complex; synaptic membrane; neuronal postsynaptic density; plasma membrane; cell-cell junction	actin binding; receptor binding; structural molecule activity; protein binding; cytoskeletal protein binding		Multiple_Complex	0
TC0200002398.mm.2	Dlgap4	discs, large homolog-associated protein 4 (Drosophila)	-0.0899992	-0.0999994	-0.16	-0.49	-1.17	-0.889999	-1.08	-1.69	-0.37	0.0600004	0.410001	-0.0999994	-0.37	-0.519999	-0.5	-0.669999	Multiple_Complex	228836	signaling; biological_process	plasma membrane; membrane; dendrite; neuronal cell body; synapse	protein binding; protein domain specific binding		Multiple_Complex	0
TC0200002403.mm.2	1110008F13Rik	RIKEN cDNA 1110008F13 gene	-0.3675	-0.2375	-0.0675001	-0.337501	1.1725	0.612499	-0.4475	0.872499	-0.137501	-0.0375004	-0.0675001	0.242499	0.1725	0.442499	0.1325	0.8825	Multiple_Complex	67388	biological_process	mitochondrion	molecular_function		Multiple_Complex	0
TC0200002407.mm.2	Rpn2	ribophorin II	-0.3975	-0.5475	-0.0574999	0.2225	-0.7975	-1.2175	-0.1575	-0.7175	-0.0174999	-0.00750065	0.00249958	0.0225	-0.5375	-0.3875	-0.7275	-0.7375	Multiple_Complex	20014	protein N-linked glycosylation; protein glycosylation; aging; response to drug		dolichyl-diphosphooligosaccharide-protein glycotransferase activity; transferase activity; transferase activity, transferring glycosyl groups; ribosome binding	Proteasome_Degradation	Multiple_Complex	0
TC0200002409.mm.2	Manbal	mannosidase, beta A, lysosomal-like	-0.177501	-0.3175	-0.217501	-0.597501	-1.6475	-2.1175	-1.4275	-1.6675	-0.3675	-0.1975	0.4325	0.1325	-1.4175	-1.9075	-1.4575	-1.5075	Multiple_Complex	69161	biological_process	membrane; integral component of membrane; cellular_component	molecular_function; protein binding		Multiple_Complex	0
TC0200002411.mm.2	Nnat	neuronatin	-0.365	0.135	0.0550003	1.795	-0.894999	-0.804999	-1.505	-1.115	-0.535	0.135	0.665001	-0.264999	-0.634999	-1.465	-0.955	-1.205	Multiple_Complex	18111	multicellular organismal development; brain development; response to glucose; positive regulation of insulin secretion; regulation of protein localization	cytoplasm; membrane; integral component of membrane			Multiple_Complex	0
TC0200002429.mm.2	Ralgapb	Ral GTPase activating protein, beta subunit (non-catalytic)	0.184999	-1.105	-0.815001	-1.255	-2.095	-2.335	-2.135	-1.665	-0.405	-0.0150003	0.635	-0.215	-1.815	-1.465	-1.665	-1.405	Multiple_Complex	228850	Ral protein signal transduction; regulation of protein localization; regulation of small GTPase mediated signal transduction; regulation of exocyst localization; activation of GTPase activity	intracellular; cytosol	GTPase activator activity; protein heterodimerization activity		Multiple_Complex	0
TC0200002452.mm.2	Top1	topoisomerase (DNA) I	-0.1225	0.5275	0.497499	0.4075	-1.5025	-1.5125	-2.0225	-1.0925	0.2375	0.0174999	-0.1825	-0.0725002	-1.2325	-0.752501	-0.752501	-0.8625	Multiple_Complex	21969	DNA replication; DNA topological change; chromatin remodeling; chromosome segregation; rRNA transcription; circadian regulation of gene expression; embryonic cleavage; rhythmic process; circadian rhythm; response to drug	nuclear chromosome; cytoplasmic mRNA processing body; fibrillar center; dense fibrillar component; nucleus; nucleoplasm; chromosome; nucleolus; cytoplasm; replication fork protection complex; perikaryon	core promoter sequence-specific DNA binding; DNA binding; chromatin binding; DNA topoisomerase activity; DNA topoisomerase type I activity; DNA topoisomerase type II (ATP-hydrolyzing) activity; isomerase activity; chromatin DNA binding; protein complex binding; poly(A) RNA binding; protein binding		Multiple_Complex	0
TC0200002453.mm.2	Plcg1	phospholipase C, gamma 1	0.1175	0.1075	0.2775	-0.202499	0.6875	0.597501	0.7875	1.1475	-0.122499	-0.242499	0.3975	-0.0324993	1.5375	0.307501	1.0575	0.427501	Multiple_Complex	18803				Smooth_muscle_contraction	Multiple_Complex	0
TC0200002477.mm.2	Ift52	intraflagellar transport 52	0.3425	0.0125003	0.0825	0.4825	0.4525	0.5625	0.3525	0.8625	0.0625	0.1125	0.0825	-0.2575	-0.2375	0.752501	-0.00749969	0.1025	Multiple_Complex	245866	neural tube formation; heart looping; smoothened signaling pathway; determination of left/right symmetry; dorsal/ventral pattern formation; intraciliary transport; embryonic digit morphogenesis; negative regulation of epithelial cell proliferation; cilium morphogenesis; regulation of protein processing	centrosome; centriole; cilium; intraciliary transport particle B; photoreceptor connecting cilium; ciliary basal body; cell projection; dendrite terminus; ciliary tip; ciliary base; primary cilium	protein binding		Multiple_Complex	0
TC0200002485.mm.2	Gdap1l1	ganglioside-induced differentiation-associated protein 1-like 1	-0.225	-0.325	-0.145	-0.525	-0.865	-0.705	-1.055	-0.895	-0.0749998	0.0950003	-0.365	0.345	-0.585	-0.665	-0.765	-0.755	Coding	228858	glutathione metabolic process; biological_process	cytoplasm; membrane; integral component of membrane; cellular_component	glutathione transferase activity; molecular_function		Coding	0
TC0200002494.mm.2	Pkig	protein kinase inhibitor, gamma	-0.00249863	-0.0924988	0.0275011	0.0275011	0.0575008	-0.162499	-1.3625	-0.742499	-0.3325	0.0975008	0.477501	-0.242499	-0.412499	-1.0225	-0.472499	-0.162499	Multiple_Complex	18769	negative regulation of transcription from RNA polymerase II promoter; negative regulation of protein kinase activity; signal transduction; negative regulation of protein import into nucleus; negative regulation of cAMP-dependent protein kinase activity; negative regulation of cyclin-dependent protein kinase activity	nucleus; cytoplasm; cellular_component	protein kinase inhibitor activity; cAMP-dependent protein kinase inhibitor activity	Calcium_regulation_in_cardiac_cells; Smooth_muscle_contraction	Multiple_Complex	0
TC0200002502.mm.2	Stk4	serine/threonine kinase 4	0.360001	-0.0499997	0.240001	0.0800009	-0.559999	-0.849999	-1.5	-1.32	0.150001	-0.0999994	-0.51	0.46	-1.28	-0.519999	-0.69	-0.309999	Multiple_Complex	58231		nucleus; nucleoplasm; cytoplasm; protein complex			Multiple_Complex	0
TC0200002517.mm.2	Pigt	phosphatidylinositol glycan anchor biosynthesis, class T	-0.33	-0.200001	-0.1	-0.46	-1.78	-1.12	-1.31	-0.83	-0.38	-0.0200005	0.139999	0.259999	-0.63	-0.950001	-0.68	-0.320001	Multiple_Complex	78928	GPI anchor biosynthetic process; attachment of GPI anchor to protein; neuron differentiation; neuron apoptotic process	cytoplasm; endoplasmic reticulum; membrane; integral component of membrane; cytoplasmic membrane-bounded vesicle; GPI-anchor transamidase complex; endoplasmic reticulum membrane	GPI-anchor transamidase activity; protein binding		Multiple_Complex	0
TC0200002530.mm.2	Dnttip1	deoxynucleotidyltransferase, terminal, interacting protein 1	0.0250006	-0.145	-0.714999	-1.025	-1.765	-2.465	-2.175	-2.265	0.295	-0.395	0.105	-0.00499916	-1.705	-1.855	-2.195	-1.815	Multiple_Complex	76233	transcription, DNA-templated; regulation of transcription, DNA-templated; positive regulation of catalytic activity; metabolic process	histone deacetylase complex; nucleus; nucleoplasm; nucleolus	DNA binding; enzyme activator activity; nucleosome binding; protein homodimerization activity; transferase activity; protein binding		Multiple_Complex	0
TC0200002536.mm.2	Zswim1	zinc finger SWIM-type containing 1	-0.412499	-0.6525	0.0574999	-0.8825	-2.2225	-1.3325	-2.0925	-1.1325	-0.5225	0.127501	0.1875	0.2075	-0.9825	-1.2625	-1.2125	-1.3125	Coding	71971	biological_process	nucleus	zinc ion binding; metal ion binding; molecular_function		Coding	0
TC0200002537.mm.2	Ctsa	cathepsin A	-0.0900002	-0.16	-0.16	-0.23	-1.5	-1.01	-1.61	-0.88	-0.42	0.13	-0.0100002	0.3	-1.22	-1.03	-0.94	-0.29	Multiple_Complex	19025	proteolysis; regulation of protein stability; proteolysis involved in cellular protein catabolic process; chaperone-mediated autophagy; negative regulation of chaperone-mediated autophagy	nucleoplasm; mitochondrion; lysosome; membrane; intracellular membrane-bounded organelle; extracellular exosome	carboxypeptidase activity; serine-type carboxypeptidase activity; protein binding; peptidase activity; hydrolase activity		Multiple_Complex	0
TC0200002538.mm.2	Pcif1	PDX1 C-terminal inhibiting factor 1	-0.1675	-0.5875	-0.197499	0.3125	-2.1175	-1.7575	-2.4275	-1.5175	-0.317499	-0.4675	0.552501	0.2325	-1.5875	-0.8575	-1.6275	-0.5975	Multiple_Complex	228866	negative regulation of phosphatase activity	nucleus; nucleoplasm; microtubule cytoskeleton; intercellular bridge	molecular_function		Multiple_Complex	0
TC0200002543.mm.2	Slc12a5	solute carrier family 12, member 5	-0.115001	-0.525001	-0.275001	0.124999	-0.755001	-0.855001	-0.615001	-0.595	-0.265	-0.145	0.214999	0.195	-0.475	-0.635	-0.785001	-0.295001	Multiple_Complex	57138	transport; ion transport; potassium ion transport; chloride transport; synaptic transmission; learning; ammonium transport; multicellular organism growth; thermosensory behavior; response to drug; intracellular pH reduction; transmembrane transport; ammonium transmembrane transport; chloride transmembrane transport; cell volume homeostasis; potassium ion import; chloride ion homeostasis; potassiu…	plasma membrane; integral component of plasma membrane; membrane; integral component of membrane; dendrite membrane; cell projection; neuronal cell body; dendritic shaft; perikaryon; dendrite	transporter activity; protein binding; ammonium transmembrane transporter activity; symporter activity; cation:chloride symporter activity; potassium:chloride symporter activity; protein kinase binding; potassium ion symporter activity		Multiple_Complex	0
TC0200002575.mm.2	Arfgef2	ADP-ribosylation factor guanine nucleotide-exchange factor 2 (brefeldin A-inhibited)	0.0124998	-0.0375004	0.0924997	-0.0475006	-0.5675	-0.627501	-0.7475	-0.2475	-0.0975008	-0.0375004	0.1325	0.00249958	-0.4975	-0.9575	-0.587501	-0.0975008	Multiple_Complex	99371	receptor recycling; transport; exocytosis; Golgi to plasma membrane transport; endosome organization; endomembrane system organization; protein transport; vesicle-mediated transport; regulation of ARF protein signal transduction; positive regulation of tumor necrosis factor production; intracellular signal transduction; positive regulation of GTPase activity	Golgi membrane; cytoplasm; endosome; Golgi apparatus; trans-Golgi network; microtubule organizing center; cytosol; cytoskeleton; axonemal microtubule; membrane; cell junction; cytoplasmic vesicle; asymmetric synapse; symmetric synapse; cell projection; dendritic spine; synapse; recycling endosome; cytoplasmic membrane-bounded vesicle; dendrite; perinuclear region of cytoplasm	guanyl-nucleotide exchange factor activity; ARF guanyl-nucleotide exchange factor activity; myosin binding; protein kinase A regulatory subunit binding; GABA receptor binding; protein binding		Multiple_Complex	0
TC0200002577.mm.2	Cse1l	chromosome segregation 1-like (S. cerevisiae)	-0.1225	0.117499	0.3575	0.3875	0.487499	0.487499	0.3575	-0.2925	-0.3525	0.1375	-0.0425005	0.2575	0.4575	0.7675	0.5875	0.8975	Multiple_Complex	110750	protein import into nucleus; protein export from nucleus; transport; intracellular protein transport; protein transport	nucleus; nuclear envelope; nucleoplasm; cytoplasm; cytosol; membrane; extracellular exosome	nuclear export signal receptor activity; protein binding; Ran GTPase binding		Multiple_Complex	0
TC0200002580.mm.2	1500012F01Rik; Snord12	RIKEN cDNA 1500012F01 gene; small nucleolar RNA, C/D box 12	0.122499	-0.00750065	-0.2475	-0.0275002	0.3225	0.3825	0.742499	0.9325	-0.0574999	-0.217501	0.1125	0.162499	-0.0675001	0.0324993	0.1725	0.282499	Multiple_Complex	68949; 100217443	biological_process	cellular_component; membrane; integral component of membrane	molecular_function		Multiple_Complex	0
TC0200002587.mm.2	Slc9a8	solute carrier family 9 (sodium/hydrogen exchanger), member 8	-0.0799999	0.18	0.33	0.17	0.34	0.47	0.58	0.84	0.21	-0.309999	0.400001	-0.3	0.42	0.67	0.45	-0.21	Multiple_Complex	77031		Golgi apparatus; membrane; integral component of membrane; Golgi membrane	antiporter activity; solute:proton antiporter activity; sodium:proton antiporter activity; potassium:proton antiporter activity		Multiple_Complex	0
TC0200002602.mm.2	Ptpn1	protein tyrosine phosphatase, non-receptor type 1	0.079999	-0.110001	-0.170001	-0.190001	0.499999	-0.220001	0.499999	0.519999	0.119999	-0.31	0.00999928	0.179999	1.18	1.21	0.869999	1.04	Multiple_Complex	19246					Multiple_Complex	0
TC0200002632.mm.2	Tshz2	teashirt zinc finger family member 2	-0.235001	-0.725	-0.0950003	-0.195001	-1.175	-0.965001	-1.845	-0.715001	-0.165	-0.575	0.415	0.325	-0.0450001	-0.535	-0.345	0.174999	Multiple_Complex	228911	transcription, DNA-templated; regulation of transcription, DNA-templated; multicellular organismal development; regulation of gene expression	nucleus	DNA binding; protein binding; metal ion binding		Multiple_Complex	0
TC0200002645.mm.2	Pfdn4	prefoldin 4	0.250001	-0.139999	-0.15	-0.00999928	-0.409999	-0.539999	-0.579999	-0.889999	-0.32	0.290001	-0.48	0.51	-1.12	-0.969999	-0.94	-0.9	Coding	109054	protein folding; biological_process	nucleus; cytoplasm; mitochondrion; prefoldin complex	molecular_function; unfolded protein binding; chaperone binding; protein binding		Coding	0
TC0200002669.mm.2	Rtfdc1	replication termination factor 2 domain containing 1	-0.155	-0.205	-0.0249996	-0.545	-1.175	-1.195	-1.375	-1.375	-0.184999	0.375	-0.495	0.305	-1.535	-0.974999	-1.445	-0.755	Multiple_Complex	66404	biological_process	cellular_component	molecular_function		Multiple_Complex	0
TC0200002677.mm.2	Rae1	RAE1 RNA export 1 homolog (S. pombe)	-0.0249996	0.0950003	-0.0649996	-0.335	-0.855	-0.335	-0.795	-0.455	-0.155	0.0450001	0.315	-0.205	-0.315	-0.515	-0.205	-0.365	Multiple_Complex	66679	cellular response to organic cyclic compound	nucleus; nucleolus; cytoplasm	protein binding	mRNA_processing_binding_Reactome	Multiple_Complex	0
TC0200002696.mm.2	Stx16	syntaxin 16	-0.0775003	0.102499	-0.307501	0.4225	0.622499	1.2825	1.0025	0.902499	0.512499	-0.0175009	-0.5375	0.0424995	0.852499	0.912499	0.702499	0.812499	Multiple_Complex	228960	transport; intracellular protein transport; vesicle fusion; protein transport; vesicle-mediated transport; retrograde transport, endosome to Golgi; vesicle docking; Golgi ribbon formation; intra-Golgi vesicle-mediated transport		SNARE binding; SNAP receptor activity; protein binding; syntaxin binding		Multiple_Complex	0
TC0200002700.mm.2	Gnas	GNAS (guanine nucleotide binding protein, alpha stimulating) complex locus	-0.0374994	0.0225	0.0825005	0.0524998	0.592501	0.4725	0.7825	0.7025	0.1925	0.1425	-0.2275	-0.1075	0.4025	0.6425	0.2025	0.752501	Multiple_Complex	14683				G_Protein_Signaling; Calcium_regulation_in_cardiac_cells; Smooth_muscle_contraction	Multiple_Complex	0
TC0200002709.mm.2	Zfp831	zinc finger protein 831	-0.6	-0.74	-0.46	-0.320001	-0.34	-0.43	-1.22	-0.91	-0.54	0.0100002	0.61	-0.0799999	0.29	0.04	0.28	-0.37	Multiple_Complex	100043757	regulation of transcription, DNA-templated; transcription from RNA polymerase II promoter; signal transduction; multicellular organismal development; biological_process	nucleus; cellular_component	transcription factor activity, sequence-specific DNA binding; sequence-specific DNA binding; transcription regulatory region DNA binding; nucleic acid binding; metal ion binding; molecular_function		Multiple_Complex	0
TC0200002712.mm.2	Gm14444	predicted gene 14444 [Source:MGI Symbol;Acc:MGI:3652325]	0.02	0.24	0.63	0.45	0.59	1.42	1.06	1.56	-0.0500002	0.25	-0.65	0.45	0.87	0.9	0.66	1.3	Coding		regulation of transcription, DNA-templated	intracellular	nucleic acid binding; metal ion binding		Coding	0
TC0200002719.mm.2	Gm14288; Gm14440	predicted gene 14288; predicted gene 14440	0.217501	-0.122499	-0.0224991	0.307501	1.7775	1.4575	1.3975	1.5175	-0.1325	0.3275	-0.612499	0.4175	0.977501	1.1375	1.0475	1.3775	Multiple_Complex	13999; 100503353	regulation of transcription, DNA-templated	intracellular	nucleic acid binding		Multiple_Complex	0
TC0200002720.mm.2	Gm14431; Gm8898	predicted gene 14431; predicted gene 8898	0.1325	-0.0275002	-0.0174999	0.2225	1.3825	1.2625	1.2425	1.3725	-0.1475	0.1325	-0.3175	0.3325	1.0625	1.0125	0.832499	1.3325	Coding	100303732; 667962	regulation of transcription, DNA-templated	intracellular	nucleic acid binding; metal ion binding		Coding	0
TC0200002721.mm.2	Gm14436; Gm8923	predicted gene 14436; predicted gene 8923	0.2275	-0.00250053	-0.1225	0.2075	1.6775	1.3675	1.3075	1.4275	-0.1125	0.2175	-0.4325	0.3275	0.9875	1.0375	0.9175	1.2075	Coding	100190996; 100503949	regulation of transcription, DNA-templated	intracellular	nucleic acid binding; metal ion binding		Coding	0
TC0200002722.mm.2	Gm11007; 0610010B08Rik	predicted gene 11007; RIKEN cDNA 0610010B08 gene	0.0700006	-0.00999928	0.0600004	-0.119999	0.880001	0.830001	1.04	0.570001	-0.15	0.1	-0.079999	0.130001	0.610001	0.450001	0.630001	0.650001	Coding	100504325; 100039060	regulation of transcription, DNA-templated	intracellular	nucleic acid binding; metal ion binding		Coding	0
TC0200002724.mm.2	Gm11007; Gm14308	predicted gene 11007; predicted gene 14308	0.0700006	-0.00999928	0.0600004	-0.119999	0.880001	0.830001	1.04	0.570001	-0.15	0.1	-0.079999	0.130001	0.610001	0.450001	0.630001	0.650001	Multiple_Complex	100504325; 100043381	regulation of transcription, DNA-templated	intracellular	nucleic acid binding; metal ion binding		Multiple_Complex	0
TC0200002729.mm.2	Gm6710; Gm14391	predicted gene 6710; predicted gene 14391	0.1025	0.00250053	0.0625	-0.0374994	0.9425	1.0425	0.7225	0.762501	-0.0574999	0.0925007	-0.3175	0.2825	0.9025	0.712501	0.6025	0.632501	Multiple_Complex	626832; 665001	regulation of transcription, DNA-templated	intracellular	nucleic acid binding; metal ion binding		Multiple_Complex	0
TC0200002731.mm.2	Gm2026	predicted gene 2026 [Source:MGI Symbol;Acc:MGI:3780195]; predicted gene 2026	0.1325	-0.0174999	0.0124998	0.0225	0.9525	0.7725	0.9825	0.7325	-0.0775003	0.1025	-0.1875	0.1625	0.7025	0.7825	0.6025	0.6725	Coding		regulation of transcription, DNA-templated	intracellular	nucleic acid binding; metal ion binding		Coding	0
TC0200002735.mm.2	2210418O10Rik; Gm17258	RIKEN cDNA 2210418O10 gene [Source:MGI Symbol;Acc:MGI:1924208]; predicted gene, 17258 [Source:MGI Symbol;Acc:MGI:4936892]	0.0100002	0.17	-0.0999994	0.0100002	1.11	1.01	0.650001	0.96	0.23	0	-0.63	0.400001	0.67	0.71	0.54	0.83	Multiple_Complex		regulation of transcription, DNA-templated	intracellular	nucleic acid binding; metal ion binding		Multiple_Complex	0
TC0200002737.mm.2	Gm14288; Gm14435	predicted gene 14288 (Gm14288), mRNA.; predicted gene 14435 [Source:MGI Symbol;Acc:MGI:3702420]; predicted gene 14435	0.217501	-0.122499	-0.0224991	0.307501	1.7775	1.4575	1.3975	1.5175	-0.1325	0.3275	-0.612499	0.4175	0.977501	1.1375	1.0475	1.3775	Multiple_Complex		regulation of transcription, DNA-templated	intracellular	nucleic acid binding		Multiple_Complex	0
TC0200002738.mm.2	Gm8898; Gm14431	predicted gene 8898; predicted gene 14431	0.1325	-0.0275002	-0.0174999	0.2225	1.3825	1.2625	1.2425	1.3725	-0.1475	0.1325	-0.3175	0.3325	1.0625	1.0125	0.832499	1.3325	Coding	667962; 100303732	regulation of transcription, DNA-templated	intracellular	nucleic acid binding; metal ion binding		Coding	0
TC0200002741.mm.2	Gm14295	predicted gene 14295	0.23	-0.110001	0.209999	0.0999994	1.59	1.2	1.58	0.929999	-0.0800009	0.27	-0.51	0.32	1.11	0.74	0.869999	0.869999	Coding	100039123	regulation of transcription, DNA-templated	intracellular	nucleic acid binding; metal ion binding		Coding	0
TC0200002746.mm.2	Gm14401	predicted gene 14401 [Source:MGI Symbol;Acc:MGI:3650075]	-0.265	0.0250001	-0.0450001	-0.245	1.385	1.355	0.315	1.105	-0.00500011	0.085	-0.235	0.155	0.0549998	-0.00500011	0.595	0.425	Multiple_Complex		regulation of transcription, DNA-templated	intracellular	nucleic acid binding; metal ion binding		Multiple_Complex	0
TC0200002748.mm.2	Gm14420	predicted gene 14420	0.1725	0.0124998	-0.0375004	0.642499	1.6225	1.3425	1.3825	1.1925	-0.1175	0.232499	-0.5275	0.412499	0.8025	0.902499	0.9325	1.1725	Coding	628308	regulation of transcription, DNA-templated; biological_process	cellular_component; intracellular	molecular_function; nucleic acid binding; metal ion binding		Coding	0
TC0200002749.mm.2	Gm14403	predicted gene 14403	0.505	0.085001	0.605001	0.415001	1.445	1.175	1.565	1.065	0.0950003	-0.0649996	-0.355	0.325001	0.345	1.065	0.685	0.855001	Multiple_Complex	433520	biological_process; regulation of transcription, DNA-templated	cellular_component; intracellular	molecular_function; nucleic acid binding; metal ion binding		Multiple_Complex	0
TC0200002751.mm.2	Gm14322	predicted gene 14322	0.28	0.0599995	0.0299997	0.3	0.64	0.769999	1.02	0.7	-0.0799999	0.0599995	-0.13	0.15	0.43	0.72	0.45	0.78	Multiple_Complex	626802	regulation of transcription, DNA-templated; biological_process	cellular_component; intracellular	molecular_function; nucleic acid binding; metal ion binding		Multiple_Complex	0
TC0200002753.mm.2	Gm14327	predicted gene 14327	0.209999	-0.1	-0.0300007	0.509999	1.84	1.54	1.43	1.59	-0.170001	0.329999	-0.610001	0.449999	0.929999	1.14	1.07	1.44	Multiple_Complex	665205	regulation of transcription, DNA-templated	intracellular	nucleic acid binding		Multiple_Complex	0
TC0200002755.mm.2	Etohi1	ethanol induced 1	0.132501	-0.187499	-0.0874996	0.0325003	1.0525	0.8725	1.0025	0.9125	-0.1275	0.0925007	-0.1375	0.172501	0.562501	0.712501	0.5825	0.882501	Coding	626848	regulation of transcription, DNA-templated	intracellular	nucleic acid binding; metal ion binding		Coding	0
TC0200002757.mm.2	Phactr3	phosphatase and actin regulator 3	-0.395	-0.515	-0.00500011	-0.105	-0.0450001	-0.615001	-0.165	0.134999	0.00500011	-0.0250006	-0.105	0.125	-0.355	-0.535	-0.715	-0.425	Multiple_Complex	74189	biological_process; negative regulation of catalytic activity; regulation of catalytic activity	nucleus; nucleoplasm; nuclear matrix	actin binding; protein phosphatase inhibitor activity; protein phosphatase 1 binding; protein phosphatase type 1 regulator activity		Multiple_Complex	0
TC0200002778.mm.2	Lsm14b	LSM14 homolog B (SCD6, S. cerevisiae)	-0.1125	-0.212501	0.0675001	0.4175	1.1375	0.8175	0.497499	0.8875	0.3475	-0.0124998	-0.3025	-0.0325003	0.8575	0.9275	0.7175	0.5975	Multiple_Complex	241846	regulation of translation; multicellular organismal development; biological_process	ribonucleoprotein complex; cellular_component	poly(A) RNA binding		Multiple_Complex	0
TC0200002779.mm.2	Ss18l1	synovial sarcoma translocation gene on chromosome 18-like 1	-0.41	-0.12	-0.12	-0.24	-0.65	-0.96	-0.31	-0.21	-0.0500002	0.22	0.0699997	-0.24	-0.49	0.0500002	-0.25	-0.97	Multiple_Complex	269397	transcription, DNA-templated; regulation of transcription, DNA-templated; dendrite development; chromatin modification; positive regulation of transcription, DNA-templated; regulation of dendrite development; positive regulation of dendrite morphogenesis	chromosome, centromeric region; kinetochore; condensed nuclear chromosome, centromeric region; nucleus; chromosome; nuclear body; nBAF complex; condensed chromosome kinetochore	DNA binding; transcription factor activity, sequence-specific DNA binding; protein binding		Multiple_Complex	0
TC0200002784.mm.2	Adrm1	adhesion regulating molecule 1	0.0600004	-0.0799999	0.27	0	-0.74	-0.8	-1.03	-0.88	0.16	-0.11	-0.16	0.110001	-0.849999	-0.849999	-0.759999	-1.3	Multiple_Complex	56436	ovarian follicle development; transcription elongation from RNA polymerase II promoter; spermatid development; positive regulation of endopeptidase activity; regulation of T cell differentiation in thymus; follicle-stimulating hormone signaling pathway; proteasome assembly; oogenesis; thymus development; Sertoli cell development; positive regulation of growth hormone receptor signaling pathway; a…	proteasome complex; nucleus; nucleoplasm; cytoplasm; plasma membrane	protease binding; endopeptidase activator activity; proteasome binding		Multiple_Complex	0
TC0200002801.mm.2	Gid8	GID complex subunit 8 homolog (S. cerevisiae)	-0.2625	-0.3125	0.00749969	-0.6225	0.8175	1.0275	0.6375	0.9775	0.0574999	-0.4325	0.157499	0.2175	0.4175	0.9675	0.3875	1.1675	Multiple_Complex	76425	biological_process	nucleus; nucleoplasm; cell junction	molecular_function		Multiple_Complex	0
TC0200002814.mm.2	Ppdpf	pancreatic progenitor cell differentiation and proliferation factor homolog (zebrafish)RIKEN cDNA 2700038C09 gene	-0.16	-0.5	-0.24	-0.41	-4.18	-2.9	-3.8	-3.19	-0.58	0.12	0.18	0.28	-2.79	-3.05	-2.41	-2.63	Multiple_Complex	66496	cell fate specification; multicellular organismal development; cell differentiation; exocrine pancreas development; biological_process	cellular_component	molecular_function		Multiple_Complex	0
TC0200002821.mm.2	Rtel1	regulator of telomere elongation helicase 1	0.2875	0.2575	-0.0924997	0.3375	0.4175	0.3675	0.7175	0.6075	0.0275002	-0.0225	0.7575	-0.7625	1.3775	0.917501	1.5275	0.3675	Multiple_Complex	269400		nucleus			Multiple_Complex	0
TC0200002822.mm.2	Zgpat; Lime1	zinc finger, CCCH-type with G patch domain; Lck interacting transmembrane adaptor 1	0.437501	-0.3825	-0.7925	0.0275011	-0.862499	-0.692499	-1.8225	-0.3325	-0.182499	0.0975008	-0.1325	0.217501	-0.5925	-1.2025	-0.2925	-0.8825	Multiple_Complex	229007; 72699		nucleus; extracellular space; plasma membrane; membrane; integral component of membrane; B cell receptor complex			Multiple_Complex	0
TC0200002827.mm.2	Dnajc5	DnaJ (Hsp40) homolog, subfamily C, member 5	-0.315001	-0.245	-0.0250006	-0.115	-0.955	-0.865	-0.775001	-0.765	-0.0650005	-0.0650005	0.0450001	0.085	-0.935	-0.445	-0.695	-0.525001	Multiple_Complex	13002	negative regulation of neuron apoptotic process	mitochondrion; lysosomal membrane; plasma membrane; synaptic vesicle; membrane; terminal bouton; extracellular exosome; melanosome	glycoprotein binding; protein binding; ATP-dependent protein binding		Multiple_Complex	0
TC0200002830.mm.2	Prpf6	PRP6 pre-mRNA splicing factor 6 homolog (yeast)	-0.085	0.0349998	0.205	0.885	-0.515	0.0550003	-0.625	-1.155	0.155	-0.0649996	-0.265	0.175	-0.215	0.185	-0.385	-0.085	Multiple_Complex	68879	spliceosomal tri-snRNP complex assembly; mRNA splicing, via spliceosome; RNA processing; mRNA processing; RNA localization; RNA splicing; positive regulation of transcription from RNA polymerase II promoter	intracellular; nucleus; nucleoplasm; spliceosomal complex; U5 snRNP; membrane; U4/U6 x U5 tri-snRNP complex; catalytic step 2 spliceosome; nuclear speck; U4/U6 snRNP	transcription coactivator activity; RNA binding; ribonucleoprotein complex binding; poly(A) RNA binding; androgen receptor binding	mRNA_processing_binding_Reactome	Multiple_Complex	0
TC0200002833.mm.2	Tcea2	transcription elongation factor A (SII), 2	0.174999	0.0849991	-0.225	-0.0250006	-0.635	-0.585001	-0.705001	-1.615	0.0249996	0.454999	-0.565001	0.0849991	-1.145	-1.085	-1.015	-1.135	Multiple_Complex	21400	transcription, DNA-templated; regulation of transcription, DNA-templated; regulation of transcription from RNA polymerase II promoter; regulation of DNA-templated transcription, elongation; positive regulation of transcription from RNA polymerase II promoter; translational elongation	nucleus; nucleoplasm; centrosome	nucleic acid binding; DNA binding; zinc ion binding; metal ion binding; translation elongation factor activity; protein binding		Multiple_Complex	0
TC0200002837.mm.2	Polr3k	polymerase (RNA) III (DNA directed) polypeptide K	-0.375	-0.115	0.105	-0.435	0.875	1.235	1.235	0.255	-0.0550003	0.255	-0.085	-0.115	0.635	0.445	0.565	0.705	Multiple_Complex	67005	immune system process; transcription, DNA-templated; termination of RNA polymerase III transcription; innate immune response; defense response to virus	nucleus; DNA-directed RNA polymerase III complex; nucleolus	RNA polymerase III activity; nucleic acid binding; DNA binding; DNA-directed RNA polymerase activity; zinc ion binding; metal ion binding	RNA_transcription_Reactome	Multiple_Complex	0
TC0200002849.mm.2	Meig1	meiosis expressed gene 1	-0.145	0.535	-0.115	1.415	1.335	0.695	0.175	0.835001	-0.175	0.925	-0.935	0.185	-0.185	-0.305	0.615	-0.505	Coding	104362	spermatogenesis; cell differentiation; meiotic cell cycle	nucleus	protein binding		Coding	0
TC0200002876.mm.2	Camk1d	calcium/calmodulin-dependent protein kinase ID	0.0174999	-0.172501	-0.0325003	0.0774994	-1.5125	-1.4725	-1.1625	-1.5425	0.0474997	-0.2725	0.5175	-0.2925	-1.2225	-0.922501	-0.9425	-0.6525	Multiple_Complex	227541		nucleus; cytoplasm	nucleotide binding; catalytic activity; protein kinase activity; protein serine/threonine kinase activity; calmodulin-dependent protein kinase activity; calmodulin binding; ATP binding; kinase activity; transferase activity		Multiple_Complex	0
TC0200002882.mm.2	Gm13199	predicted gene 13199 [Source:MGI Symbol;Acc:MGI:3649231]; predicted gene 13199	0.685	0.185	0.175	0.275001	1.175	1.175	1.415	-0.0450001	0.0349998	0.135	-0.115	-0.0549998	0.605001	0.905	1.375	0.435	Multiple_Complex		biological_process	cellular_component	molecular_function		Multiple_Complex	0
TC0200002894.mm.2	Celf2	CUGBP, Elav-like family member 2	0.120001	-0.209999	-0.11	-0.0699997	-0.0999994	-0.459999	-0.45	-1.27	-0.33	0.3	0.3	-0.27	-0.24	0	-0.389999	-0.78	Multiple_Complex	14007	mRNA splice site selection; mRNA processing	nucleus; cytoplasm	nucleotide binding; nucleic acid binding; RNA binding; poly(A) RNA binding	mRNA_processing_binding_Reactome; mRNA_processing_Reactome	Multiple_Complex	0
TC0200002937.mm.2	Taf3	TAF3 RNA polymerase II, TATA box binding protein (TBP)-associated factor	-0.079999	-0.16	-0.0299997	-0.0699997	-3.14	-2.65	-3.07	-2.29	-0.299999	-0.23	0.400001	0.13	-2.39	-1.73	-2.4	-1.87	Multiple_Complex	209361	negative regulation of transcription from RNA polymerase II promoter; transcription, DNA-templated; regulation of transcription, DNA-templated; regulation of transcription from RNA polymerase II promoter; transcription from RNA polymerase II promoter; negative regulation of sequence-specific DNA binding transcription factor activity; maintenance of protein location in nucleus	cell; nucleus; transcription factor TFIID complex	p53 binding; protein binding; zinc ion binding; metal ion binding		Multiple_Complex	0
TC0200002961.mm.2	Pfkfb3	6-phosphofructo-2-kinase/fructose-2,6-biphosphatase 3	0.23	0.04	0.35	0.0700006	1.23	0.940001	1.18	0.87	0.17	-0.04	-0.16	0.0300007	0.62	0.59	0.83	1.16	Multiple_Complex	170768	fructose 2,6-bisphosphate metabolic process; fructose metabolic process; metabolic process; phosphorylation; dephosphorylation; carbohydrate phosphorylation; brain development; protein dephosphorylation	nucleoplasm	6-phosphofructo-2-kinase activity; fructose-2,6-bisphosphate 2-phosphatase activity; catalytic activity; ATP binding; kinase activity; transferase activity; hydrolase activity		Multiple_Complex	0
TC0200002968.mm.2	Fbxo18	F-box protein 18	0.475	-0.115	-0.105	-0.195	-3.675	-3.505	-3.155	-3.055	-0.334999	-0.0549994	-0.0949993	0.485001	-2.375	-1.625	-1.995	-2.425	Multiple_Complex	50755		chromatin; nucleus; chromosome; SCF ubiquitin ligase complex			Multiple_Complex	0
TC0200002980.mm.2	C1ql3	C1q-like 3	-0.4475	0.0824995	-0.7275	-1.2475	-1.7675	-1.3775	-2.2675	-2.1975	0.1925	0.7025	-0.8675	-0.0275002	-0.4575	-1.6875	-1.4775	-2.0575	Multiple_Complex	227580	regulation of synapse organization	extracellular region; collagen trimer	protein binding		Multiple_Complex	0
TC0200002990.mm.2	Hacd1	3-hydroxyacyl-CoA dehydratase 1	0.1625	-0.00749969	-0.00749969	0.1925	1.0325	0.9025	0.752501	0.802501	-0.0174999	0.0225	-0.1675	0.1625	0.7325	0.802501	1.0325	0.762501	Multiple_Complex	30963	lipid metabolic process; fatty acid metabolic process; fatty acid biosynthetic process; multicellular organismal development; regulation of G2/M transition of mitotic cell cycle; positive regulation of cell-substrate adhesion; myotube differentiation; sphingolipid biosynthetic process; fatty acid elongation; cellular macromolecular complex assembly; very long-chain fatty acid biosynthetic process…	endoplasmic reticulum; membrane; integral component of membrane; endoplasmic reticulum membrane	lyase activity; 3-hydroxyacyl-CoA dehydratase activity; enzyme binding; hydroxyapatite binding		Multiple_Complex	0
TC0200003098.mm.2	Abi1	abl-interactor 1	-0.0725002	-0.192501	-0.152501	-0.482501	-0.252501	-0.212501	-0.472501	-0.512501	-0.212501	0.0874996	-0.112501	0.237499	-0.542501	-0.7025	-0.7425	-0.4525	Multiple_Complex	11308			protein binding; transcription factor binding; protein tyrosine kinase activator activity; protein complex binding		Multiple_Complex	0
TC0200003115.mm.2	Ehmt1	euchromatic histone methyltransferase 1	0.0650005	0.415	0.00500011	0.335	0.435	0.245001	0.395	-0.634999	-0.085	0.0550003	0.595	-0.565	0.835	0.825001	1.455	-0.0649996	Multiple_Complex	77683		nucleus; nucleoplasm; chromosome; cytoplasm; plasma membrane			Multiple_Complex	0
TC0200003118.mm.2	Cacna1b	calcium channel, voltage-dependent, N type, alpha 1B subunit	-0.1925	0.0275002	-0.1925	-0.202499	-0.8125	-0.6525	-0.4325	-0.412499	0.1375	-0.0225	0.1975	-0.3125	-0.4325	-0.7725	-0.7925	-1.5025	Multiple_Complex	12287		plasma membrane; voltage-gated calcium channel complex; membrane; integral component of membrane; dendrite; neuron projection; neuronal cell body; dendritic shaft; protein complex; axon terminus		Calcium_regulation_in_cardiac_cells	Multiple_Complex	0
TC0200003133.mm.2	Nelfb	negative elongation factor complex member B	-0.1175	-0.00750065	-0.0375004	-0.467501	-0.757501	-1.2775	-1.1075	-1.0975	-0.2675	0.3925	0.0225	-0.1475	-0.9975	-1.4975	-0.927501	-0.8475	Multiple_Complex	58202	transcription, DNA-templated; regulation of transcription, DNA-templated; negative regulation of transcription elongation from RNA polymerase II promoter; negative regulation of transcription, DNA-templated	nucleus; nucleoplasm; cytoplasm; NELF complex	protein binding		Multiple_Complex	0
TC0200003135.mm.2	Tubb4b	tubulin, beta 4B class IVB	0.115	-0.345	-0.315001	-0.855001	-3.485	-2.965	-2.555	-2.355	-0.135	0.255	-0.795	0.675	-2.085	-2.395	-1.995	-2.095	Multiple_Complex	227613	microtubule-based process; protein polymerization; metabolic process	nucleus; cytoplasm; cytoskeleton; microtubule; myelin sheath; protein complex; tubulin complex; extracellular exosome; extracellular vesicle	nucleotide binding; double-stranded RNA binding; GTPase activity; structural constituent of cytoskeleton; GTP binding		Multiple_Complex	0
TC0200003141.mm.2	Ssna1	Sjogrens syndrome nuclear autoantigen 1; Sjogren's syndrome nuclear autoantigen 1	-0.205	-0.565	-0.00500011	-0.705	-2.075	-1.475	-2.355	-1.445	-0.625	0.115001	-0.0349998	0.545	-1.965	-1.495	-2.135	-1.065	Multiple_Complex	68475	intraciliary transport; ciliary receptor clustering involved in smoothened signaling pathway	nucleus; cytoplasm; centrosome; cytoskeleton; ciliary basal body; microtubule organizing center	identical protein binding; protein binding		Multiple_Complex	0
TC0200003148.mm.2	BC029214	cDNA sequence BC029214	-0.372499	-0.6325	-0.5525	-0.2225	-2.7725	-2.0525	-2.1625	-1.6525	-0.3325	0.1075	-0.242499	0.467501	-1.6225	-2.0025	-1.9625	-1.1725	Multiple_Complex	227622	DNA repair; double-strand break repair via nonhomologous end joining; cellular response to DNA damage stimulus; DNA ligation involved in DNA repair	nucleus; extracellular exosome; site of double-strand break; Ku70:Ku80 complex; nonhomologous end joining complex	protein homodimerization activity; protein complex scaffold; protein binding		Multiple_Complex	0
TC0200003156.mm.2	C8g	complement component 8, gamma polypeptide	-0.372499	-0.2625	0.00750065	-0.2625	1.1675	1.0275	0.7775	2.0075	0.4575	-0.4025	0.0675001	-0.122499	0.0175009	0.847501	0.517501	0.6575	Multiple_Complex	69379	immune system process; complement activation, alternative pathway; complement activation, classical pathway; cytolysis; innate immune response	extracellular region; membrane attack complex; extracellular space; extracellular exosome; blood microparticle	complement binding; retinol binding; protein complex binding; small molecule binding	Complement_Activation_Classical	Multiple_Complex	0
TC0200003161.mm.2	Gm996	predicted gene 996	-0.110001	-0.47	-0.72	-0.33	-1.92	-1.71	-1.57	-1.52	-0.31	0.42	0.23	-0.34	-1.44	-2.15	-2.09	-2.12	Coding	381353	biological_process	cellular_component	molecular_function		Coding	0
TC0200003164.mm.2	Tmem141	transmembrane protein 141	0.152499	-0.2675	-0.137501	-0.0775003	-0.8675	-0.7275	-1.1575	-0.9375	-0.4075	0.2725	-0.2775	0.412499	-0.887501	-1.0475	-1.2375	-0.677501	Multiple_Complex	51875	biological_process	membrane; integral component of membrane; cellular_component	molecular_function		Multiple_Complex	0
TC0200003171.mm.2	Camsap1	calmodulin regulated spectrin-associated protein 1	-0.5125	-0.6425	-0.452499	-0.362499	-0.1725	-0.412499	-0.3325	-0.352499	-0.532499	0.1575	0.2375	0.137501	-0.122499	-0.5925	-0.9225	-0.582499	Multiple_Complex	227634	cytoskeleton organization; regulation of cell morphogenesis; neuron projection development	cytoplasm; cytoskeleton; microtubule	calmodulin binding; microtubule binding; spectrin binding		Multiple_Complex	0
TC0200003174.mm.2	Ubac1	ubiquitin associated domain containing 1	-0.3375	-0.227499	-0.297499	-0.897499	-1.2875	-1.0875	-2.0675	-1.5375	-0.3375	-0.0374994	0.0725012	0.302501	-1.2375	-1.8475	-1.5175	-1.2275	Multiple_Complex	98766	biological_process; protein ubiquitination	cytoplasm; Golgi apparatus; plasma membrane; extracellular exosome	molecular_function		Multiple_Complex	0
TC0200003184.mm.2	C030048H21Rik	RIKEN cDNA C030048H21 gene [Source:MGI Symbol;Acc:MGI:1924731]; RIKEN cDNA C030048H21 gene	0.68	0.0599999	-0.2	2.84	1.65	1.58	1.85	2.09	0.66	0.11	-0.6	-0.17	0.17	-0.21	-0.75	-1.05	Multiple_Complex		biological_process; microtubule anchoring	cellular_component; centrosome	molecular_function; microtubule binding		Multiple_Complex	0
TC0200003188.mm.2	Snapc4	small nuclear RNA activating complex, polypeptide 4	0.6275	0.367499	-0.1525	0.2075	-0.4425	0.827499	0.617499	-0.922501	-0.0625	0.4375	0.2975	-0.672501	1.0475	0.6375	1.2075	-0.672501	Multiple_Complex	227644		nucleus; snRNA-activating protein complex	DNA binding		Multiple_Complex	0
TC0200003203.mm.2	Med22	mediator complex subunit 22	-0.184999	-0.525	-0.195	-0.985	-2.315	-1.795	-1.915	-1.975	-0.625	0.215	0.0650005	0.345	-1.785	-1.185	-1.625	-0.975	Multiple_Complex	20933	transcription, DNA-templated; regulation of transcription, DNA-templated; regulation of transcription from RNA polymerase II promoter	nucleus; mediator complex; nucleoplasm	RNA polymerase II transcription cofactor activity; protein binding		Multiple_Complex	0
TC0200003204.mm.2	Surf1	surfeit gene 1	0.0875006	-0.242499	0.0375004	-0.3025	-1.2425	-0.7225	-1.2825	-0.912499	-0.3425	0.0775003	-0.0924997	0.3575	-0.942499	-0.7625	-0.652499	-0.582499	Multiple_Complex	20930	oxidative phosphorylation; ATP biosynthetic process; hydrogen ion transmembrane transport	mitochondrion; mitochondrial inner membrane; membrane; integral component of membrane	cytochrome-c oxidase activity; protein binding	Electron_Transport_Chain	Multiple_Complex	0
TC0200003206.mm.2	Rexo4	REX4, RNA exonuclease 4 homolog (S. cerevisiae)	-0.0775013	0.0324993	-0.117501	0.152499	-0.387501	-0.837501	-0.7875	-1.4275	0.112499	0.112499	-0.137501	-0.0875006	-0.927501	-0.617501	-1.2475	-1.0275	Multiple_Complex	227656	biological_process; metabolic process; nucleic acid phosphodiester bond hydrolysis	nucleus; nucleolus	nucleic acid binding; nuclease activity; exonuclease activity; hydrolase activity; phosphoric ester hydrolase activity; T/G mismatch-specific endonuclease activity; poly(A) RNA binding; retroviral 3' processing activity		Multiple_Complex	0
TC0200003212.mm.2	Fam163b	family with sequence similarity 163, member B	-0.252501	-0.7325	-0.0725002	-2.1025	-2.4625	-3.3625	-3.0225	-2.7225	-0.4125	-0.3025	0.707499	0.00749969	-1.7625	-1.5625	-1.7825	-1.5825	Coding	109349	biological_process	membrane; integral component of membrane; cellular_component	molecular_function		Coding	0
TC0200003217.mm.2	Brd3; Mir7578	bromodomain containing 3; microRNA 7578	-0.0800009	-0.0700006	0.00999928	-0.370001	-0.6	-0.64	-0.48	-1.07	-0.51	0.209999	0.519999	-0.22	-0.320001	-0.750001	-0.410001	-0.64	Multiple_Complex	67382; 102466836	transcription, DNA-templated; regulation of transcription, DNA-templated; regulation of transcription from RNA polymerase II promoter; chromatin modification; gene silencing by miRNA; negative regulation of inflammatory response; positive regulation of mRNA catabolic process	nucleus; cellular_component	chromatin binding; lysine-acetylated histone binding		Multiple_Complex	0
TC0200003238.mm.2	Gtf3c4	general transcription factor IIIC, polypeptide 4	-0.1	-0.28	0.0599995	0.5	-1.08	-1.16	-1.72	-1.25	-0.36	0.0199995	0.2	0.14	-0.81	-0.87	-0.87	-1.21	Multiple_Complex	269252	transcription, DNA-templated; biological_process; histone acetylation	transcription factor TFIIIC complex; nucleus	DNA binding; histone acetyltransferase activity; transferase activity; transferase activity, transferring acyl groups; molecular_function		Multiple_Complex	0
TC0200003245.mm.2	Ntng2; 6530402F18Rik	netrin G2; RIKEN cDNA 6530402F18 gene	0.629999	-0.25	0.0199995	-1.03	-1.75	-2.54	-2.06	-1.95	-0.0200005	0.12	-1.24	1.14	-1.57	-1.42	-2.75	-1.84	Multiple_Complex	171171; 76220	multicellular organismal development; nervous system development; axonogenesis; cell differentiation	plasma membrane; membrane; axon; anchored component of membrane; anchored component of plasma membrane	protein binding; molecular_function		Multiple_Complex	0
TC0200003260.mm.2	Wdr34	WD repeat domain 34	0.00999928	-0.160001	-0.150001	0.28	-0.780001	-0.38	-0.68	-0.26	-0.160001	0.219999	-0.13	0.0699997	-0.46	-0.59	-0.25	-0.200001	Multiple_Complex	71820	biological_process	cytoplasm; centriole; cytoskeleton; cytoplasmic dynein complex; axoneme; ciliary basal body; cell projection	molecular_function		Multiple_Complex	0
TC0200003263.mm.2	Zer1	zyg-11 related, cell cycle regulator	0.202499	0.7225	0.0824995	0.202499	-1.1675	-0.7075	-1.0175	-0.7875	0.1825	0.4725	0.1525	-0.8075	-0.7375	-0.6575	-0.9375	-1.0475	Multiple_Complex	227693	protein ubiquitination; regulation of ubiquitin-protein transferase activity	Cul2-RING ubiquitin ligase complex	ubiquitin-protein transferase activity		Multiple_Complex	0
TC0200003264.mm.2	D2Wsu81e	DNA segment, Chr 2, Wayne State University 81, expressed	0.0600004	0.0900002	-0.0599995	-0.309999	-0.33	-0.25	-0.66	0.21	0.190001	-0.37	0.12	0.0600004	-0.58	-0.929999	-0.7	-0.559999	Multiple_Complex	227695	cell cycle; methylation; cell division; biological_process	chromosome, centromeric region; kinetochore; chromosome; condensed chromosome kinetochore; cellular_component			Multiple_Complex	0
TC0200003269.mm.2	Sh3glb2	SH3-domain GRB2-like endophilin B2	0.17	-0.22	-0.26	-0.73	-3.11	-2.47	-2.2	-2.44	-0.68	0.57	-0.2	0.31	-1.61	-2.09	-2.09	-2.19	Multiple_Complex	227700	biological_process	nucleus; nucleoplasm; cytoplasm	molecular_function		Multiple_Complex	0
TC0200003271.mm.2	Crat	carnitine acetyltransferase	-0.125	-0.435	0.0349998	-0.385	-1.035	-1.215	-1.385	-0.395	-0.085	-0.165	0.195	0.0550003	-0.785	-1.025	-0.345	-0.275	Multiple_Complex	12908	lipid metabolic process; fatty acid metabolic process; transport; carnitine metabolic process, CoA-linked	mitochondrion; mitochondrial inner membrane; peroxisome; endoplasmic reticulum; membrane	carnitine O-acetyltransferase activity; receptor binding; transferase activity; transferase activity, transferring acyl groups	Fatty_Acid_Degradation	Multiple_Complex	0
TC0200003277.mm.2	Asb6	ankyrin repeat and SOCS box-containing 6	-0.592501	-0.482501	-0.182501	-0.6925	-1.8625	-1.3225	-1.9125	-0.892501	-0.0925007	0.1375	-0.0425005	-0.00250053	-1.2425	-0.4925	-1.3025	-0.682501	Multiple_Complex	72323	intracellular signal transduction; biological_process; protein ubiquitination	cytoplasm; cellular_component; intracellular	molecular_function		Multiple_Complex	0
TC0200003280.mm.2	Tor1a	torsin family 1, member A (torsin A)	-0.0699997	-0.19	-0.0600004	-0.33	-1.15	-1.3	-1.62	-1.25	-0.49	0.3	0.0199995	0.17	-1.28	-1	-0.93	-1.22	Multiple_Complex	30931			nucleotide binding; protein binding; ATP binding; cytoskeletal protein binding; hydrolase activity; ATPase activity; kinesin binding; misfolded protein binding; unfolded protein binding		Multiple_Complex	0
TC0200003281.mm.2	BC005624	cDNA sequence BC005624	-0.0924997	-0.0825005	-0.0825005	-0.1025	-0.752501	-0.6325	-1.3425	0.1175	0.3175	-0.2125	-0.2725	0.1675	-1.0525	-0.7825	-1.2225	-0.4625	Multiple_Complex	227707	biological_process	nucleoplasm; cytoplasm	molecular_function		Multiple_Complex	0
TC0200003299.mm.2	Swi5	SWI5 recombination repair homolog (yeast)	-0.0924997	-0.3025	-0.2125	-0.5425	-0.582499	-0.7825	-0.7825	-0.7825	-0.3025	0.0874996	-0.0924997	0.3075	-1.0925	-1.0425	-0.8625	-0.5325	Multiple_Complex	72931	double-strand break repair via homologous recombination; DNA repair; cellular response to DNA damage stimulus; cellular response to ionizing radiation	nucleus; Swi5-Sfr1 complex	protein binding		Multiple_Complex	0
TC0200003320.mm.2	Ralgps1	Ral GEF with PH domain and SH3 binding motif 1	0.0699997	0.079999	-0.360001	-0.39	-1.22	-1.07	-0.910001	-1.91	-0.43	0.209999	0.65	-0.43	-0.260001	-0.530001	-0.540001	-1.06	Multiple_Complex	241308	small GTPase mediated signal transduction; regulation of Ral protein signal transduction; positive regulation of GTPase activity	cytoplasm; plasma membrane; membrane; cellular_component; intracellular	guanyl-nucleotide exchange factor activity; Ral guanyl-nucleotide exchange factor activity		Multiple_Complex	0
TC0200003326.mm.2	Zbtb34	zinc finger and BTB domain containing 34	0.23	0.19	-0.330001	-0.210001	-1.78	-0.400001	-0.960001	-0.280001	0.49	-0.0700006	-0.64	0.219999	-0.68	-0.290001	-1.13	-0.490001	Multiple_Complex	241311	biological_process	nucleoplasm; nucleus	molecular_function; nucleic acid binding; metal ion binding		Multiple_Complex	0
TC0200003339.mm.2	Pbx3	pre B cell leukemia homeobox 3	-0.3075	1.0225	0.7525	0.00249958	-1.3575	0.6925	-1.5075	-0.8175	-1.4975	-0.377501	2.4125	-0.5375	1.4725	1.7325	2.2425	1.3825	Multiple_Complex	18516	regulation of respiratory gaseous exchange by neurological system process; transcription, DNA-templated; regulation of transcription, DNA-templated; respiratory gaseous exchange; adult locomotory behavior; dorsal spinal cord development; positive regulation of transcription from RNA polymerase II promoter; neuron development; transcription from RNA polymerase II promoter	nucleus; transcription factor complex	RNA polymerase II distal enhancer sequence-specific DNA binding; transcriptional activator activity, RNA polymerase II distal enhancer sequence-specific binding; DNA binding; transcription factor activity, sequence-specific DNA binding; protein binding; sequence-specific DNA binding		Multiple_Complex	0
TC0200003347.mm.2	Gapvd1	GTPase activating protein and VPS9 domains 1	-0.2075	0.00249958	0.0724993	-0.2275	-1.7575	-0.887501	-2.3975	-0.6475	-0.1575	-0.137501	0.2625	0.0324993	-0.4775	-0.507501	-0.667501	0.0424995	Multiple_Complex	66691	endocytosis; signal transduction; regulation of GTPase activity; positive regulation of GTPase activity; regulation of protein transport	endosome; cytosol; membrane	guanyl-nucleotide exchange factor activity; GTPase activator activity; protein binding; GTPase activating protein binding		Multiple_Complex	0
TC0200003350.mm.2	Rabepk	Rab9 effector protein with kelch motifs	-0.0749998	-0.105	0.115	0.155	-0.705	-0.395	-0.295	-0.615	-0.345	0.285	-0.0550003	0.115	-0.0450001	-0.395	-0.555	-0.315	Multiple_Complex	227746		cytoplasm; endosome; plasma membrane; membrane; intracellular membrane-bounded organelle; endosome membrane			Multiple_Complex	0
TC0200003397.mm.2	Pdcl	phosducin-like	0.0300002	-0.00999975	0.27	-0.14	0.63	0.57	0.38	0.710001	0.32	-0.0299997	0.11	-0.4	0.78	1.07	0.38	1.01	Multiple_Complex	67466	protein folding; visual perception; response to stimulus; negative regulation of protein refolding; heterotrimeric G-protein complex assembly	cytoplasm	protein complex binding; protein binding		Multiple_Complex	0
TC0200003398.mm.2	Rc3h2	ring finger and CCCH-type zinc finger domains 2	-0.0349998	-0.0949993	-0.235	-0.275	-0.865	-0.914999	-1.095	-0.644999	-0.615	0.0750008	0.215	0.325001	-0.745	-0.605	-0.575	-0.674999	Multiple_Complex	319817	protein polyubiquitination; B cell homeostasis; post-embryonic development; regulation of gene expression; posttranscriptional regulation of gene expression; multicellular organism growth; T cell proliferation; T cell homeostasis; lung alveolus development; lymph node development; spleen development; limb development; T follicular helper cell differentiation; positive regulation of NIK/NF-kappaB …	nucleoplasm; cytoplasm; cell surface; membrane; cytoplasmic mRNA processing body			Multiple_Complex	0
TC0200003407.mm.2	Dennd1a	DENN/MADD domain containing 1A	-0.1175	0.1125	-0.3875	0.0325003	-1.6275	-1.0475	-1.7675	-1.5775	-0.2875	0.1525	0.0325003	0.1025	-0.9875	-2.1775	-1.0575	-1.6775	Multiple_Complex	227801	transport; endocytosis; protein transport; regulation of Rab protein signal transduction; positive regulation of GTPase activity; synaptic vesicle endocytosis	cell; plasma membrane; membrane; cell junction; clathrin-coated vesicle; dendrite; clathrin-coated vesicle membrane; cytoplasmic vesicle; neuronal cell body; synapse; presynaptic membrane	guanyl-nucleotide exchange factor activity; protein binding; Rab guanyl-nucleotide exchange factor activity; SH3 domain binding		Multiple_Complex	0
TC0200003424.mm.2	Nr6a1	nuclear receptor subfamily 6, group A, member 1	-0.245	0.335	0.185	0.00500011	1.045	0.585	0.855001	0.755	0.285001	0.125	-0.315	-0.0949993	0.495001	0.475	0.185	-0.474999	Multiple_Complex	14536	negative regulation of transcription from RNA polymerase II promoter; transcription, DNA-templated; regulation of transcription, DNA-templated; multicellular organismal development; spermatogenesis; cell differentiation; steroid hormone mediated signaling pathway; positive regulation of transcription from RNA polymerase II promoter; transcription from RNA polymerase II promoter; gamete generation	nucleus; transcription factor complex	RNA polymerase II core promoter proximal region sequence-specific DNA binding; transcriptional activator activity, RNA polymerase II core promoter proximal region sequence-specific binding; DNA binding; transcription factor activity, sequence-specific DNA binding; steroid hormone receptor activity; protein binding; zinc ion binding; protein homodimerization activity; sequence-specific DNA binding…		Multiple_Complex	0
TC0200003473.mm.2	Zeb2; Mir5129	zinc finger E-box binding homeobox 2; microRNA 5129	-0.545	0.115	-0.325	-0.975	-1.125	0.105	-1.295	-1.365	-0.105	0.175	0.155	-0.225	0.455	0.215	0.565	0.405	Multiple_Complex	24136; 100628598		nucleus; membrane; integral component of membrane	transcriptional activator activity, RNA polymerase II distal enhancer sequence-specific binding; nucleic acid binding; DNA binding; metal ion binding; R-SMAD binding	TGF_Beta_Signaling_Pathway	Multiple_Complex	0
TC0200003512.mm.2	Rnd3	Rho family GTPase 3	0.162499	0.992499	0.7125	0.4425	0.9725	1.5925	0.9325	-0.4375	-0.3475	0.3025	0.3125	-0.2675	1.0225	1.6725	2.0425	2.4025	Multiple_Complex	74194	small GTPase mediated signal transduction	intracellular; Golgi apparatus; focal adhesion; membrane; extracellular exosome; Golgi membrane; integral component of membrane	nucleotide binding; protein binding; GTP binding		Multiple_Complex	0
TC0200003532.mm.2	Arl5a	ADP-ribosylation factor-like 5A	-0.15	-0.37	-0.0299997	-0.42	-1.08	-1.23	-1.15	-1.58	-0.49	0.25	-0.16	0.400001	-1.14	-0.969999	-1.41	-1	Multiple_Complex	75423	small GTPase mediated signal transduction; biological_process	intracellular; cellular_component	nucleotide binding; GTP binding		Multiple_Complex	0
TC0200003552.mm.2	Rprm	reprimo, TP53 dependent G2 arrest mediator candidate	-0.12	-0.54	-0.7	-2.38	-2.8	-1.72	-1.1	-2.04	0.0200005	-0.299999	-0.0899992	0.37	-2.12	-0.519999	-1.33	-0.69	Coding	67874	cell cycle arrest; regulation of mitotic cell cycle	cytoplasm; membrane; integral component of membrane	molecular_function; protein binding		Coding	0
TC0200003560.mm.2	Nr4a2	nuclear receptor subfamily 4, group A, member 2	0.67	0.34	0.45	-0.32	0.23	-0.23	0.99	-1.05	0.73	-0.24	-0.97	0.48	0.93	1.15	0.69	0.76	Multiple_Complex	18227		nucleus; nucleoplasm; cytoplasm		Nuclear_Receptors	Multiple_Complex	0
TC0200003573.mm.2	Ermn	ermin, ERM-like protein	-0.395	-0.045001	0.344999	0.294999	0.254999	0.235	0.374999	-0.315001	0.0249996	-0.0950003	-0.485001	0.554999	-1.165	-0.215	-1.205	0.0949993	Coding	77767	morphogenesis of a branching structure; actin filament organization; regulation of cell shape; regulation of cell projection organization	cytoplasm; cytoskeleton; cell cortex; filopodium; internode region of axon; paranode region of axon; neuronal cell body; myelin sheath; extracellular exosome	actin binding; actin filament binding		Coding	0
TC0200003576.mm.2	Acvr1c	activin A receptor, type IC	-0.179999	-0.58	0.23	0.960001	0.88	0.790001	-0.27	0.31	-0.65	-0.0699997	0.64	0.0800009	0.950001	0.6	1.1	0.6	Coding	269275		cytoplasm; plasma membrane; cell surface; membrane; integral component of membrane; activin receptor complex	nucleotide binding; protein kinase activity; protein serine/threonine kinase activity; transmembrane receptor protein serine/threonine kinase activity; receptor signaling protein serine/threonine kinase activity; ATP binding; kinase activity; activin receptor activity, type I; transferase activity; growth factor binding; nodal binding; SMAD binding; metal ion binding; activin binding; BMP recepto…		Coding	0
TC0200003590.mm.2	Wdsub1	WD repeat, SAM and U-box domain containing 1	0.1075	-0.0524998	-0.0225	0.3775	-2.6225	-1.9225	-1.9325	-1.6125	-0.3625	0.4575	-0.4725	0.3775	-1.4725	-1.8125	-2.6625	-1.8625	Multiple_Complex	72137	protein ubiquitination; biological_process	cellular_component	ubiquitin-protein transferase activity; molecular_function		Multiple_Complex	0
TC0200003592.mm.2	Baz2b	bromodomain adjacent to zinc finger domain, 2B	-0.14	0.51	0.19	0.0500002	0.7	-0.280001	0.929999	-0.42	-0.22	0.19	0.7	-0.67	0.9	0.75	1.21	0.0500002	Multiple_Complex	407823	biological_process	cellular_component; nucleus	molecular_function; DNA binding; zinc ion binding; metal ion binding		Multiple_Complex	0
TC0200003607.mm.2	Rbms1	RNA binding motif, single stranded interacting protein 1	0.47	0.43	9.53674e-07	1.2	1.51	1.04	1.7	1.19	0.6	0.0900011	-0.809999	0.120001	0.93	0.830001	0.110001	0.690001	Multiple_Complex	56878	DNA replication	nucleus	nucleotide binding; nucleic acid binding; DNA binding; RNA binding; poly(A) RNA binding; protein binding	mRNA_processing_binding_Reactome	Multiple_Complex	0
TC0200003632.mm.2	Kcnh7	potassium voltage-gated channel, subfamily H (eag-related), member 7	-0.3275	-0.127501	0.0524988	-0.477501	-1.1475	-0.647501	-0.8675	-0.647501	-0.1175	-0.1175	0.282499	-0.0475006	-0.187501	0.0724993	-0.2875	-0.447501	Multiple_Complex	170738	transport; ion transport; potassium ion transport; regulation of ion transmembrane transport; regulation of membrane potential; protein heterooligomerization; transmembrane transport; potassium ion transmembrane transport; circadian rhythm	integral component of plasma membrane; membrane; integral component of membrane	ion channel activity; inward rectifier potassium channel activity; voltage-gated ion channel activity; voltage-gated potassium channel activity; potassium channel activity		Multiple_Complex	0
TC0200003643.mm.2	Fign	fidgetin	-0.147501	0.622499	0.322499	-0.8275	-1.9875	-1.2075	-1.5075	-2.4475	-0.547501	0.242499	-0.177501	0.482499	-2.1575	-1.1975	-1.9075	-0.9475	Multiple_Complex	60344	cell cycle; mitotic nuclear division; locomotory behavior; regulation of double-strand break repair via homologous recombination; cytoplasmic microtubule organization; cell division	nucleus; cytoplasm; cytoskeleton; microtubule; nuclear matrix; microtubule organizing center	nucleotide binding; ATP binding; protein C-terminus binding; microtubule-severing ATPase activity		Multiple_Complex	0
TC0200003654.mm.2	Grb14	growth factor receptor bound protein 14	0.1025	-0.4775	0.00250053	0.2725	1.1625	1.2325	0.9025	0.172501	-0.1475	0.2325	-0.997499	0.9125	0.172501	0.5225	-0.4575	0.6825	Multiple_Complex	50915	signal transduction; insulin receptor signaling pathway; negative regulation of insulin receptor signaling pathway; positive regulation of signal transduction	cytoplasm; endosome; Golgi apparatus; plasma membrane; membrane; intracellular membrane-bounded organelle; Golgi membrane; endosome membrane	SH3/SH2 adaptor activity; protein binding; phosphoprotein binding		Multiple_Complex	0
TC0200003666.mm.2	Scn3a	sodium channel, voltage-gated, type III, alpha	-0.277499	0.462501	0.142501	0.4525	0.232501	0.232501	0.262501	0.1125	0.0825005	-0.287499	0.4425	-0.237499	0.642501	0.842501	0.762501	0.4125	Multiple_Complex	20269	neuronal action potential; sensory perception of pain; sodium ion transmembrane transport; response to pyrethroid; cellular response to antibiotic; membrane depolarization during action potential; sodium ion transport; transport; ion transport; potassium ion transport; regulation of ion transmembrane transport; transmembrane transport; potassium ion transmembrane transport	voltage-gated sodium channel complex; cytoplasm; plasma membrane; membrane; axon; neuronal cell body; voltage-gated potassium channel complex; integral component of membrane	voltage-gated sodium channel activity; calmodulin binding; sodium ion binding; ion channel activity; voltage-gated ion channel activity; voltage-gated potassium channel activity; potassium channel activity; sodium channel activity		Multiple_Complex	0
TC0200003680.mm.2	Scn9a	sodium channel, voltage-gated, type IX, alpha	0.5675	0.4075	0.0275002	1.1375	1.4975	1.1475	1.2675	0.9875	0.3075	0.1775	-0.6225	0.1375	0.877501	1.3275	0.5675	0.5275	Multiple_Complex	20274	transport; ion transport; sodium ion transport; inflammatory response; response to toxic substance; post-embryonic development; neuronal action potential; regulation of ion transmembrane transport; sodium ion transmembrane transport; behavioral response to pain; transmembrane transport; membrane depolarization during action potential	voltage-gated sodium channel complex; plasma membrane; membrane; integral component of membrane	ion channel activity; voltage-gated ion channel activity; voltage-gated sodium channel activity; sodium channel activity; sodium ion binding		Multiple_Complex	0
TC0200003701.mm.2	Fastkd1	FAST kinase domains 1	0.2925	0.6925	0.702499	0.5125	0.322499	0.2125	0.4325	-0.7075	0.0124998	-0.2575	0.2625	-0.0174999	-0.0775003	0.7225	-0.1575	-0.3075	Multiple_Complex	320720	cellular respiration; protein phosphorylation	mitochondrion	protein kinase activity; poly(A) RNA binding		Multiple_Complex	0
TC0200003703.mm.2	Ccdc173	coiled-coil domain containing 173	-0.0549994	0.535001	-0.264999	0.695001	-1.045	-0.434999	-1.315	-0.804999	0.0250006	0.315001	-0.235	-0.105	-0.674999	-0.574999	-0.145	-0.00499916	Multiple_Complex	75051	biological_process	cellular_component	molecular_function		Multiple_Complex	0
TC0200003705.mm.2	Mettl5	methyltransferase like 5	0.447499	0.3075	-0.0325003	-0.132501	0.447499	0.9675	-0.0425005	0.7175	-0.2925	0.0474997	-0.0825005	0.327499	0.3875	0.7275	0.907499	0.957499	Multiple_Complex	75422	methylation; biological_process	cellular_component			Multiple_Complex	0
TC0200003712.mm.2	Tlk1	tousled-like kinase 1	-0.3025	-0.0524998	-0.0424995	-0.0924997	0.4575	0.5575	0.3475	0.6875	0.2675	-0.0124998	-0.3925	0.1375	0.0875006	0.3175	0.127501	0.4075	Multiple_Complex	228012	regulation of chromatin assembly or disassembly; protein phosphorylation; intracellular protein transport; cellular response to DNA damage stimulus; cell cycle; phosphorylation; chromatin modification; intracellular signal transduction	intracellular; nucleus	nucleotide binding; protein kinase activity; protein serine/threonine kinase activity; ATP binding; kinase activity; transferase activity; protein binding		Multiple_Complex	0
TC0200003720.mm.2	Slc25a12	solute carrier family 25 (mitochondrial carrier, Aralar), member 12	-0.224999	-0.385	-0.115	-1.205	-2.785	-3.075	-3.185	-2.415	-0.495	0.0250006	0.435	0.0349998	-1.895	-2.155	-2.455	-1.965	Multiple_Complex	78830		mitochondrion; mitochondrial inner membrane; membrane; integral component of membrane; myelin sheath	L-glutamate transmembrane transporter activity; calcium ion binding; L-aspartate transmembrane transporter activity; metal ion binding		Multiple_Complex	0
TC0200003728.mm.2	Dlx2	distal-less homeobox 2	-0.215	0.455	0.205	-0.795	-4.765	-2.735	-3.795	-3.595	-1.395	-0.0349998	2.025	-0.594999	-1.795	-1.715	-1.605	-1.165	Multiple_Complex	13392	negative regulation of transcription from RNA polymerase II promoter; regulation of transcription, DNA-templated; regulation of transcription from RNA polymerase II promoter; multicellular organismal development; proximal/distal pattern formation; subpallium development; hippocampus development; olfactory bulb development; forebrain neuron differentiation; regulation of transcription from RNA pol…	nucleus	RNA polymerase II regulatory region sequence-specific DNA binding; transcriptional activator activity, RNA polymerase II transcription regulatory region sequence-specific binding; DNA binding; chromatin binding; single-stranded RNA binding; protein binding; sequence-specific DNA binding		Multiple_Complex	0
TC0200003745.mm.2	Sp3	trans-acting transcription factor 3	-0.424999	0.335	0.00500011	0.245001	1.045	0.935	0.575001	0.0650005	-0.245	0.145	-0.0249996	0.125001	0.855001	1.025	1.055	1.215	Multiple_Complex	20687		nucleus; nucleoplasm; cytoplasm; Golgi apparatus; plasma membrane; transcriptional repressor complex; PML body	RNA polymerase II regulatory region sequence-specific DNA binding; RNA polymerase II core promoter sequence-specific DNA binding; core promoter proximal region sequence-specific DNA binding; transcriptional repressor activity, RNA polymerase II core promoter proximal region sequence-specific binding; nucleic acid binding; DNA binding; chromatin binding; double-stranded DNA binding; transcription …		Multiple_Complex	0
TC0200003747.mm.2	Gm11084	predicted gene 11084 [Source:MGI Symbol;Acc:MGI:3779315]	0.434999	0.494999	-0.665001	0.654999	1.835	1.435	2.405	0.0149994	0.224998	0.304999	0.304999	-0.835001	2.255	2.155	1.805	0.954999	Coding		biological_process	cellular_component	molecular_function		Coding	0
TC0200003752.mm.2	Cir1	corepressor interacting with RBPJ, 1	-0.135	0.355	0.335	0.435	-1.095	-0.805	-0.605	-1.015	0.0550003	0.0650005	-0.0950003	-0.0249996	-1.285	-0.255	-0.345	-0.195	Multiple_Complex	66935	negative regulation of transcription from RNA polymerase II promoter; transcription, DNA-templated; regulation of transcription, DNA-templated; mRNA processing; RNA splicing; negative regulation of transcription, DNA-templated; positive regulation of transcription from RNA polymerase II promoter	histone deacetylase complex; nucleus; cytoplasm; cytoskeleton; nuclear speck; microtubule organizing center	protein binding; histone deacetylase binding		Multiple_Complex	0
TC0200003753.mm.2	Gpr155	G protein-coupled receptor 155	-0.145	0.085	0.0150003	0.715	1.575	1.315	0.955001	1.375	0.0250006	0.305	-0.325	-0.00499916	1.205	1.205	0.755	0.995001	Multiple_Complex	68526	cognition; transmembrane transport; intracellular signal transduction	extracellular exosome; membrane; integral component of membrane; intracellular	molecular_function		Multiple_Complex	0
TC0200003765.mm.2	Atp5g3	ATP synthase, H+ transporting, mitochondrial F0 complex, subunit C3 (subunit 9)	0.135	-0.254999	-0.0249996	-0.0249996	0.665001	0.595	0.485001	0.605001	-0.224999	-0.00499916	0.0150003	0.215	0.365001	0.595	0.455001	0.815001	Multiple_Complex	228033	transport; ion transport; ATP synthesis coupled proton transport; ATP hydrolysis coupled proton transport; proton transport; aging; biological_process; response to ethanol	mitochondrion; membrane; integral component of membrane; proton-transporting two-sector ATPase complex, proton-transporting domain; proton-transporting ATP synthase complex, coupling factor F(o); mitochondrial membrane	lipid binding; hydrogen ion transmembrane transporter activity	Electron_Transport_Chain	Multiple_Complex	0
TC0200003811.mm.2	Sestd1	SEC14 and spectrin domains 1	0.5275	0.3475	-0.00249958	-0.3725	1.2575	1.0475	2.1275	0.9075	0.0775003	0.4575	0.3575	-0.8925	1.7175	2.4975	1.1575	1.6275	Multiple_Complex	228071		calcium channel complex	phosphatidylinositol-4,5-bisphosphate binding; phosphatidylinositol-5-phosphate binding; phosphatidylinositol-3-phosphate binding; phosphatidylinositol-3,4-bisphosphate binding; phosphatidylinositol-4-phosphate binding; phosphatidic acid binding; phosphatidylinositol-3,5-bisphosphate binding; protein binding		Multiple_Complex	0
TC0200003815.mm.2	Zfp385b	zinc finger protein 385B	-0.405	-0.0649996	0.575	-0.135	-0.425	-0.205	-0.145	-0.675	-1.175	-0.345	1.745	-0.225	1.725	1.735	2.085	1.945	Multiple_Complex	241494	apoptotic process; intrinsic apoptotic signaling pathway by p53 class mediator	intracellular; nucleus	p53 binding; nucleic acid binding; RNA binding; zinc ion binding; metal ion binding		Multiple_Complex	0
TC0200003830.mm.2	Pde1a	phosphodiesterase 1A, calmodulin-dependent	-0.245001	-0.355	-0.0250006	0.705	-0.0550003	-0.555	-0.435	-0.0150003	0.365	0.535	-0.985001	0.085	-0.105	-0.545	-1.125	-1.065	Multiple_Complex	18573	cAMP catabolic process; signal transduction; regulation of smooth muscle cell apoptotic process; cGMP catabolic process; regulation of smooth muscle cell proliferation; metabolic process	nucleus; cytoplasm; neuronal cell body	3',5'-cyclic-nucleotide phosphodiesterase activity; 3',5'-cyclic-AMP phosphodiesterase activity; calmodulin-dependent cyclic-nucleotide phosphodiesterase activity; calmodulin binding; phosphoric diester hydrolase activity; hydrolase activity; cGMP binding; metal ion binding; calcium- and calmodulin-regulated 3',5'-cyclic-GMP phosphodiesterase activity	G_Protein_Signaling	Multiple_Complex	0
TC0200003834.mm.2	Frzb	frizzled-related protein	0.0824995	-0.5075	-0.0574999	-1.7475	-1.3175	-2.0675	-1.2575	-0.8675	-0.0775003	-0.4375	0.5225	-0.00749969	-0.4075	-0.6175	-0.0474997	1.4625	Multiple_Complex	20378	multicellular organismal development; negative regulation of cell proliferation; negative regulation of cell development; Wnt signaling pathway; cell differentiation; negative regulation of Wnt signaling pathway; negative regulation of cell growth; non-canonical Wnt signaling pathway; inner ear morphogenesis; positive regulation of apoptotic process; positive regulation of fat cell differentiatio…	extracellular region; extracellular space; integral component of membrane	protein binding; Wnt-protein binding; G-protein coupled receptor activity; Wnt-activated receptor activity		Multiple_Complex	0
TC0200003837.mm.2	Nckap1	NCK-associated protein 1	0.11	-0.0700006	-0.25	0	1.34	0.759999	0.809999	0.719999	-0.41	0.19	-0.14	0.36	1.14	1.2	0.61	0.929999	Multiple_Complex	50884	in utero embryonic development; somitogenesis; neural tube closure; zygotic determination of anterior/posterior axis, embryo; endoderm development; mesodermal cell migration; embryonic body morphogenesis; positive regulation of lamellipodium assembly; Rac protein signal transduction; lamellipodium assembly; notochord development; establishment or maintenance of actin cytoskeleton polarity; regula…	cytoplasm; plasma membrane; focal adhesion; membrane; integral component of membrane; lamellipodium; SCAR complex; cell projection; extracellular exosome; lamellipodium membrane	protein binding; protein complex binding; Rac GTPase binding	Circadian_Exercise	Multiple_Complex	0
TC0200003873.mm.2	Tmx2	thioredoxin-related transmembrane protein 2	-0.0275002	-0.5275	0.00249958	-0.137501	0.272499	0.232499	0.232499	1.1325	-0.337501	-0.0375004	-0.0575008	0.4325	0.2925	0.702499	0.1725	0.852499	Multiple_Complex	66958	cell redox homeostasis; biological_process	membrane; integral component of membrane; cellular_component; cell	molecular_function		Multiple_Complex	0
TC0200003888.mm.2	Lrrc55	leucine rich repeat containing 55	0.139999	-0.670001	0.04	-0.8	-1.53	-1.15	-0.62	-1.15	-0.38	-0.68	1.16	-0.1	0.549999	0.759999	1.17	1.81	Multiple_Complex	241528	transport; ion transport; axonogenesis; biological_process	plasma membrane; membrane; integral component of membrane; cellular_component	molecular_function		Multiple_Complex	0
TC0200004107.mm.2	Slc39a13	solute carrier family 39 (metal ion transporter), member 13	-0.0225	-0.0525007	0.0374994	-0.6025	-1.0825	-1.6325	-1.3525	-1.1225	-0.0125008	0.1075	-0.4425	0.3475	-0.7825	-1.1125	-1.7425	-0.6925	Multiple_Complex	68427		endoplasmic reticulum membrane; Golgi apparatus; membrane; integral component of membrane; perinuclear region of cytoplasm; Golgi membrane	zinc ion transmembrane transporter activity; protein homodimerization activity; metal ion transmembrane transporter activity; protein binding		Multiple_Complex	0
TC0200004111.mm.2	Ddb2	damage specific DNA binding protein 2	0.125	0.205	0.0249996	0.105	0.775	1.155	1.365	0.915	-0.0950003	0.0749998	0.424999	-0.405001	1.205	1.045	1.485	1.415	Multiple_Complex	107986	protein polyubiquitination; DNA repair; pyrimidine dimer repair; cellular response to DNA damage stimulus; response to UV; histone H2A monoubiquitination; protein autoubiquitination; UV-damage excision repair; protein ubiquitination	nucleus; nucleoplasm; cell junction; Cul4B-RING E3 ubiquitin ligase complex; protein complex	DNA binding; damaged DNA binding; ubiquitin-protein transferase activity		Multiple_Complex	0
TC0200004126.mm.2	Atg13	autophagy related 13	-0.250001	-0.0700006	-0.410001	-0.490001	-0.77	-1.2	-1.24	-1.13	-0.48	-0.1	0.339999	0.24	-0.990001	-0.93	-1.13	-0.900001	Multiple_Complex	51897	autophagosome assembly; autophagy; mitophagy in response to mitochondrial depolarization; positive regulation of protein targeting to mitochondrion	pre-autophagosomal structure; cytoplasm; mitochondrion; cytosol; ATG1/ULK1 kinase complex	protein binding; protein kinase binding		Multiple_Complex	0
TC0200004130.mm.2	Dgkz	diacylglycerol kinase zeta	0.22	-0.65	-0.27	-1.32	-2.44	-2.64	-2	-2.78	-0.0199995	0.18	-0.15	-0.0100002	-1.74	-2.03	-1.92	-2.77	Multiple_Complex	104418		nucleus; nucleoplasm; cytoplasm; plasma membrane; membrane; lamellipodium		Smooth_muscle_contraction	Multiple_Complex	0
TC0200004138.mm.2	Mapk8ip1	mitogen-activated protein kinase 8 interacting protein 1	-0.4875	-0.6475	-0.6775	-0.4075	-3.4875	-3.0875	-4.5575	-2.7275	0.0524998	0.1625	-0.3675	0.1525	-2.3475	-3.9475	-3.1075	-3.0475	Multiple_Complex	19099	regulation of transcription, DNA-templated; signal transduction; JUN phosphorylation; positive regulation of signal transduction; vesicle-mediated transport; negative regulation of apoptotic process; negative regulation of JUN kinase activity; regulation of JNK cascade; negative regulation of JNK cascade; negative regulation of intrinsic apoptotic signaling pathway	nucleus; cytoplasm; mitochondrion; endoplasmic reticulum; cytosol; membrane; axon; dendrite; neuron projection; dendritic growth cone; axonal growth cone; cell body; dentate gyrus mossy fiber; synapse; perinuclear region of cytoplasm; endoplasmic reticulum membrane; mitochondrial membrane	MAP-kinase scaffold activity; protein binding; JUN kinase binding; kinesin binding; protein kinase binding; mitogen-activated protein kinase kinase binding; mitogen-activated protein kinase kinase kinase binding; identical protein binding		Multiple_Complex	0
TC0200004140.mm.2	Cry2	cryptochrome 2 (photolyase-like)	-0.3225	-0.0725002	0.0274992	0.3775	-0.3225	-1.0425	-0.7725	-0.212501	0.3375	-0.0225	-0.1825	-0.132501	-0.8525	-0.8525	-1.3525	-0.7325	Multiple_Complex	12953		nucleus; cytoplasm; mitochondrion; nucleoplasm; cytosol	nucleotide binding; transcription regulatory region sequence-specific DNA binding; transcription factor activity, transcription factor binding; DNA binding; damaged DNA binding; single-stranded DNA binding; protein binding; photoreceptor activity; kinase binding; protein kinase binding; phosphatase binding; nuclear hormone receptor binding; ubiquitin binding; FAD binding; DNA photolyase activity	Circadian_Exercise	Multiple_Complex	0
TC0200004163.mm.2	Ext2	exostoses (multiple) 2	-0.2225	-0.1525	-0.4125	0.3875	-1.5325	-0.6125	-1.0225	-0.8625	-0.1725	-0.0625	0.2375	-0.00249958	-0.5825	-0.8525	-0.9825	-0.7725	Multiple_Complex	14043					Multiple_Complex	0
TC0200004169.mm.2	Hsd17b12	hydroxysteroid (17-beta) dehydrogenase 12	-0.0625	0.0675001	0.1075	0.00749969	-0.9625	-0.4225	-0.1725	-0.582499	0.00749969	0.4675	-0.5925	0.1175	-0.3825	-0.3925	-0.7125	0.2275	Multiple_Complex	56348	lipid metabolic process; steroid biosynthetic process; metabolic process; positive regulation of cell-substrate adhesion; extracellular matrix organization; oxidation-reduction process; fatty acid biosynthetic process; estrogen biosynthetic process	proteinaceous extracellular matrix; endoplasmic reticulum; membrane; integral component of membrane; endoplasmic reticulum membrane	fibronectin binding; estradiol 17-beta-dehydrogenase activity; collagen binding; heparin binding; oxidoreductase activity; protein binding		Multiple_Complex	0
TC0200004177.mm.2	Ttc17	tetratricopeptide repeat domain 17	0.0824995	-0.0574999	0.0124998	-0.1375	-0.4075	-0.7375	-0.927501	-0.8575	-0.0675001	-0.2475	0.1325	0.1825	-0.8175	-0.1375	-0.627501	-0.5175	Multiple_Complex	74569	cell projection organization; actin filament polymerization; cilium organization	cytoplasm; cytoskeleton; plasma membrane; actin cytoskeleton; membrane	molecular_function		Multiple_Complex	0
TC0200004196.mm.2	Gm10800	predicted gene 10800 [Source:MGI Symbol;Acc:MGI:3641657]	-0.262501	1.0975	0.2175	1.1475	2.3075	2.2675	2.2075	1.0875	-0.382501	0.4675	0.897499	-0.9825	3.0575	2.6875	2.3275	2.1675	Coding		biological_process	cellular_component; membrane; integral component of membrane	molecular_function		Coding	0
TC0200004207.mm.2	Ldlrad3	low density lipoprotein receptor class A domain containing 3	0.112499	0.062499	0.0324993	-0.437501	-1.6575	-1.4375	-1.4275	-1.9975	-0.6975	0.5025	0.152499	0.0424995	-0.9375	-0.607501	-0.5775	-1.0275	Multiple_Complex	241576	receptor-mediated endocytosis; regulation of protein processing	plasma membrane; membrane; integral component of membrane; cell junction	beta-amyloid binding		Multiple_Complex	0
TC0200004213.mm.2	Trim44	tripartite motif-containing 44	-0.43	-0.31	-0.11	-0.84	-0.9	-0.92	-1.22	-1.31	-0.04	0.0199995	0.04	-0.0200005	-0.94	-0.41	-1.17	-0.56	Multiple_Complex	80985		intracellular	zinc ion binding; metal ion binding; protein binding		Multiple_Complex	0
TC0200004217.mm.2	Fjx1	four jointed box 1 (Drosophila)	-0.4575	-0.577499	-0.4675	-1.1075	-2.5975	-1.7775	-2.0675	-1.6275	-0.2375	0.0925007	-0.0474997	0.1925	-0.9275	-0.907499	-0.9475	-1.0975	Coding	14221	cell-cell signaling; retina layer formation	extracellular region; extracellular space			Coding	0
TC0200004228.mm.2	Nat10	N-acetyltransferase 10	0.1875	0.3575	0.5375	0.8675	1.5275	1.2275	1.5175	1.2975	-0.1425	0.2675	-0.122499	-0.00249958	1.2475	1.7175	1.6375	0.887501	Multiple_Complex	98956	biological_process; metabolic process	nuclear chromosome, telomeric region; nucleus; membrane; nucleolus			Multiple_Complex	0
TC0200004229.mm.2	Caprin1	cell cycle associated protein 1	-0.287499	0.0425005	-0.0774994	0.3225	0.6425	0.5625	0.6625	0.422501	-0.1675	0.00250053	-0.0774994	0.2425	0.3325	0.8325	0.422501	0.7325	Multiple_Complex	53872	negative regulation of translation; cell differentiation; positive regulation of dendrite morphogenesis; positive regulation of dendritic spine morphogenesis		RNA binding; poly(A) RNA binding		Multiple_Complex	0
TC0200004236.mm.2	Gm10799	predicted gene 10799 [Source:MGI Symbol;Acc:MGI:3642868]	0.265	-0.145	0.205	0.415	0.495	0.405	0.435	1.145	0.415	-0.385	0.155	-0.185	0.615	0.445	0.205	-0.0150003	Coding		biological_process	cellular_component	molecular_function		Coding	0
TC0200004241.mm.2	Hipk3; Mir1902	homeodomain interacting protein kinase 3; microRNA 1902	0.11	0.1	0.04	-0.18	-0.51	-0.809999	-0.8	-0.46	0.0500002	-0.24	-0.41	0.6	-0.76	-0.22	-1.01	-0.44	Multiple_Complex	15259; 100316678	negative regulation of transcription from RNA polymerase II promoter; transcription, DNA-templated; regulation of transcription, DNA-templated; protein phosphorylation; apoptotic process; mRNA transcription; phosphorylation; peptidyl-serine phosphorylation; peptidyl-threonine phosphorylation; negative regulation of apoptotic process; positive regulation of DNA binding; negative regulation of JUN …	nucleus; cytoplasm; PML body	nucleotide binding; DNA binding; transcription corepressor activity; protein kinase activity; protein serine/threonine kinase activity; protein binding; ATP binding; kinase activity; transferase activity		Multiple_Complex	0
TC0200004245.mm.2	Tcp11l1	t-complex 11 like 1	-0.0100002	-0.0799999	0.19	0.349999	-0.83	-0.67	-0.89	-0.51	0.219999	-0.24	0.0299997	-0.0100002	-0.42	-0.46	-0.49	-0.46	Multiple_Complex	320554	biological_process	microtubule; cellular_component	molecular_function		Multiple_Complex	0
TC0200004249.mm.2	Depdc7	DEP domain containing 7	-0.3175	-0.4075	0.2425	0.3525	0.3125	-0.2775	-0.4275	-1.1875	-0.1775	0.0425005	-1.4275	1.5625	-1.6675	-0.6875	-0.6675	-0.00749969	Multiple_Complex	211896	intracellular signal transduction; biological_process	cellular_component; intracellular	molecular_function		Multiple_Complex	0
TC0200004264.mm.2	Rcn1	reticulocalbin 1	0.1325	0.4225	-0.0475001	1.9825	1.7025	1.3825	1.4725	2.0225	-0.1675	0.2625	-0.4775	0.3825	0.4625	0.3825	0.6525	1.3125	Multiple_Complex	19672	in utero embryonic development; camera-type eye development	endoplasmic reticulum; endoplasmic reticulum lumen	calcium ion binding; metal ion binding; protein binding		Multiple_Complex	0
TC0200004269.mm.2	Elp4	elongation protein 4 homolog (S. cerevisiae)	0.1775	0.3175	-0.1025	-0.1325	-0.9225	-0.9025	-0.8925	-0.9625	-0.2225	0.0875006	-0.3125	0.4475	-0.7625	-0.8825	-0.7525	-0.662499	Multiple_Complex	77766		histone acetyltransferase complex; nucleus; nucleoplasm; cytoplasm; transcription elongation factor complex; Elongator holoenzyme complex; nuclear chromatin; intracellular; transcription factor complex; membrane; integral component of membrane	RNA polymerase II core binding; histone acetyltransferase activity; phosphorylase kinase regulator activity; RNA polymerase II core promoter sequence-specific DNA binding; RNA polymerase II transcription factor activity, sequence-specific DNA binding; transcriptional repressor activity, RNA polymerase II transcription regulatory region sequence-specific binding; transcriptional activator activity…		Multiple_Complex	0
TC0200004277.mm.2	Dnajc24	DnaJ (Hsp40) homolog, subfamily C, member 24	0.212501	0.3525	0.1025	0.7325	0.1125	-0.6875	-0.4175	-1.3875	0.0725002	0.0625	-0.2575	0.1225	-0.5275	-0.3075	-0.1775	-0.4775	Multiple_Complex	99349	transport; positive regulation of ATPase activity; oxidation-reduction process; peptidyl-diphthamide biosynthetic process from peptidyl-histidine	cytoplasm; cytoskeleton	ATPase activator activity; ferrous iron binding; zinc ion binding; metal ion binding		Multiple_Complex	0
TC0200004283.mm.2	Arl14ep	ADP-ribosylation factor-like 14 effector protein	-0.0500002	0.0699997	0.0699997	-0.23	-0.26	-0.660001	-0.750001	-9.53674e-07	0.0699997	0.0799999	-0.42	0.27	-0.85	-0.52	-0.77	-0.650001	Multiple_Complex	212772	biological_process	cytoplasm	molecular_function; protein binding		Multiple_Complex	0
TC0200004312.mm.2	Ano3	anoctamin 3	-0.72	-0.32	-0.34	-0.89	-0.54	-0.43	-1.37	-1.48	-0.42	0.24	0.42	-0.24	-0.43	-0.43	0.0500002	-0.68	Multiple_Complex	228432	transport; lipid transport; detection of temperature stimulus; detection of mechanical stimulus; calcium activated phospholipid scrambling; calcium activated phosphatidylcholine scrambling; calcium activated galactosylceramide scrambling	plasma membrane; membrane; integral component of membrane; cellular_component	intracellular calcium activated chloride channel activity; phospholipid scramblase activity; protein dimerization activity		Multiple_Complex	0
TC0200004356.mm.2	Ryr3	ryanodine receptor 3	1.18	0.259999	-0.18	2.17	2.05	1.8	2.25	2.43	0.79	-0.29	0.2	-0.7	1.17	0.79	1.2	0.0899992	Multiple_Complex	20192	transport; ion transport; calcium ion transport; cellular calcium ion homeostasis; striated muscle contraction; negative regulation of cytosolic calcium ion concentration; transmembrane transport; calcium ion transmembrane transport; protein homotetramerization; cellular response to calcium ion; cellular response to magnesium ion; cellular response to caffeine; cellular response to ATP	endoplasmic reticulum; cytosol; membrane; integral component of membrane; sarcoplasmic reticulum; junctional membrane complex; sarcoplasmic reticulum membrane; intracellular membrane-bounded organelle; perinuclear region of cytoplasm; organelle membrane	ion channel activity; ryanodine-sensitive calcium-release channel activity; calcium channel activity; calcium ion binding; calmodulin binding; calcium-release channel activity; calcium-induced calcium release activity	Calcium_regulation_in_cardiac_cells; Smooth_muscle_contraction	Multiple_Complex	0
TC0200004368.mm.2	Gjd2	gap junction protein, delta 2	-0.275	-0.355	0.355	-0.495	-0.325	-0.355	0.315001	-0.625	-0.0650001	-0.395	0.375	0.085	0.775001	0.815001	1.195	1.415	Coding	14617	action potential; cell communication; cell-cell signaling; synaptic transmission; visual perception	plasma membrane; gap junction; connexon complex; membrane; integral component of membrane; cell junction	protein binding	Calcium_regulation_in_cardiac_cells	Coding	0
TC0200004373.mm.2	Zfp770	zinc finger protein 770	0.21	0.200001	-0.0299997	0.240001	1.11	0.660001	1.05	0.110001	-0.15	0.17	-0.299999	0.280001	0.43	0.68	0.0800009	0.55	Multiple_Complex	228491	transcription, DNA-templated; regulation of transcription, DNA-templated; regulation of transcription from RNA polymerase II promoter	nucleus	RNA polymerase II transcription factor activity, sequence-specific DNA binding; nucleic acid binding; DNA binding; transcription factor activity, sequence-specific DNA binding; metal ion binding		Multiple_Complex	0
TC0200004383.mm.2	Meis2	Meis homeobox 2	-0.1325	0.1675	0.0475006	-0.1925	-0.702499	-0.582499	-0.9625	-0.742499	-0.2925	-0.1425	0.677501	-0.242499	-0.412499	-0.452499	-0.2125	-0.4825	Multiple_Complex	17536		nucleus; cytoplasm; perinuclear region of cytoplasm			Multiple_Complex	0
TC0200004406.mm.2	Fsip1	fibrous sheath-interacting protein 1	-0.6875	0.1225	-0.1175	0.4125	-0.0775003	0.1825	0.3525	0.4925	-0.1775	-0.0675001	0.2825	-0.0374999	0.852499	0.602499	0.2425	0.5425	Coding	71313	biological_process	motile cilium	protein binding		Coding	0
TC0200004422.mm.2	Ccdc32	coiled-coil domain containing 32	0.0474997	-0.1125	0.0474997	0.117499	-0.1125	-0.0925007	-0.602501	-0.232501	-0.0725002	0.00749969	0.00749969	0.0574989	-0.4925	-0.4525	-0.6625	-0.5325	Coding	269336	biological_process	cellular_component	molecular_function		Coding	0
TC0200004459.mm.2	Tmem87a	transmembrane protein 87A	0.1475	0.1675	-0.1425	0.517501	0.6475	0.6875	0.9475	1.0675	0.1875	-0.0224991	-0.0124998	-0.152499	0.967501	0.7375	0.877501	0.7075	Multiple_Complex	211499	biological_process	membrane; integral component of membrane; cellular_component	molecular_function		Multiple_Complex	0
TC0200004465.mm.2	Lrrc57	leucine rich repeat containing 57	0.35	0.110001	-0.12	0.320001	0.900001	0.48	1.12	0.0400009	0.400001	0.0300007	-0.54	0.110001	0.330001	0.63	0.440001	0.72	Multiple_Complex	66606	biological_process	extracellular exosome; membrane	molecular_function		Multiple_Complex	0
TC0200004485.mm.2	Ppip5k1	diphosphoinositol pentakisphosphate kinase 1	0.174999	-0.195001	-0.0250006	-0.325001	-0.0450001	-0.515	-0.605001	-1.145	-0.535001	0.0149994	0.855	-0.335	0.514999	-0.0450001	-0.245001	-0.215	Multiple_Complex	327655	inositol metabolic process; phosphorylation; dephosphorylation; protein dephosphorylation				Multiple_Complex	0
TC0200004493.mm.2	Frmd5	FERM domain containing 5	0.455	0.0349998	0.275	0.285	-0.555	-0.585	-0.875	-0.885	0.325	0.0649996	-0.735001	0.344999	-0.795	-1.545	-1.635	-0.705	Multiple_Complex	228564	biological_process	cytoplasm; cytoskeleton; extrinsic component of membrane; cellular_component; membrane; integral component of membrane	cytoskeletal protein binding; molecular_function; protein binding		Multiple_Complex	0
TC0200004511.mm.2	Gatm	glycine amidinotransferase (L-arginine:glycine amidinotransferase)	-0.375	-0.345	0.315001	-0.145	-1.255	-1.375	-2.835	-1.675	-0.184999	-0.224999	-0.815	1.225	-2.185	-2.225	-2.475	-1.345	Multiple_Complex	67092	creatine biosynthetic process; response to nutrient; response to organic substance; response to peptide hormone; response to mercury ion; response to oxidative stress; tissue regeneration; embryonic liver development	mitochondrion; mitochondrial inner membrane; mitochondrial intermembrane space; membrane; extracellular exosome	amidinotransferase activity; glycine amidinotransferase activity; transferase activity; hydrolase activity, acting on carbon-nitrogen (but not peptide) bonds, in linear amidines		Multiple_Complex	0
TC0200004521.mm.2	Myef2; Gm9833	myelin basic protein expression factor 2, repressor; myelin basic protein expression factor 2, repressor pseudogene	-0.00249958	0.337501	-0.0124998	0.4075	1.2675	0.8175	1.1475	0.7875	0.297501	0.1475	-0.0724993	-0.372499	1.0675	0.4375	0.977501	0.927501	Multiple_Complex	17876; 100041480	negative regulation of transcription from RNA polymerase II promoter; transcription, DNA-templated	nucleus; nucleoplasm; cytoplasm	poly(A) RNA binding; nucleotide binding; RNA polymerase II core promoter proximal region sequence-specific DNA binding; transcriptional repressor activity, RNA polymerase II core promoter proximal region sequence-specific binding; nucleic acid binding; DNA binding; RNA binding	mRNA_processing_binding_Reactome	Multiple_Complex	0
TC0200004540.mm.2	Gabpb1	GA repeat binding protein, beta 1	-0.085	-0.365	0.0950003	0.945	0.985	0.185	0.965	-0.0149999	-0.475	0.305	0.145	0.0250001	0.905	1.095	0.925	0.345	Multiple_Complex	14391	transcription, DNA-templated; regulation of transcription, DNA-templated; positive regulation of transcription from RNA polymerase II promoter	nucleus	transcription regulatory region DNA binding; protein heterodimerization activity	Smooth_muscle_contraction	Multiple_Complex	0
TC0200004543.mm.2	Trpm7	transient receptor potential cation channel, subfamily M, member 7	0.18	0.320001	0.0700006	0.110001	0.420001	0.48	0.820001	0.22	0.0600004	0.0600004	0.200001	-0.32	0.800001	0.660001	0.72	0.190001	Multiple_Complex	58800		ruffle; cytoplasm; plasma membrane; membrane; integral component of membrane; synaptic vesicle membrane; neuron projection; neuronal cell body; varicosity			Multiple_Complex	0
TC0200004545.mm.2	Sppl2a	signal peptide peptidase like 2A	0.4425	-0.0874996	-0.3775	0.522501	1.6525	1.5325	1.9625	2.4125	0.1225	0.252501	-0.407499	0.0325003	1.9725	2.2525	1.5625	2.2425	Multiple_Complex	66552	proteolysis; membrane protein ectodomain proteolysis; membrane protein intracellular domain proteolysis; membrane protein proteolysis; regulation of immune response	lysosome; lysosomal membrane; endosome; late endosome; membrane; integral component of membrane; Golgi-associated vesicle membrane; late endosome membrane; extracellular exosome; integral component of cytoplasmic side of endoplasmic reticulum membrane; integral component of lumenal side of endoplasmic reticulum membrane	aspartic-type endopeptidase activity; peptidase activity; hydrolase activity; aspartic endopeptidase activity, intramembrane cleaving; protein homodimerization activity; protein binding		Multiple_Complex	0
TC0200004549.mm.2	1810024B03Rik	RIKEN cDNA 1810024B03 gene	-0.0849991	0.115001	-0.105	0.445001	0.925	0.785001	0.485001	0.595	-0.164999	0.0350008	0.0950003	0.0350008	0.835	0.875	0.315001	0.815001	Multiple_Complex	329509	protein phosphorylation; biological_process	cellular_component	molecular_function; protein kinase activity; ATP binding		Multiple_Complex	0
TC0200004550.mm.2	Ciao1	cytosolic iron-sulfur protein assembly 1	0.23	-0.46	-0.139999	-0.57	-0.71	-0.27	-0.7	-0.69	-0.65	0.25	-0.139999	0.54	-0.21	-0.599999	-0.309999	-0.11	Multiple_Complex	26371	regulation of transcription from RNA polymerase II promoter; chromosome segregation; iron-sulfur cluster assembly	MMXD complex; CIA complex	transcription factor activity, sequence-specific DNA binding		Multiple_Complex	0
TC0200004563.mm.2	Mal	myelin and lymphocyte protein, T cell differentiation protein	-0.372499	-0.2925	-0.1825	0.0375004	-0.372499	-0.1925	-0.6825	-0.6925	-0.0924997	-0.1725	-0.0824995	0.3475	-0.6325	-0.7325	-1.0825	-0.7725	Coding	17153	myelination; positive regulation of extrinsic apoptotic signaling pathway via death domain receptors	endoplasmic reticulum; Golgi apparatus; plasma membrane; membrane; integral component of membrane; extrinsic component of membrane; membrane raft; Golgi membrane; apical plasma membrane	structural constituent of myelin sheath; protein binding		Coding	0
TC0200004580.mm.2	Anapc1	anaphase promoting complex subunit 1	-0.2725	0.1275	-0.1525	0.3175	1.2675	1.1275	0.997499	0.7675	0.0574999	-0.3225	0.4075	-0.1425	1.3675	1.3775	1.3375	1.1175	Multiple_Complex	17222	cell cycle; mitotic nuclear division; cell division; protein K11-linked ubiquitination; protein ubiquitination	nucleus; anaphase-promoting complex	protein binding		Multiple_Complex	0
TC0200004617.mm.2	Snrpb	small nuclear ribonucleoprotein B	-0.767499	-0.847499	-0.147499	-0.577499	-2.0075	-1.9075	-1.8875	-1.9975	-0.827499	-0.197499	0.512501	0.512501	-1.4975	-1.5375	-1.2975	-1.6175	Multiple_Complex	20638	spliceosomal snRNP assembly; mRNA splicing, via spliceosome; positive regulation of defense response to virus by host; mRNA processing; protein methylation; RNA splicing; mitophagy in response to mitochondrial depolarization		RNA binding; protein binding; poly(A) RNA binding; histone pre-mRNA DCP binding	mRNA_processing_binding_Reactome	Multiple_Complex	0
TC0200004619.mm.2	Idh3b	isocitrate dehydrogenase 3 (NAD+) beta	0.1075	0.1775	-0.132501	0.00749969	0.737499	0.617499	0.7975	0.447499	-0.0125008	0.0774994	-0.1525	0.0874996	0.8075	1.0475	0.5575	0.907499	Multiple_Complex	170718	tricarboxylic acid cycle; isocitrate metabolic process; 2-oxoglutarate metabolic process; NADH metabolic process; oxidation-reduction process	nucleus; mitochondrion	isocitrate dehydrogenase (NAD+) activity; magnesium ion binding; oxidoreductase activity; oxidoreductase activity, acting on the CH-OH group of donors, NAD or NADP as acceptor; metal ion binding; NAD binding	Krebs-TCA_Cycle	Multiple_Complex	0
TC0200004631.mm.2	Fastkd5; Ubox5	FAST kinase domains 5; U box domain containing 5	0.0775003	0.4075	0.387501	0.467501	-1.0425	-0.5925	-1.2725	-1.3225	-0.0124998	0.2775	-0.3025	0.0375004	-0.622499	-0.6725	-1.2625	-0.362499	Multiple_Complex	380601; 140629	mitochondrial RNA processing; mRNA processing; cellular respiration; protein phosphorylation; protein polyubiquitination; protein ubiquitination	mitochondrion; ribonucleoprotein granule; mitochondrial nucleoid; nucleus; nuclear body	RNA binding; protein kinase activity; rRNA binding; poly(A) RNA binding; ubiquitin-protein transferase activity; zinc ion binding; UDP-N-acetylmuramoylalanyl-D-glutamyl-2,6-diaminopimelate-D-alanyl-D-alanine ligase activity; ligase activity; ribosomal S6-glutamic acid ligase activity; ubiquitin protein ligase binding; ubiquitin-ubiquitin ligase activity; coenzyme F420-0 gamma-glutamyl ligase acti…		Multiple_Complex	0
TC0200004633.mm.2	Lzts3	leucine zipper, putative tumor suppressor family member 3	0.375	-0.505	-0.115	0.865	-1.675	-1.505	-1.645	-0.395	-0.195	0.325	-0.974999	0.845	-1.625	-2.235	-2.365	-2.295	Coding	241638	protein homooligomerization	cytoplasm; cytoskeleton; plasma membrane; postsynaptic density; membrane; cell junction; dendritic spine; synapse; postsynaptic membrane	PDZ domain binding; protein self-association		Coding	0
TC0200004634.mm.2	Ddrgk1	DDRGK domain containing 1	0.127501	-0.122499	-0.1725	-0.1325	-0.662499	-0.472499	-0.762499	-0.282499	-0.0324993	-0.1325	0.0275011	0.137501	-0.5425	-1.0725	-0.492499	-0.522499	Multiple_Complex	77006		endoplasmic reticulum; endoplasmic reticulum membrane	ubiquitin-like protein ligase binding; protein binding		Multiple_Complex	0
TC0200004649.mm.2	1700037H04Rik	RIKEN cDNA 1700037H04 gene	0.0225	-0.337501	0.0424995	1.1825	0.982499	0.6025	-0.2775	1.0825	0.0324993	0.0324993	-0.3575	0.2925	-0.347501	-0.467501	-0.9575	-0.1575	Multiple_Complex	67326	biological_process	cellular_component	molecular_function		Multiple_Complex	0
TC0200004650.mm.2	Cenpb; Spef1	centromere protein B; sperm flagellar 1	-0.0574999	-0.6875	-0.3175	-0.8675	-3.5775	-3.3075	-2.8975	-2.6375	-0.2575	0.0225	-0.0474997	0.2825	-2.8875	-2.6875	-2.8575	-2.6075	Coding	12616; 70997	regulation of transcription, DNA-templated; biological_process	chromosome, centromeric region; nucleus; chromosome; cytoplasm; cytoskeleton; cilium; motile cilium; cell projection; axoneme	nucleic acid binding; DNA binding; chromatin binding; molecular_function		Coding	0
TC0200004651.mm.2	Rnf24	ring finger protein 24	0.195	0.0749998	0.125	-0.115	-0.735	-0.585	0.205	-0.894999	-0.185	0.0950003	-0.085	0.175	-0.735	0.175	-0.135	-0.0950003	Multiple_Complex	51902	protein polyubiquitination; biological_process; protein ubiquitination involved in ubiquitin-dependent protein catabolic process; proteasome-mediated ubiquitin-dependent protein catabolic process	Golgi apparatus; membrane; integral component of membrane; Golgi membrane; cellular_component	zinc ion binding; metal ion binding; molecular_function; ubiquitin protein ligase activity		Multiple_Complex	0
TC0200004667.mm.2	Slc23a2	solute carrier family 23 (nucleobase transporters), member 2	-0.195	-0.204999	-0.114999	-0.485	-0.804999	-0.624999	-0.494999	-0.235	0.0550003	-0.184999	0.185	-0.0549994	0.115001	-0.204999	-0.195	0.395	Multiple_Complex	54338	transport; ion transport; sodium ion transport; L-ascorbic acid transport; L-ascorbic acid metabolic process; vitamin transmembrane transport; transmembrane transport; transepithelial L-ascorbic acid transport; response to oxidative stress	cytoplasm; plasma membrane; integral component of plasma membrane; basal plasma membrane; membrane; integral component of membrane; basolateral plasma membrane; apical plasma membrane	transporter activity; L-ascorbate:sodium symporter activity; L-ascorbic acid transporter activity; symporter activity; sodium-dependent L-ascorbate transmembrane transporter activity		Multiple_Complex	0
TC0200004676.mm.2	Gpcpd1	glycerophosphocholine phosphodiesterase GDE1 homolog (S. cerevisiae)	0.355	0.385	0.395	0.644999	0.934999	0.565	0.565	-0.0749998	0.224999	0.0349998	-0.375	0.115	0.655	1.195	0.575	0.775	Multiple_Complex	74182	lipid metabolic process; skeletal muscle tissue development; cellular phosphate ion homeostasis; glycerophospholipid catabolic process	cytoplasm; cytosol	phosphoric diester hydrolase activity; glycerophosphodiester phosphodiesterase activity; hydrolase activity; carbohydrate binding; glycerophosphocholine phosphodiesterase activity; starch binding		Multiple_Complex	0
TC0200004681.mm.2	Trmt6	tRNA methyltransferase 6	-0.0275002	0.0425005	0.0225	0.2025	0.6025	0.6325	1.0025	0.2925	0.1425	0.0625	-0.1975	-0.00749969	0.6325	0.8625	0.7025	0.4525	Multiple_Complex	66926	tRNA processing; tRNA methylation	nucleus; tRNA (m1A) methyltransferase complex; cellular_component	poly(A) RNA binding		Multiple_Complex	0
TC0200004733.mm.2	Flrt3	fibronectin leucine rich transmembrane protein 3	0.0175009	-0.0424995	-0.242499	1.1475	1.1675	0.637501	0.7475	0.477501	0.1675	0.1175	-0.822499	0.5375	-0.182499	0.107501	-0.912499	0.0375004	Multiple_Complex	71436	proepicardium cell migration involved in pericardium morphogenesis; cell adhesion; multicellular organismal development; axon guidance; synapse assembly; heart development; fibroblast growth factor receptor signaling pathway; neuron projection development; embryonic morphogenesis; response to axon injury; positive regulation of synapse assembly; head development; cell-cell adhesion; neuron projec…	extracellular region; extracellular space; endoplasmic reticulum; plasma membrane; integral component of plasma membrane; cell-cell junction; focal adhesion; membrane; integral component of membrane; cell junction; cell projection; axon terminus; axonal growth cone; synaptic membrane; endoplasmic reticulum membrane; axon	fibroblast growth factor receptor binding; protein binding; protein homodimerization activity; chemorepellent activity		Multiple_Complex	0
TC0200004756.mm.2	Snx5	sorting nexin 5	0.24	-0.0600004	0.0600004	-0.0600004	-0.69	-0.63	-0.43	-0.49	0.11	-0.0500002	-0.17	0.11	-0.78	-0.24	-0.58	-0.31	Multiple_Complex	69178	transport; intracellular protein transport; endocytosis; pinocytosis; protein transport; vesicle organization; retrograde transport, endosome to Golgi		lipid binding; dynactin binding; phosphatidylinositol binding; protein binding		Multiple_Complex	0
TC0200004762.mm.2	Dzank1	double zinc ribbon and ankyrin repeat domains 1	-0.0750008	-0.255	-0.00500011	0.804999	-0.415	-0.755	-0.895	-0.785001	0.275	0.125	-0.885	0.485	-0.905001	-1.165	-1.115	-1.015	Multiple_Complex	241688	mitophagy in response to mitochondrial depolarization	cellular_component	zinc ion binding; metal ion binding; molecular_function		Multiple_Complex	0
TC0200004776.mm.2	Ralgapa2	Ral GTPase activating protein, alpha subunit 2 (catalytic)	-0.0149999	0.425001	-0.205	0.135	0.525	-0.235	-0.205	-0.485	-0.0849996	0.235	-0.475	0.325	0.875	0.375	0.705	0.585001	Multiple_Complex	241694	Ral protein signal transduction; regulation of protein localization; regulation of small GTPase mediated signal transduction; regulation of exocyst localization; activation of GTPase activity	extracellular space; cytoplasm; plasma membrane; cytosol	GTPase activator activity; protein heterodimerization activity		Multiple_Complex	0
TC0200004813.mm.2	Napb	N-ethylmaleimide sensitive fusion protein attachment protein beta	-0.3725	-0.342501	-0.282501	-1.2225	-0.432501	-0.0825005	-0.4925	-0.212501	-0.222501	-0.0825005	0.367499	-0.0625009	0.107499	0.00749969	-0.112501	0.287499	Multiple_Complex	17957	transport; intracellular protein transport; regulation of synaptic vesicle priming; protein transport; vesicle-mediated transport; synaptic transmission, glutamatergic; SNARE complex disassembly; membrane fusion	vacuolar membrane; membrane; myelin sheath; synaptobrevin 2-SNAP-25-syntaxin-1a complex; extracellular exosome	soluble NSF attachment protein activity; protein binding; syntaxin binding		Multiple_Complex	0
TC0200004833.mm.2	3300002I08Rik	RIKEN cDNA 3300002I08 gene	-0.1975	0.0724993	0.0724993	0.482499	0.9325	1.2625	0.2925	0.812499	0.232499	0.00249958	-0.2775	0.0424995	0.5025	1.1725	1.0125	0.522499	Multiple_Complex	69277	regulation of transcription, DNA-templated; biological_process	cellular_component; intracellular	molecular_function; nucleic acid binding		Multiple_Complex	0
TC0200004843.mm.2	Acss1	acyl-CoA synthetase short-chain family member 1	-0.2325	-0.5625	-0.8925	-1.3025	-1.8725	-2.1225	-1.5525	-1.9925	-0.8025	0.3975	-0.6025	1.0075	-1.7325	-1.6925	-2.0525	-1.4925	Multiple_Complex	68738	acetyl-CoA biosynthetic process; metabolic process; acetate biosynthetic process; acetyl-CoA biosynthetic process from acetate; propionate biosynthetic process	mitochondrion; mitochondrial matrix	nucleotide binding; catalytic activity; acetate-CoA ligase activity; ATP binding; AMP binding; ligase activity; protein binding		Multiple_Complex	0
TC0200004848.mm.2	Abhd12	abhydrolase domain containing 12	0.209999	-0.870001	-0.0700006	-1.17	-0.23	-0.0500002	-0.450001	-0.81	-0.84	0.15	-0.360001	1.05	-1.21	-0.48	-1.17	0.299999	Multiple_Complex	76192	phosphatidylserine catabolic process; adult walking behavior; response to auditory stimulus; acylglycerol catabolic process	mitochondrion; membrane; integral component of membrane; AMPA glutamate receptor complex	hydrolase activity; acylglycerol lipase activity		Multiple_Complex	0
TC0200004882.mm.2	Psmf1	proteasome (prosome, macropain) inhibitor subunit 1	-0.1675	-0.4875	-0.2075	-0.6475	-0.257501	-0.557501	-0.477501	-0.7075	-0.6075	0.0824995	0.3925	0.1325	-0.177501	0.2225	-0.0775003	0.612499	Multiple_Complex	228769	ubiquitin-dependent protein catabolic process; negative regulation of proteasomal protein catabolic process	proteasome complex; cytoplasm; endoplasmic reticulum; cytosol; membrane	proteasome binding; protein binding		Multiple_Complex	0
TC0200004894.mm.2	Rbck1	RanBP-type and C3HC4-type zinc finger containing 1	-0.0424995	-0.832499	-0.322499	-0.4225	-0.8925	-0.832499	-0.6725	-0.3325	-0.402499	0.0375004	0.1575	0.2075	-0.7725	-1.6925	-1.1625	-0.8525	Multiple_Complex	24105		LUBAC complex			Multiple_Complex	0
TC0200004913.mm.2	Bcl2l1	BCL2-like 1	-0.4325	-0.4325	-0.00250053	-0.6925	-1.1225	-0.9425	-1.6125	-0.842501	0.0174999	-0.0625	-0.302501	0.3475	-0.792501	-0.342501	-1.4525	-0.1025	Multiple_Complex	12048				Apoptosis; Apoptosis_GenMAPP; Apoptosis_KEGG	Multiple_Complex	0
TC0200004922.mm.2	Pdrg1	p53 and DNA damage regulated 1	-0.0524998	0.2275	-0.122499	0.2775	0.877501	0.5375	0.8075	-0.0324993	0.4475	0.0775003	-0.6825	0.1575	-0.0324993	0.5675	-0.112499	0.387501	Multiple_Complex	68559	protein folding; biological_process	cytoplasm; prefoldin complex; cellular_component	unfolded protein binding; molecular_function		Multiple_Complex	0
TC0200004925.mm.2	Tspyl3	TSPY-like 3	-0.267501	-0.2475	-0.137501	0.062499	0.0224991	-0.5375	-0.6575	-0.0675011	-0.4075	0.142499	-0.1575	0.4225	-0.767501	-0.637501	-0.9975	-0.5275	Coding	241732	nucleosome assembly; biological_process	cellular_component; nucleus	molecular_function		Coding	0
TC0200004926.mm.2	Plagl2	pleiomorphic adenoma gene-like 2	-0.12	0.27	0.0299997	0.31	-0.12	0.52	0.6	0.57	0.14	-0.34	0.34	-0.14	0.49	0.92	0.67	0.54	Coding	54711	transcription from RNA polymerase II promoter; lipid metabolic process; post-embryonic development; chylomicron assembly; positive regulation of transcription from RNA polymerase II promoter; positive regulation of protein targeting to mitochondrion; positive regulation of intrinsic apoptotic signaling pathway; transcription, DNA-templated	nucleus	RNA polymerase II transcription factor activity, sequence-specific DNA binding; transcriptional activator activity, RNA polymerase II core promoter proximal region sequence-specific binding; sequence-specific DNA binding; nucleic acid binding; transcription factor activity, sequence-specific DNA binding; metal ion binding		Coding	0
TC0200004930.mm.2	Nol4l	nucleolar protein 4-like	-0.192501	-0.412501	-0.0325012	-1.0825	-1.4825	-1.8725	-1.4725	-2.0325	-0.432501	0.267499	0.187499	-0.022501	-1.8525	-1.9625	-2.0025	-1.6925	Multiple_Complex	329540	biological_process	nucleoplasm; cytoplasm	molecular_function		Multiple_Complex	0
TC0200004940.mm.2	Snta1	syntrophin, acidic 1	0.325001	-0.434999	-0.235	-0.705	-1.385	-1.575	-1.445	-1.205	-0.235	0.295	0.195001	-0.254999	-1.125	-1.535	-0.844999	-1.935	Multiple_Complex	20648	regulation of heart rate; regulation of vasoconstriction by circulating norepinephrine; neuromuscular junction development; regulation of ventricular cardiac muscle cell membrane repolarization; ventricular cardiac muscle cell action potential; negative regulation of peptidyl-cysteine S-nitrosylation; regulation of sodium ion transmembrane transport	intracellular; cytoplasm; cytoskeleton; plasma membrane; membrane; cell junction; neuromuscular junction; sarcolemma; protein complex; postsynaptic membrane	actin binding; structural molecule activity; protein binding; calmodulin binding; sodium channel regulator activity; PDZ domain binding; ion channel binding; nitric-oxide synthase binding; ATPase binding		Multiple_Complex	0
TC0200004941.mm.2	Necab3	N-terminal EF-hand calcium binding protein 3	0.335	-0.365	0.585	-1.345	-0.615	-0.565001	-0.375	-0.975	-0.575	-0.0150003	0.595	-0.00500011	-0.0749998	0.155	-0.535	-0.325	Multiple_Complex	56846	protein metabolic process; regulation of amyloid precursor protein biosynthetic process	Golgi cis cisterna; cytoplasm; endoplasmic reticulum; endoplasmic reticulum membrane; Golgi apparatus	calcium ion binding; protein binding; metal ion binding		Multiple_Complex	0
TC0200004953.mm.2	Ahcy; Gm4737	S-adenosylhomocysteine hydrolase; predicted gene 4737	0.195001	-0.0349998	0.175	1.145	0.385	0.605001	0.715	0.365001	0.0550003	0.235001	-0.294999	0.00500011	0.0750008	0.555	0.225	0.395	Multiple_Complex	269378; 11615	chronic inflammatory response to antigenic stimulus; response to nutrient; S-adenosylhomocysteine catabolic process; S-adenosylmethionine cycle; circadian sleep/wake cycle; homocysteine biosynthetic process; one-carbon metabolic process	nucleus; cytoplasm; cytosol; neuron projection; extracellular exosome; melanosome	adenosylhomocysteinase activity; copper ion binding; adenyl nucleotide binding; identical protein binding; protein self-association; NAD binding; protein binding; hydrolase activity		Multiple_Complex	0
TC0200004963.mm.2	Ggt7	gamma-glutamyltransferase 7	-0.0199995	0.150001	-0.22	-0.5	-1.49	-1.22	-1.8	-1.62	0.14	0.0900002	0.46	-0.69	0	-0.23	0.21	-1.14	Multiple_Complex	207182	glutathione metabolic process; glutathione biosynthetic process; proteolysis; biological_process	membrane; integral component of membrane; cellular_component	gamma-glutamyltransferase activity; transferase activity; transferase activity, transferring acyl groups; hydrolase activity; glutathione hydrolase activity; molecular_function; protein binding		Multiple_Complex	0
TC0200004967.mm.2	Trpc4ap	transient receptor potential cation channel, subfamily C, member 4 associated protein	-0.105001	-0.255001	-0.0750008	-0.0650015	0.604999	0.624999	0.694999	0.484999	0.0149994	0.0949993	-0.125001	0.0149994	0.644999	0.694999	0.554999	1.065	Multiple_Complex	56407	ubiquitin-dependent protein catabolic process; protein ubiquitination	Cul4A-RING E3 ubiquitin ligase complex	phosphatase binding; protein binding		Multiple_Complex	0
TC0200004973.mm.2	Eif6	eukaryotic translation initiation factor 6	-0.3475	-0.5075	-0.2075	0.1925	-1.4175	-0.987499	-0.897499	-0.277499	-0.1775	0.0725002	-0.0874996	0.1925	-0.5175	-0.5475	-0.947499	0.4525	Multiple_Complex	16418	translation; translational initiation; ribosome biogenesis; mature ribosome assembly; ribosomal subunit export from nucleus; ribosomal large subunit biogenesis; integrin-mediated signaling pathway	nucleus; lamin filament; nucleoplasm; cytoplasm; intermediate filament; extracellular exosome; nucleolus	translation initiation factor activity; ribosome binding; ribosomal large subunit binding; protein binding	Translation_Factors	Multiple_Complex	0
TC0200004975.mm.2	Uqcc1	ubiquinol-cytochrome c reductase complex assembly factor 1	-0.137501	-0.0175009	0.1825	0.442499	0.4325	0.572499	0.582499	0.612499	0.112499	-0.337501	-0.0475006	0.272499	0.3325	0.7525	0.0324993	0.9325	Multiple_Complex	56046			molecular_function; protein binding		Multiple_Complex	0
TC0200004989.mm.2	2900097C17Rik	RIKEN cDNA 2900097C17 gene	-0.385001	-0.625001	-0.295001	-0.715001	-5.485	-5.425	-5.755	-4.925	-0.495001	0.204999	-0.255001	0.544999	-4.135	-5.305	-5.225	-4.525	Multiple_Complex	347740					Multiple_Complex	0
TC0200005006.mm.2	Ndrg3	N-myc downstream regulated gene 3	-0.202499	-0.322499	0.0775003	-0.3325	0.437501	0.427501	0.767501	0.637501	0.3675	0.217501	-0.8025	0.217501	0.217501	0.757501	-0.492499	0.567501	Multiple_Complex	29812	signal transduction; biological_process	cytoplasm; extracellular exosome	molecular_function		Multiple_Complex	0
TC0200005050.mm.2	Gm826	predicted gene 826	0.264999	0.0649996	0.215	-0.225	1.585	0.974999	0.974999	0.745	0.085	-0.205	0.285	-0.165	1.005	1.065	1.335	0.405	Multiple_Complex	329554	biological_process	cellular_component	molecular_function		Multiple_Complex	0
TC0200005066.mm.2	Chd6	chromodomain helicase DNA binding protein 6	0.0474997	0.827499	0.0774994	0.277499	0.317499	0.2175	0.397499	0.227499	0.327499	0.1675	0.1775	-0.672501	0.9175	0.7975	1.1375	0.1675	Multiple_Complex	71389	transcription, DNA-templated; regulation of transcription, DNA-templated; chromatin modification; positive regulation of transcription from RNA polymerase II promoter in response to oxidative stress; metabolic process	nucleus; nucleoplasm; DNA-directed RNA polymerase II, core complex			Multiple_Complex	0
TC0200005072.mm.2	Ptprt	protein tyrosine phosphatase, receptor type, T	0.2325	-0.5475	0.0725002	-0.5675	0.6025	0.6925	1.2425	0.5225	0.1525	-0.497499	0.1325	0.212501	0.5225	1.0925	0.6425	1.6825	Multiple_Complex	19281	protein dephosphorylation; homophilic cell adhesion via plasma membrane adhesion molecules; transmembrane receptor protein tyrosine kinase signaling pathway; dephosphorylation; peptidyl-tyrosine dephosphorylation	plasma membrane; cell surface; membrane; integral component of membrane	phosphoprotein phosphatase activity; protein tyrosine phosphatase activity; beta-catenin binding; hydrolase activity; thiolester hydrolase activity; phosphatase activity; alpha-catenin binding; gamma-catenin binding; cadherin binding; alpha-actinin binding; delta-catenin binding		Multiple_Complex	0
TC0200005091.mm.2	Fitm2	fat storage-inducing transmembrane protein 2	-0.125	-0.225	-0.115	-0.385	-0.755	-0.855	-0.635	-0.0349998	0.0149994	-0.0250006	-0.455	0.465	-0.365	-0.845	-0.395	-0.495	Multiple_Complex	228859	cytoskeleton organization; phospholipid biosynthetic process; regulation of triglyceride biosynthetic process; positive regulation of sequestering of triglyceride; lipid storage; regulation of cell morphogenesis; sequestering of triglyceride; lipid particle organization; cellular triglyceride homeostasis	cell; mitochondrion; endoplasmic reticulum; endoplasmic reticulum membrane; membrane; integral component of membrane; integral component of endoplasmic reticulum membrane	molecular_function		Multiple_Complex	0
TC0200005101.mm.2	Rims4	regulating synaptic membrane exocytosis 4	0.155	-0.435	0.224999	-0.565001	-2.025	-1.705	-1.095	-1.405	-0.505	0.155	-0.0450001	0.395	-1.005	-1.205	-1.345	-0.545	Multiple_Complex	241770	transport; neurotransmitter transport; exocytosis; regulation of membrane potential; regulation of synaptic vesicle exocytosis	cell junction; synapse; synaptic membrane	ion channel binding		Multiple_Complex	0
TC0200005126.mm.2	Wfdc11	WAP four-disulfide core domain 11	-0.0974998	0.1925	-0.3975	-0.127501	-0.0974998	-0.177501	-0.5575	0.4025	0.6725	-0.8075	0.0924997	0.0424995	-0.6775	-0.6775	-0.4675	-0.4275	Coding	629761	biological_process	extracellular region; cellular_component	molecular_function		Coding	0
[truncated: 5,112 more rows]

## Sheet: x1.7Up  WT(PCP) vs WT(Saline) 
MeasurementID	Gene Symbol	Description	Kpna1 KO(Saline)	Kpna1 KO(Saline)	Kpna1 KO(Saline)	Kpna1 KO(Saline)	Kpna1 KO(PCP)	Kpna1 KO(PCP)	Kpna1 KO(PCP)	Kpna1 KO(PCP)	Kpna1 WT(Saline)	Kpna1 WT(Saline)	Kpna1 WT(Saline)	Kpna1 WT(Saline)	Kpna1 WT(PCP)	Kpna1 WT(PCP)	Kpna1 WT(PCP)	Kpna1 WT(PCP)	P-Value	Fold Change	Entrez ID
[truncated: 829 more rows]

[truncated: 7 more sheets: x1.7Dn  WT(PCP) vs WT(Saline) , x1.7Up  KO(PCP) vs KO(Saline) , x1.7Dn  KO(PCP) vs KO(Saline), x1.7Up  KO(Sal) vs WT(Sal) , x1.7Dn  KO(Sal) vs WT(Sal) , x1.7Up  KO(PCP) vs WT(PCP) , x1.7Dn  KO(PCP) vs WT(PCP) ]
