# Supplementary material for: A Kpna1-deficient psychotropic drug-induced schizophrenia model mouse for studying gene–environment interactions
Source: Sci Rep. 2024 Feb 9;14:3376. doi: 10.1038/s41598-024-53237-3 (PMC10858057; doi:10.1038/s41598-024-53237-3)
Supplement: Supplementary file 3 — Supplementary Information 3. [file 41598_2024_53237_MOESM3_ESM.xlsx]

## Sheet: QC2
MeasurementID	Gene Symbol	Description	Kpna1 KO(Saline)	Kpna1 KO(Saline)	Kpna1 KO(Saline)	Kpna1 KO(Saline)	Kpna1 KO(PCP)	Kpna1 KO(PCP)	Kpna1 KO(PCP)	Kpna1 KO(PCP)	Kpna1 WT(Saline)	Kpna1 WT(Saline)	Kpna1 WT(Saline)	Kpna1 WT(Saline)	Kpna1 WT(PCP)	Kpna1 WT(PCP)	Kpna1 WT(PCP)	Kpna1 WT(PCP)	Group	Entrez ID	GO Biological Process Term	GO Cellular Component Term	GO Molecular Function Term	Pathway Name	locus type	Selection
TC0400000386.mm.2	Gm3893; 4933409K07Rik	predicted gene 3893; RIKEN cDNA 4933409K07 gene	0.717501	0.4175	-2.1725	0.227501	0.897501	-0.222499	1.4275	0.347501	-0.902499	0.687501	-0.352499	0.567501	0.0675011	0.387501	0.7675	0.297501	Multiple_Complex	100042539; 108816					Multiple_Complex	0
TC0X00001338.mm.2	Plp1	proteolipid protein (myelin) 1	-0.2175	-0.4675	2.8325	1.0225	0.7425	0.6825	0.222501	-0.277499	0.262501	-0.1275	-0.907499	0.7725	0.6425	0.6225	0.4325	1.0025	Multiple_Complex	18823	inflammatory response; integrin-mediated signaling pathway; axon ensheathment; glial cell differentiation; positive regulation of gene expression; astrocyte development; central nervous system myelination; myelination; long-chain fatty acid biosynthetic process; cell maturation; axon development; substantia nigra development	plasma membrane; membrane; integral component of membrane; myelin sheath	structural molecule activity; protein binding; structural constituent of myelin sheath		Multiple_Complex	0
TC0600001258.mm.2	Irak2	interleukin-1 receptor-associated kinase 2	-0.1825	0.0375004	-1.0825	-0.4425	-0.372499	-0.8325	-0.7025	-0.2525	0.1675	0.1075	0.0474997	-0.3225	-0.2925	-0.4725	-0.6025	-0.2825	Multiple_Complex	108960		nucleus; cytoplasm; plasma membrane	nucleotide binding; protein kinase activity; protein serine/threonine kinase activity; protein binding; ATP binding; protein homodimerization activity; protein heterodimerization activity		Multiple_Complex	0
TC0900002300.mm.2	Ndufa11	NADH dehydrogenase (ubiquinone) 1 alpha subcomplex 11	-0.29	0.0599995	0.45	-0.110001	0.15	0.86	0.48	0.42	0.15	-0.37	-0.0500002	0.27	0.68	0.92	1	0.91	Coding	69875	transport; respiratory electron transport chain; oxidation-reduction process	mitochondrion; mitochondrial inner membrane; mitochondrial respiratory chain complex I; membrane; integral component of membrane; respiratory chain	molecular_function		Coding	0
TC0500001663.mm.2	Ubtf	upstream binding transcription factor, RNA polymerase I	-0.0325003	0.247499	0.777499	-0.1625	0.537499	0.5975	0.3975	0.6275	0.287499	-0.0725002	-0.3925	0.1775	0.6375	0.6675	0.867499	0.6275	Multiple_Complex	21429	chromatin silencing at rDNA; transcription, DNA-templated; regulation of transcription, DNA-templated; transcription elongation from RNA polymerase I promoter; positive regulation of transcription from RNA polymerase I promoter	fibrillar center; nucleus; nucleolus	DNA binding; chromatin binding; protein binding; poly(A) RNA binding		Multiple_Complex	0
TC0500000297.mm.2	Rab39b	RAB39B, member RAS oncogene family	0.150001	0.1	0.740001	0.0400009	0.64	0.81	0.88	0.870001	0.0400009	-0.169999	-0.0499992	0.18	0.68	0.650001	0.38	0.6	Coding	67790	transport; intracellular protein transport; small GTPase mediated signal transduction; protein transport; vesicle-mediated transport; Rab protein signal transduction; synapse organization	intracellular; Golgi apparatus; plasma membrane; membrane; vesicle; neuron projection	nucleotide binding; GTPase activity; protein binding; GTP binding; myosin V binding		Coding	0
TC0500002713.mm.2	Cyhr1	cysteine and histidine rich 1	0.3475	0.287499	0.6475	0.6775	0.237499	0.567499	0.317499	0.487499	-0.1625	-0.0125008	-0.422501	0.5975	0.827499	0.487499	0.4175	0.3075	Coding	54151	biological_process	nuclear envelope; nucleoplasm; cytoplasm; perinuclear region of cytoplasm	protein binding; zinc ion binding; metal ion binding		Coding	0
TC1300001631.mm.2	Ppp1r16b	protein phosphatase 1, regulatory (inhibitor) subunit 16B	0.687499	-0.0725002	-0.602501	-0.562501	-1.5525	-0.9825	-1.6725	-1.1425	0.107499	0.0174999	0.357499	-0.4825	-0.7325	-1.3725	-1.3225	-0.6925	Multiple_Complex	228852		nucleus; plasma membrane; membrane; cell projection; perinuclear region of cytoplasm	protein phosphatase type 1 regulator activity		Multiple_Complex	0
TC1800000377.mm.2	AI593442	expressed sequence AI593442	-0.14	-0.0500002	-0.49	-0.39	0.12	0.29	0.18	0.56	-0.22	0.12	-0.19	0.29	0.71	0.85	0.45	0.41	Multiple_Complex	330941	biological_process	membrane; integral component of membrane; cellular_component	molecular_function; protein binding		Multiple_Complex	0
TC1600000239.mm.2	Isyna1	myo-inositol 1-phosphate synthase A1	-0.317499	-0.227499	-0.267499	-0.2175	0.312501	-0.147499	-0.267499	-0.777499	0.4525	0.102501	-0.397499	-0.157499	-0.6675	-0.6675	-0.797499	-0.787499	Coding	71780	inositol biosynthetic process; lipid metabolic process; phospholipid biosynthetic process; biological_process	cytoplasm; cellular_component	inositol-3-phosphate synthase activity; isomerase activity; protein binding		Coding	0
TC0300000716.mm.2	Abca2	ATP-binding cassette, sub-family A (ABC1), member 2	-0.222501	-0.2425	-0.352501	-0.4425	0.107499	0.4575	0.3875	0.4675	0.107499	-0.4125	0.3475	-0.0425005	0.367499	0.437499	0.747499	0.527499	Multiple_Complex	11305	regulation of transcription from RNA polymerase II promoter; transport; lipid transport; cholesterol metabolic process; regulation of intracellular cholesterol transport; transmembrane transport; metabolic process; cholesterol homeostasis; response to steroid hormone		nucleotide binding; transporter activity; ATP binding; ATPase activity; ATPase activity, coupled to transmembrane movement of substances		Multiple_Complex	0
TC1400002649.mm.2	Rbfox1	RNA binding protein, fox-1 homolog (C. elegans) 1	0.0799999	0.389999	0.0799999	0.549999	0.459999	0.37	0.2	0.25	-0.13	0.2	-0.72	0.65	1.06	0.49	0.0799999	0.65	Multiple_Complex	268859	regulation of alternative mRNA splicing, via spliceosome; mRNA processing; nervous system development; RNA splicing; regulation of RNA splicing; neuromuscular process controlling balance; regulation of skeletal muscle cell differentiation	nucleus; cytoplasm; trans-Golgi network	nucleotide binding; nucleic acid binding; RNA binding; mRNA binding; protein C-terminus binding	mRNA_processing_binding_Reactome	Multiple_Complex	0
TC0100000215.mm.2	Wipf2	WAS/WASL interacting protein family, member 2	0.835001	0.545001	0.745001	0.585001	0.705001	0.755001	0.325001	0.375001	-0.235	0.235001	-0.525	0.525001	0.805	0.675001	0.485001	0.895	Multiple_Complex	68524	actin cortical patch assembly; endocytosis; biological_process; regulation of cell shape; actin filament-based movement; positive regulation of actin nucleation; actin cortical patch localization	cytoplasm; cytoskeleton; cellular_component; actin filament; actin cortical patch	actin binding; molecular_function; actin filament binding; protein binding		Multiple_Complex	0
TC0300001403.mm.2	Senp1	SUMO1/sentrin specific peptidase 1	-0.105	-0.705001	-1.785	-0.475	0.0549994	-0.0950003	0.485	-0.455001	0.105	0.0649996	-0.185	0.0149994	0.474999	0.495	0.615	0.414999	Multiple_Complex	223870		nucleus; nucleoplasm; cytoplasm; focal adhesion; nuclear membrane	protein binding; peptidase activity; cysteine-type peptidase activity; hydrolase activity; SUMO-specific protease activity; endopeptidase activity		Multiple_Complex	0
TC1700000344.mm.2	Fam20c	family with sequence similarity 20, member C	-0.775	-0.835	-0.705	-0.365	-0.085	-0.565	-0.255	-0.965	0.135	-0.205	0.545	-0.474999	-0.785	-0.514999	-0.304999	0.315001	Multiple_Complex	80752	skeletal system development; protein phosphorylation; phosphorylation; positive regulation of bone mineralization; biomineral tissue development; osteoclast maturation; regulation of fibroblast growth factor receptor signaling pathway; positive regulation of osteoblast differentiation; regulation of phosphorus metabolic process; enamel mineralization; odontoblast differentiation; dentinogenesis	extracellular region; extracellular space; Golgi apparatus; extracellular exosome	nucleotide binding; protein serine/threonine kinase activity; calcium ion binding; ATP binding; kinase activity; transferase activity; manganese ion binding; metal ion binding; protein binding		Multiple_Complex	0
TC0500003087.mm.2	Lats2	large tumor suppressor 2	0.0925007	-0.157499	-0.317499	-0.197499	-0.4775	-0.697499	-0.5575	-0.0374994	0.0325003	0.462501	-0.107499	-0.3875	-0.5075	-0.8775	-0.997499	-0.8375	Multiple_Complex	50523		spindle pole; nucleus; cytoplasm; microtubule organizing center; cytoskeleton	nucleotide binding; protein kinase activity; protein serine/threonine kinase activity; ATP binding; kinase activity; transferase activity; metal ion binding		Multiple_Complex	0
TC0600000151.mm.2	Maf1	MAF1 homolog (S. cerevisiae)	0.0299997	0.0100002	0.24	0.63	-0.98	-0.58	-0.83	-0.95	-0.0900002	0.0799999	-0.139999	0.150001	-0.23	-0.46	-0.42	-0.46	Multiple_Complex	68877	transcription, DNA-templated; regulation of transcription, DNA-templated; negative regulation of transcription from RNA polymerase III promoter; transcription factor TFIIIB complex assembly				Multiple_Complex	0
TC0400003611.mm.2	Slc35f6; Mir5625	solute carrier family 35, member F6; microRNA 5625	-1.1075	-1.2375	-0.8675	-0.5575	-0.0174999	-0.00749969	-0.337501	-0.3875	0.412499	-0.3175	0.6325	-0.7275	-0.6475	-0.1075	-0.5875	0.3325	Multiple_Complex	74919; 100885838	transport; positive regulation of cell proliferation; negative regulation of mitochondrial outer membrane permeabilization involved in apoptotic signaling pathway	mitochondrion; lysosome; lysosomal membrane; membrane; integral component of membrane; extracellular exosome	molecular_function; protein binding		Multiple_Complex	0
TC1100004164.mm.2	Cyp2d9	cytochrome P450, family 2, subfamily d, polypeptide 9	0.2275	0.00749969	-0.0525007	0.327499	0.3875	0.6875	0.537499	0.817499	0.3075	-0.3625	-0.0125008	0.0674992	0.827499	0.657499	0.747499	0.237499	Multiple_Complex	13105	xenobiotic metabolic process; arachidonic acid metabolic process; exogenous drug catabolic process; oxidation-reduction process	cytoplasm; endoplasmic reticulum; membrane; intracellular membrane-bounded organelle; endoplasmic reticulum membrane; organelle membrane	monooxygenase activity; iron ion binding; arachidonic acid epoxygenase activity; steroid hydroxylase activity; oxidoreductase activity; oxidoreductase activity, acting on paired donors, with incorporation or reduction of molecular oxygen; oxidoreductase activity, acting on paired donors, with incorporation or reduction of molecular oxygen, reduced flavin or flavoprotein as one donor, and incorpor…		Multiple_Complex	0
TC0400001874.mm.2	Tet2	tet methylcytosine dioxygenase 2	0.374999	0.355	0.0149994	-0.295001	-0.495001	-0.815001	-0.545001	-0.505001	-0.245001	-0.085001	0.0749998	0.254999	-0.00500107	-0.255001	-0.785001	-0.495001	Multiple_Complex	214133	kidney development; myeloid progenitor cell differentiation; 5-methylcytosine catabolic process; protein O-linked glycosylation; cell cycle; post-embryonic development; chromatin modification; 5-methylcytosine metabolic process; cytosine metabolic process; hemoglobin metabolic process; hemopoiesis; myeloid cell differentiation; positive regulation of transcription from RNA polymerase II promoter;…	nucleus; nucleoplasm	DNA binding; ferrous iron binding; zinc ion binding; oxidoreductase activity; metal ion binding; dioxygenase activity; methylcytosine dioxygenase activity; oxidoreductase activity, acting on paired donors, with incorporation or reduction of molecular oxygen, 2-oxoglutarate as one donor, and incorporation of one atom each of oxygen into both donors; protein binding		Multiple_Complex	0
TC0800001274.mm.2	Grsf1	G-rich RNA sequence binding factor 1	0.110001	0.160001	0.0300007	-0.289999	0.43	0.580001	0.610001	1	-0.38	0.190001	-0.15	0.34	0.3	0.710001	0.63	0.570001	Multiple_Complex	231413	mRNA processing; tRNA processing; anterior/posterior pattern specification; morphogenesis of embryonic epithelium	cytoplasm; mitochondrion; ribonucleoprotein granule; mitochondrial nucleoid	nucleotide binding; nucleic acid binding; RNA binding; poly(A) RNA binding	mRNA_processing_binding_Reactome	Multiple_Complex	0
TC0600003311.mm.2	Hist1h4f	histone cluster 1, H4f	0.115	-0.225	-0.0650005	0.214999	0.644999	0.344999	1.055	0.585	-0.00500011	-0.085	0.145	-0.0550003	0.384999	0.625	0.184999	0.464999	Coding	319157	nucleosome assembly; DNA replication-dependent nucleosome assembly; DNA replication-independent nucleosome assembly; negative regulation of megakaryocyte differentiation; protein heterotetramerization; chromatin silencing at rDNA	nuclear chromosome; nuclear chromosome, telomeric region; nucleosome; nucleus; membrane; protein complex; extracellular exosome; nucleoplasm; chromosome	histone binding; poly(A) RNA binding; DNA binding; protein binding; protein heterodimerization activity		Coding	0
TC0700000870.mm.2	Jakmip3	janus kinase and microtubule interacting protein 3	0.247499	0.3875	0.197499	0.6875	0.4575	0.617499	0.777499	0.5575	0.0574999	0.0574999	-0.342501	0.2275	0.247499	0.4775	0.407499	0.487499	Multiple_Complex	74004	biological_process	Golgi apparatus; cellular_component	microtubule binding; kinase binding; molecular_function		Multiple_Complex	0
TC0400004104.mm.2	Pcdhb20	protocadherin beta 20	-0.039999	-0.209999	-0.4	0.0600004	0.48	0.580001	0.450001	0.22	0.0900002	-0.299999	0.0100002	0.200001	0.450001	0.64	0.76	0.51	Coding	93891	cell adhesion; homophilic cell adhesion via plasma membrane adhesion molecules	plasma membrane; membrane; integral component of membrane	molecular_function; calcium ion binding; protein binding		Coding	0
TC0700002786.mm.2	Sp100	nuclear antigen Sp100	-0.357499	-0.977499	-3.0175	-0.847499	0.252501	-0.9175	0.502501	0.632501	0.172501	-0.2075	1.2825	-1.2475	-0.8375	-0.177499	-0.397499	0.342501	Multiple_Complex	20684		nucleus; cytoplasm; PML body; Mre11 complex; nuclear body	DNA binding; chromatin binding; protein binding; zinc ion binding; metal ion binding		Multiple_Complex	0
TC1100001123.mm.2	Wbp5	WW domain binding protein 5	-1.09	-1.09	-1.79	-0.71	-0.14	-0.81	0.0500002	-0.55	0.21	-0.13	0.58	-0.66	-1.41	-0.76	-1.17	0.73	Coding	22381	regulation of transcription from RNA polymerase II promoter; biological_process	nucleus; cellular_component	WW domain binding		Coding	0
TC0400001382.mm.2	Pitpnb	phosphatidylinositol transfer protein, beta	-0.8675	-1.1175	0.3625	1.7925	1.2725	1.5725	-0.7575	-0.9275	0.662499	-0.7275	-0.5175	0.582499	0.782499	0.662499	0.452499	0.7225	Coding	56305	in utero embryonic development; transport; phospholipid transport	intracellular; cytoplasm; Golgi apparatus; extracellular exosome	phospholipid binding; lipid binding; phosphatidylinositol transporter activity		Coding	0
TC0100001889.mm.2	Elovl6	ELOVL family member 6, elongation of long chain fatty acids (yeast)	-0.285001	0.0349989	-0.185	0.334999	0.384999	0.324999	0.704999	-0.0250006	-0.305	0.145	-0.0350008	0.195	0.485	0.674999	0.554999	0.684999	Coding	170439	lipid metabolic process; fatty acid metabolic process; fatty acid biosynthetic process; fatty acid elongation, saturated fatty acid; fatty acid elongation; long-chain fatty acid biosynthetic process	endoplasmic reticulum; membrane; integral component of membrane; integral component of endoplasmic reticulum membrane; endoplasmic reticulum membrane	fatty acid elongase activity; transferase activity; transferase activity, transferring acyl groups other than amino-acyl groups; protein binding		Coding	0
TC0700003100.mm.2	Tmem255a	transmembrane protein 255A	0.2075	-0.1225	-0.0225	0.2275	0.4875	1.2175	0.7775	0.7175	0.0774994	0.0774994	-0.4025	0.247499	1.2975	0.9775	0.747499	0.7275	Multiple_Complex	245386	biological_process	membrane; integral component of membrane; cellular_component	molecular_function		Multiple_Complex	0
TC0100001397.mm.2	Hsbp1	heat shock factor binding protein 1	0.429999	0.349999	0.42	-0.1	0.61	0.78	0.62	0.889999	0.0599995	-0.110001	-0.35	0.4	0.75	0.94	0.849999	0.799999	Coding	68196	muscle contraction; endodermal cell differentiation	nucleus; cytoskeleton	molecular_function; protein binding		Coding	0
TC0800001508.mm.2	Arvcf	armadillo repeat gene deleted in velo-cardio-facial syndrome	0.04	-0.24	-0.13	0.0199995	-0.650001	-0.83	-0.78	-0.34	0.0199995	0.13	0.16	-0.31	-0.93	-0.91	-0.93	-0.87	Multiple_Complex	11877	cell adhesion; multicellular organismal development; single organismal cell-cell adhesion; calcium-dependent cell-cell adhesion via plasma membrane cell adhesion molecules	nucleus; nucleoplasm; cytoplasm; plasma membrane; cell junction	protein binding		Multiple_Complex	0
TC1100004293.mm.2	Cd300lh; Gm11711	CD300 antigen like family member H; predicted gene 11711	0.2575	0.1975	0.2975	0.3675	0.1975	0.3675	0.4775	0.1075	-0.0725002	-0.1125	-0.1725	0.3575	0.5175	0.7175	0.4275	0.5075	Coding	382551; 100043125	immune system process; positive regulation of protein ubiquitination; positive regulation of toll-like receptor 9 signaling pathway	lysosome; endosome; plasma membrane; membrane; integral component of membrane; early endosome	protein binding		Coding	0
TC0700001913.mm.2	Emc10	ER membrane protein complex subunit 10	-0.147499	-0.117499	-0.507499	0.272501	-0.307499	-0.307499	-0.447499	-0.747499	-0.227499	0.412501	0.0625009	-0.247499	-0.647499	-0.827499	-0.587499	-0.607499	Multiple_Complex	69683	biological_process	extracellular region; membrane; integral component of membrane; ER membrane protein complex	molecular_function		Multiple_Complex	0
TC1200002148.mm.2	St8sia4	ST8 alpha-N-acetyl-neuraminide alpha-2,8-sialyltransferase 4	0.155	0.474999	-1.675	0.165	0.275	0.715	1.045	0.165	-0.135	0.615	0.0549994	-0.535	0.105	0.165	0.495	-0.535	Coding	20452	ganglioside biosynthetic process; protein glycosylation; N-glycan processing; oligosaccharide metabolic process; sialylation	Golgi apparatus; membrane; integral component of membrane; integral component of Golgi membrane; Golgi membrane	alpha-N-acetylneuraminate alpha-2,8-sialyltransferase activity; sialyltransferase activity; lytic endotransglycosylase activity; transferase activity; transferase activity, transferring glycosyl groups		Coding	0
TC1700002138.mm.2	Gucy1a2	guanylate cyclase 1, soluble, alpha 2	-0.7	-1.09	-1.49	-1.11	0.519999	0.179999	0.139999	0.559999	0.19	0.0799999	0.75	-1.02	-0.150001	0.309999	0.24	0.74	Multiple_Complex	234889	signal transduction; positive regulation of cGMP biosynthetic process; cGMP biosynthetic process; cyclic nucleotide biosynthetic process; intracellular signal transduction	plasma membrane; guanylate cyclase complex, soluble; intracellular	guanylate cyclase activity; nucleotide binding; adenylate cyclase activity; lyase activity; phosphorus-oxygen lyase activity; heme binding; protein binding		Multiple_Complex	0
TC0100003881.mm.2	AW209491	expressed sequence AW209491	0.150001	0.25	0.0500002	0.0100002	0.33	0.64	0	0.67	-0.13	-0.0599999	-0.5	0.690001	0.79	0.91	0.27	0.0799999	Coding	105351	biological_process	cellular_component	molecular_function; protein binding		Coding	0
TC0500002343.mm.2	Hrasls	HRAS-like suppressor	0.0700006	-0.0100002	2.18	0.22	-0.0699997	-0.04	-0.309999	-0.04	0.0600004	0.16	-0.66	0.440001	0.1	0.34	0.0799999	0.1	Multiple_Complex	27281	regulation of cell growth; lipid metabolic process; peroxisome organization; Ras protein signal transduction; lipid catabolic process; ether lipid metabolic process	nuclear envelope lumen; cytoplasm; peroxisome; membrane; integral component of membrane			Multiple_Complex	0
TC0800002392.mm.2	Plppr3	phospholipid phosphatase related 3	-0.284999	-0.235	0.115001	0.115001	0.965001	0.505001	0.695001	0.465001	-0.0249996	0.135001	-0.0249996	-0.0849991	0.665001	0.435	0.415001	0.345001	Multiple_Complex	216152	phospholipid metabolic process; signal transduction; phospholipid dephosphorylation; metabolic process; biological_process	integral component of plasma membrane; membrane; integral component of membrane; cellular_component	protein binding; phosphatidate phosphatase activity; hydrolase activity; lipid phosphatase activity; catalytic activity		Multiple_Complex	0
TC0900001419.mm.2	Fmod	fibromodulin	0.49	0.449999	0.759999	0.679999	0.49	0.65	0.719999	0.73	-0.130001	0.159999	-0.22	0.19	0.65	0.27	0.579999	0.0699997	Coding	14264	keratan sulfate biosynthetic process; collagen fibril organization; keratan sulfate catabolic process; Roundabout signaling pathway; axon extension involved in axon guidance; regulation of axonogenesis	extracellular region; proteinaceous extracellular matrix; extracellular space; intracellular; extracellular matrix	heparin binding; Roundabout binding		Coding	0
TC1400001039.mm.2	Gm6568	DnaJ (Hsp40) homolog, subfamily B, member 9 pseudogene	-0.145	-0.595	-0.635	-0.445001	-0.0250006	-1.365	-0.805	-0.255	0.125	0.0349998	0.535	-0.695	-1.335	-1.755	-0.585	-0.00500011	Multiple_Complex	625253					Multiple_Complex	0
TC0800000343.mm.2	A730008H23Rik; Hjurp; 6430706D22Rik	RIKEN cDNA A730008H23 gene; Holliday junction recognition protein; RIKEN cDNA 6430706D22 gene	-0.2075	0.1125	-1.5175	-0.3775	0.2225	1.2125	0.2825	0.712501	-0.2675	-0.0875001	0.3725	-0.0174999	0.252501	0.502501	0.712501	0.3425	Multiple_Complex	212427; 381280; 78605	cell cycle; chromosome segregation; CENP-A containing nucleosome assembly; regulation of protein complex assembly; regulation of DNA binding	chromosome, centromeric region; condensed chromosome kinetochore; nucleus; chromosome; nucleolus; cytoplasm	DNA binding; histone binding; identical protein binding; protein binding		Multiple_Complex	0
TC0200005518.mm.2	Sf3b4	splicing factor 3b, subunit 4	-0.662499	-0.742499	-0.892499	-0.792499	-0.442499	-0.902499	-0.362499	-0.522499	0.127501	-0.372499	0.767501	-0.522499	-0.722499	-0.542499	-0.562499	0.347501	Multiple_Complex	107701	mRNA processing; RNA splicing; positive regulation of mRNA splicing, via spliceosome	nucleus; spliceosomal complex; U12-type spliceosomal complex	nucleotide binding; nucleic acid binding; RNA binding; poly(A) RNA binding; protein binding	mRNA_processing_binding_Reactome	Multiple_Complex	0
TC1100001859.mm.2	Mia3	melanoma inhibitory activity 3	0.8675	0.8075	0.5175	1.3875	0.8275	1.0875	1.4275	1.8375	-0.1425	-0.2925	-0.6825	1.1175	0.957499	1.0775	0.8175	1.6775	Multiple_Complex	338366	chondrocyte development; positive regulation of leukocyte migration; transport; exocytosis; negative regulation of cell adhesion; protein transport; vesicle-mediated transport; collagen fibril organization; negative regulation of cell migration; positive regulation of bone mineralization; wound healing	endoplasmic reticulum; endoplasmic reticulum membrane; membrane; integral component of membrane; intracellular membrane-bounded organelle	molecular_function		Multiple_Complex	0
TC0X00002826.mm.2	Mef2d	myocyte enhancer factor 2D	0.4425	0.422501	0.3525	0.1625	0.4425	0.7225	0.5125	0.9725	-0.0974998	0.1525	-0.287499	0.2325	0.5125	0.7025	0.4725	0.252501	Multiple_Complex	17261		nucleus; nucleoplasm; cytoplasm; intracellular membrane-bounded organelle			Multiple_Complex	0
TC1100000134.mm.2	Dynlt1f	dynein light chain Tctex-type 1F	0.1925	0.4525	0.0125003	0.0325003	0.2725	0.3725	0.7625	0.6925	0.1925	-0.0374999	-0.0875001	-0.0675001	0.1925	0.1525	0.4825	-0.0374999	Multiple_Complex	100040531	establishment of mitotic spindle orientation; transport; cell cycle; mitotic nuclear division; nervous system development; metabolic process; regulation of G-protein coupled receptor protein signaling pathway; negative regulation of neurogenesis; cell division	host cell; photoreceptor inner segment; cytoplasm; Golgi apparatus; spindle; cytoskeleton; cytoplasmic dynein complex; microtubule; dynein complex	identical protein binding; motor activity; protein binding		Multiple_Complex	0
TC1500000019.mm.2	Tmem86a	transmembrane protein 86A	0.0250006	-0.165	-0.365	-0.125	-0.545	-0.724999	-0.764999	-0.344999	-0.00500011	0.215	0.255	-0.465	-0.945	-0.974999	-1.075	-1.035	Coding	67893	biological_process	membrane; integral component of membrane; cellular_component	molecular_function		Coding	0
TC0700000371.mm.2	Fam188a	family with sequence similarity 188, member A	0.2075	0.3975	0.217501	0.0574999	0.0974998	0.3175	0.6475	0.6475	0.2075	-0.0625	-0.1425	-0.00249958	0.4175	0.4575	0.5675	0.6175	Multiple_Complex	66960	apoptotic process; biological_process	nucleus; nucleoplasm; nuclear membrane	molecular_function; protein binding		Multiple_Complex	0
TC0400002737.mm.2	Thrb	thyroid hormone receptor beta	0.225	-0.0950003	3.595	1.105	-0.275	0.265	-0.395	0.175	-0.184999	-0.265	-0.365	0.815001	0.0150003	-0.0150003	0.0249996	0.0150003	Coding	21834	negative regulation of transcription from RNA polymerase II promoter; transcription, DNA-templated; regulation of transcription, DNA-templated; regulation of transcription from RNA polymerase II promoter; sensory perception of sound; negative regulation of female receptivity; regulation of heart contraction; female courtship behavior; positive regulation of cell proliferation; organ morphogenesis…	nuclear chromatin; nucleus; extracellular exosome	DNA binding; double-stranded DNA binding; transcription factor activity, sequence-specific DNA binding; steroid hormone receptor activity; thyroid hormone receptor activity; protein binding; zinc ion binding; enzyme binding; chromatin DNA binding; protein homodimerization activity; sequence-specific DNA binding; metal ion binding; thyroid hormone binding	Nuclear_Receptors	Coding	0
TC0100003321.mm.2	Slc14a1	solute carrier family 14 (urea transporter), member 1	0.15	0.26	0.21	0.68	0.62	0.54	0.66	0.45	-0.15	0.23	-0.45	0.37	0.37	0.43	0.11	0.54	Multiple_Complex	108052	transport; water transport; urea transport; urea transmembrane transport	plasma membrane; integral component of plasma membrane; membrane; integral component of membrane; basolateral plasma membrane	water transmembrane transporter activity; urea transmembrane transporter activity; urea channel activity		Multiple_Complex	0
TC1100003233.mm.2	Csrp1	cysteine and glycine-rich protein 1	0.13	0.240001	4.17	-0.25	0.0800009	0.31	0.13	0.0100002	-0.12	-0.48	0.160001	0.440001	-0.0199995	0.0500002	0.120001	-0.2	Coding	13007	actin cytoskeleton organization; platelet aggregation	nucleus; focal adhesion; actin cytoskeleton; extracellular exosome	protein binding; zinc ion binding; poly(A) RNA binding; metal ion binding		Coding	0
TC0200002796.mm.2	Rnf219	ring finger protein 219	0.4925	0.3625	0.6925	0.472501	-0.1675	0.0125008	0.4425	0.3725	-0.537499	0.262501	0.0425005	0.2325	0.4025	0.312501	-0.0374994	0.422501	Coding	72486	positive regulation of mRNA splicing, via spliceosome	cellular_component	zinc ion binding; metal ion binding; molecular_function		Coding	0
TC0900000003.mm.2	Defb46	defensin beta 46	-1.8175	-1.3075	-0.5675	-0.2975	0.4025	-0.0774994	0.512501	-0.0874996	-0.1875	0.1525	1.1725	-1.1375	-0.2575	0.0625	-0.0675001	0.752501	Coding	574081	biological_process	cellular_component	molecular_function		Coding	0
TC0700004509.mm.2	Gm2436	PREDICTED: predicted gene 2436 (Gm2436), mRNA.	-0.157499	-0.0374994	-0.487499	0.0425005	-0.4375	-0.487499	-0.9275	-0.697499	0.1525	0.2325	-0.157499	-0.2275	-0.5175	-0.8075	-0.7175	-0.5175	Coding						Coding	0
TC0700001169.mm.2	Lta4h	leukotriene A4 hydrolase	0.185	-0.325	3.255	1.025	0.575	0.935	0.0650001	-0.315	0.115	0.0650001	-1.085	0.905	0.595	0.385	0.805	0.485	Coding	16993	proteolysis; leukotriene metabolic process; leukotriene biosynthetic process; peptide catabolic process; response to zinc ion; response to peptide hormone; Type I pneumocyte differentiation	nucleus; nucleoplasm; cytoplasm; extracellular exosome	aminopeptidase activity; epoxide hydrolase activity; leukotriene-A4 hydrolase activity; protein binding; peptidase activity; metallopeptidase activity; zinc ion binding; hydrolase activity; poly(A) RNA binding; metal ion binding; peptide binding; metalloaminopeptidase activity	Eicosanoid_Synthesis	Coding	0
TC0900002181.mm.2	Mtcl1	microtubule crosslinking factor 1	-0.7775	-0.5875	-0.8375	-0.7175	-0.1975	-0.0974998	0.1425	-0.1175	0.2425	-0.4175	0.6825	-0.5075	-0.3675	0.0425005	0.00250053	0.3325	Multiple_Complex	68617	microtubule bundle formation; regulation of autophagy; establishment or maintenance of epithelial cell apical/basal polarity; positive regulation of protein targeting to membrane; positive regulation of microtubule motor activity		protein binding; microtubule binding; protein homodimerization activity; poly(A) RNA binding		Multiple_Complex	0
TC1900001033.mm.2	Dynlt1a	dynein light chain Tctex-type 1A	-0.29	-0.0299997	-2.3	-0.26	-0.34	-0.2	-0.0699997	-0.65	0.34	-0.57	-0.0900002	0.32	-0.46	-0.519999	-0.65	-0.3	Multiple_Complex	100310872	establishment of mitotic spindle orientation; transport; cell cycle; mitotic nuclear division; nervous system development; metabolic process; regulation of G-protein coupled receptor protein signaling pathway; negative regulation of neurogenesis; cell division	host cell; photoreceptor inner segment; cytoplasm; Golgi apparatus; spindle; cytoskeleton; cytoplasmic dynein complex; microtubule; dynein complex	identical protein binding; motor activity; protein binding		Multiple_Complex	0
TC1700001767.mm.2	Atp2b4; Mir6903	ATPase, Ca++ transporting, plasma membrane 4; microRNA 6903	-0.6775	-0.6875	-2.1175	0.0625	0.0824995	-0.1075	0.00249958	-0.1575	0.1525	-0.3875	0.3125	-0.0775003	-0.3375	0.0225	0.2925	0.2325	Multiple_Complex	381290; 102466206		plasma membrane; integral component of plasma membrane; membrane; basolateral plasma membrane; Z disc; T-tubule; sarcolemma; neuron projection; intracellular membrane-bounded organelle; protein complex; sperm principal piece; integral component of membrane; sperm flagellum	calcium-transporting ATPase activity; calmodulin binding; sodium channel regulator activity; PDZ domain binding; protein phosphatase 2B binding; nitric-oxide synthase inhibitor activity; nitric-oxide synthase binding; scaffold protein binding; nucleotide binding; ATP binding; hydrolase activity; metal ion binding		Multiple_Complex	0
TC1500001568.mm.2	Dcp1a	DCP1 decapping enzyme homolog A (S. cerevisiae)	0.7	0.34	-0.43	0.33	0.82	0.87	0.84	1.1	-0.58	0.11	-0.02	0.49	0.87	0.91	0.23	0.34	Multiple_Complex	75901	nuclear-transcribed mRNA catabolic process, nonsense-mediated decay; deadenylation-dependent decapping of nuclear-transcribed mRNA; transforming growth factor beta receptor signaling pathway; deadenylation-independent decapping of nuclear-transcribed mRNA; positive regulation of transcription, DNA-templated; positive regulation of catalytic activity; regulation of catalytic activity	cytoplasmic mRNA processing body; nucleus; transcription factor complex; cytoplasm; membrane	mRNA binding; GPI-anchor transamidase activity; transcription factor binding; hydrolase activity; enzyme regulator activity; identical protein binding; coenzyme F390-A hydrolase activity; coenzyme F390-G hydrolase activity; enzyme activator activity; protein binding		Multiple_Complex	0
TC1300002188.mm.2	Lrp1	low density lipoprotein receptor-related protein 1	0.2475	0.1175	0.6075	0.137501	0.6075	0.587501	1.1275	0.9075	-0.1725	0.217501	0.1575	-0.202499	0.847501	0.6875	0.847501	0.847501	Multiple_Complex	16971			protease binding; calcium ion binding; protein binding; protein complex binding; apolipoprotein binding; poly(A) RNA binding; metal ion binding	Wnt_Signaling; Statin_Pathway_PharmGKB	Multiple_Complex	0
TC1600001479.mm.2	Gm11744	predicted gene 11744	0.275001	-0.554999	2.135	-0.125	-1.015	-1.515	-0.424999	0.275001	-0.544999	0.395	0.545	-0.395	-1.345	-0.705	-0.714999	-1.195	Multiple_Complex	100038570	visual perception; response to stimulus; biological_process	cytoplasm; membrane; integral component of membrane; cellular_component	molecular_function		Multiple_Complex	0
TC1600000738.mm.2	Hmgn1	high mobility group nucleosomal binding domain 1	0.195	0.285	0.0249996	-0.00500011	-0.365	-0.505	-0.525001	-0.205	-0.135	0.264999	-0.0250006	-0.105	-0.985001	-0.695	-0.775001	-0.545	Multiple_Complex	15312	pyrimidine dimer repair by nucleotide-excision repair; transcription-coupled nucleotide-excision repair; chromatin organization; regulation of transcription from RNA polymerase II promoter; response to UV-B; response to UV-C; regulation of development, heterochronic; post-embryonic camera-type eye morphogenesis; regulation of epithelial cell proliferation	chromatin; nucleus; cytoplasm	DNA binding; chromatin binding; nucleosomal DNA binding		Multiple_Complex	0
TC0400000271.mm.2	Rab23	RAB23, member RAS oncogene family	-0.7175	-1.2275	-0.9275	-0.337501	-0.3875	-0.9575	-0.6775	-1.4375	0.2925	-0.0574999	0.4825	-0.7175	-1.2375	-0.9575	-0.7775	0.2125	Multiple_Complex	19335			nucleotide binding; GTPase activity; GTP binding; protein binding		Multiple_Complex	0
TC1700000351.mm.2	Jun	jun proto-oncogene	0.179999	-0.120001	0.889999	0.549999	0.32	0.599999	0.339999	0.889999	-0.26	0.379999	-0.17	0.0499992	0.299999	0.27	0.379999	-0.42	Coding	16476		nuclear chromatin; nucleus; nucleoplasm; transcription factor complex; nuclear euchromatin; cytosol; transcriptional repressor complex	RNA polymerase II core promoter proximal region sequence-specific DNA binding; RNA polymerase II distal enhancer sequence-specific DNA binding; RNA polymerase II transcription factor activity, sequence-specific DNA binding; transcriptional activator activity, RNA polymerase II core promoter proximal region sequence-specific binding; RNA polymerase II activating transcription factor binding; DNA b…	Apoptosis; Apoptosis_GenMAPP; MAPK_Cascade; TGF_Beta_Signaling_Pathway; Wnt_Signaling; Smooth_muscle_contraction	Coding	0
TC0800000472.mm.2	Med1	mediator complex subunit 1	0.275	0.325	-0.0250006	0.695	0.195	0.535	0.315	0.0949993	-0.155001	-0.0650005	-0.475	0.695	0.695	0.365	0.565	0.384999	Multiple_Complex	19014					Multiple_Complex	0
TC1500001511.mm.2	Stra13	stimulated by retinoic acid 13	0.227501	0.0775003	-0.722499	0.2475	0.3675	0.6575	0.587501	0.8675	0.127501	0.0775003	-0.572499	0.3675	0.937501	0.767501	0.597501	0.857501	Multiple_Complex	20892	resolution of meiotic recombination intermediates; DNA repair; cellular response to DNA damage stimulus; cell cycle; mitotic nuclear division; replication fork processing; cell division; kinetochore assembly	chromosome, centromeric region; kinetochore; nucleus; chromosome; Fanconi anaemia nuclear complex; FANCM-MHF complex; condensed chromosome kinetochore	DNA binding; double-stranded DNA binding; protein binding		Multiple_Complex	0
TC1000001089.mm.2	LOC102634333	uncharacterized LOC102634333	0.259999	0.039999	0.219999	0.259999	0.739999	0.789999	0.699999	0.73	0.129999	-0.260001	-0.420001	0.549999	1.03	1.02	0.989999	0.94	Multiple_Complex	102634333	biological_process	cellular_component	molecular_function		Multiple_Complex	0
TC1700002267.mm.2	Vps4b	vacuolar protein sorting 4b (yeast)	0.325	0.315	-0.485001	0.215	0.894999	0.865	1.025	1.095	-0.255	0.375	-0.705	0.585	1.205	0.965	0.884999	0.945	Multiple_Complex	20479		spindle pole; nucleus; cytoplasm; endosome; centrosome; cytosol; endosome membrane; membrane; extracellular exosome; Flemming body; late endosome membrane	nucleotide binding; protein binding; ATP binding; protein C-terminus binding; hydrolase activity; ATPase activity; ATPase activity, coupled; identical protein binding; protein homodimerization activity; microtubule-severing ATPase activity		Multiple_Complex	0
TC0200001115.mm.2	Orc4	origin recognition complex, subunit 4	0.085	0.325	0.295	0.245	-0.595	-0.495	-0.655	-0.955	-0.165	0.275001	-0.295	0.185	-0.155	-0.385	-0.495	-1.425	Multiple_Complex	26428	DNA replication; DNA replication initiation		nucleotide binding; DNA binding; DNA replication origin binding; ATP binding; protein binding	Cell_Cycle_KEGG; DNA_replication_Reactome; G1_to_S_cell_cycle_Reactome	Multiple_Complex	0
TC0800000207.mm.2	Gpr37	G protein-coupled receptor 37	-1.425	-1.025	-1.545	-0.625	-0.695	-0.705	-0.455	-0.975	0.0550003	-0.0550003	0.825	-0.825	-0.805	-0.865	-0.805	0.285	Coding	14763	signal transduction; G-protein coupled receptor signaling pathway; adenylate cyclase-inhibiting G-protein coupled receptor signaling pathway; locomotion involved in locomotory behavior; dopamine biosynthetic process; positive regulation of MAPK cascade; positive regulation of dopamine metabolic process; negative regulation of hydrogen peroxide-induced cell death	ubiquitin ligase complex; endoplasmic reticulum; plasma membrane; membrane; integral component of membrane; receptor complex; endoplasmic reticulum membrane	signal transducer activity; G-protein coupled receptor activity; G-protein coupled peptide receptor activity; Hsp70 protein binding; heat shock protein binding; ubiquitin protein ligase binding; prosaposin receptor activity; peptide binding; protein binding	GPCRDB_Class_A_Rhodopsin-like	Coding	0
TC0900001243.mm.2	2023-03-07	membrane-associated ring finger (C3HC4) 7	0.0550003	0.125001	0.365001	-0.174999	-0.815	0.135	-0.844999	-0.855	-0.684999	0.425	-0.474999	0.735001	0.105	0.405001	-0.195	-0.315	Multiple_Complex	57438	regulation of tolerance induction; negative regulation of T cell proliferation; protein ubiquitination	cellular_component	zinc ion binding; UDP-N-acetylmuramoylalanyl-D-glutamyl-2,6-diaminopimelate-D-alanyl-D-alanine ligase activity; ligase activity; ribosomal S6-glutamic acid ligase activity; coenzyme F420-0 gamma-glutamyl ligase activity; coenzyme F420-2 alpha-glutamyl ligase activity; metal ion binding; protein-glycine ligase activity; protein-glycine ligase activity, initiating; protein-glycine ligase activity, …		Multiple_Complex	0
TC0400003604.mm.2	Pkd1	polycystic kidney disease 1 homolog	-0.132501	-0.142501	-0.1225	0.107499	-1.4825	-0.602501	-0.8325	-0.392501	-0.0825005	0.0274992	0.00749969	0.0474997	-0.802501	-1.0225	-1.1725	-0.752501	Coding	18763	cartilage condensation; blood vessel development; in utero embryonic development; kidney development; liver development; embryonic placenta development; protein export from nucleus; nitrogen compound metabolic process; calcium ion transport; cell cycle arrest; positive regulation of cytosolic calcium ion concentration; JAK-STAT cascade; heart development; single organismal cell-cell adhesion; pep…	polycystin complex; nucleus; cytoplasm; Golgi apparatus; cytosol; plasma membrane; cilium; cell surface; membrane; integral component of membrane; basolateral plasma membrane; lateral plasma membrane; motile primary cilium; cell projection; extracellular exosome; primary cilium	cation channel activity; calcium channel activity; protein binding; protein kinase binding; protein domain specific binding; carbohydrate binding; ion channel binding		Coding	0
TC0900002052.mm.2	Slc6a15	solute carrier family 6 (neurotransmitter transporter), member 15	0.145	0.0349998	-0.215	0.425001	0.355001	0.715	0.325001	0.515001	-0.115	-0.0450001	0.0450001	0.115	0.575001	0.555	0.575001	0.555	Coding	103098	transport; ion transport; sodium ion transport; neurotransmitter transport; amino acid transport; neutral amino acid transport; leucine transport; proline transport; proline transmembrane transport; transmembrane transport	integral component of plasma membrane; membrane; integral component of membrane	proline:sodium symporter activity; neurotransmitter:sodium symporter activity; symporter activity		Coding	0
TC0800000648.mm.2	LOC101055953	39S ribosomal protein L41, mitochondrial-like	0.6325	0.7425	0.2625	0.4425	0.2425	0.3025	0.1025	-0.0275002	-0.0574999	0.0625	-0.5675	0.5625	0.4325	0.3225	0.2125	-0.1075	Coding	101055953	translation; biological_process	cellular_component; mitochondrial large ribosomal subunit	molecular_function; structural constituent of ribosome		Coding	0
TC1000000837.mm.2	Cd68	CD68 antigen	0.2775	0.1575	-0.112499	-0.122499	-0.532499	-0.8125	-0.9625	-0.4725	0.00750065	0.2475	0.0375004	-0.2925	-0.7225	-0.982499	-1.1925	-0.732499	Multiple_Complex	12514	cellular response to organic substance	lysosome; endosome; plasma membrane; membrane; integral component of membrane; lysosomal membrane; endosome membrane			Multiple_Complex	0
TC1300002063.mm.2	Tmem179	transmembrane protein 179	-0.667501	-0.507501	-0.797501	-0.9575	-0.2075	-0.5575	-0.0375004	-0.1675	0.4025	-0.297501	0.6025	-0.7075	-0.3875	-0.5175	-0.5175	-0.3275	Coding	104885	biological_process	membrane; integral component of membrane; cellular_component	molecular_function		Coding	0
TC1100001802.mm.2	Anxa11	annexin A11	0.4825	-0.3375	0.382501	-0.4475	0.672501	0.6925	0.9125	1.2125	-0.3375	-0.2375	0.2725	0.3025	0.6825	0.8125	0.8525	1.0725	Multiple_Complex	11744	cell cycle; cell division; response to calcium ion; phagocytosis	nucleus; nuclear envelope; nucleoplasm; cytoplasm; spindle; cytoskeleton; membrane; midbody; specific granule; azurophil granule; phagocytic vesicle; extracellular exosome; melanosome	calcium ion binding; calcium-dependent phospholipid binding; phosphatidylethanolamine binding; MHC class II protein complex binding; S100 protein binding; poly(A) RNA binding; calcium-dependent protein binding; protein binding		Multiple_Complex	0
TC0600003002.mm.2	Bcl2	B cell leukemia/lymphoma 2	0.0275002	0.2875	-0.6025	0.2275	0.3075	0.8175	0.3475	0.5375	-0.1025	-0.00250006	-0.2625	0.3675	0.6275	0.9375	0.6275	0.8475	Multiple_Complex	12043		intracellular; nucleus; cytoplasm; mitochondrion; mitochondrial outer membrane; endoplasmic reticulum; endoplasmic reticulum membrane; cytosol; membrane; integral component of membrane; nuclear membrane; mitochondrial membrane; myelin sheath; pore complex; perinuclear region of cytoplasm	protease binding; protein binding; transcription factor binding; channel activity; channel inhibitor activity; protein phosphatase binding; ubiquitin protein ligase binding; identical protein binding; protein homodimerization activity; protein heterodimerization activity; BH domain binding; BH3 domain binding; protein phosphatase 2A binding; sequence-specific DNA binding	Apoptosis; Apoptosis_GenMAPP; Apoptosis_KEGG	Multiple_Complex	0
TC0700002477.mm.2	Ccnd3	cyclin D3	0.0625	-0.2775	-1.5775	-0.3875	-0.2575	0.1825	0.0625	-0.2475	0.2625	0.1725	-0.2775	-0.1575	0.3825	0.492499	-0.1375	0.0724993	Multiple_Complex	12445		cyclin-dependent protein kinase holoenzyme complex; nucleus; cytoplasm; membrane	cyclin-dependent protein serine/threonine kinase activity; protein binding; protein kinase binding	Cell_Cycle_KEGG; G1_to_S_cell_cycle_Reactome; Wnt_Signaling	Multiple_Complex	0
TC1700001774.mm.2	Rexo1	REX1, RNA exonuclease 1 homolog (S. cerevisiae)	-0.36	-0.739999	-0.53	-0.27	-0.28	-0.53	-0.469999	-0.769999	0.110001	0.240001	0.27	-0.619999	-0.579999	-0.619999	-0.589999	0.420001	Multiple_Complex	66932	biological_process; metabolic process; nucleic acid phosphodiester bond hydrolysis	nucleus; nucleoplasm	nucleic acid binding; nuclease activity; exonuclease activity; hydrolase activity; phosphoric ester hydrolase activity; T/G mismatch-specific endonuclease activity; retroviral 3' processing activity; molecular_function		Multiple_Complex	0
TC1000002017.mm.2	2610021A01Rik	RIKEN cDNA 2610021A01 gene [Source:MGI Symbol;Acc:MGI:1922662]; RIKEN cDNA 2610021A01 gene	0.0349989	-0.265	-0.635	0.235	-0.825001	-0.385	-0.665001	-0.445001	0.134999	-0.0950003	0.235	-0.275001	-0.115001	-0.315001	-0.525001	-0.0250006	Coding		regulation of transcription, DNA-templated	intracellular; cellular_component	nucleic acid binding; transcription factor activity, sequence-specific DNA binding; metal ion binding		Coding	0
TC1700002770.mm.2	Baalc	brain and acute leukemia, cytoplasmic	-0.235001	0.415	0.0649996	0.264999	-0.225	-0.295	-0.675	-0.365001	-0.215	-0.0450001	0.0549994	0.205	-0.635	-0.735001	-0.515	-0.855001	Multiple_Complex	118452	biological_process	cytoplasm; membrane	molecular_function		Multiple_Complex	0
TC0800002453.mm.2	L2hgdh	L-2-hydroxyglutarate dehydrogenase	0.137501	0.4575	-0.3125	-0.6725	-0.7225	-0.3425	-0.6725	-0.622499	0.0875006	-0.352499	-0.0625	0.3275	-0.602499	-0.352499	-0.3925	-1.4425	Multiple_Complex	217666	cellular protein metabolic process; oxidation-reduction process	mitochondrion; integral component of membrane	oxidoreductase activity; 2-hydroxyglutarate dehydrogenase activity		Multiple_Complex	0
TC1000000593.mm.2	Rpl37rt	ribosomal protein L37, retrotransposed	-0.38	-0.6	-0.78	-0.28	-0.49	-0.54	-0.17	-0.5	0.25	-0.0500002	-0.04	-0.16	-0.57	-0.440001	-0.26	0.18	Multiple_Complex	100502825	translation	intracellular; ribosome; cytosolic large ribosomal subunit; ribonucleoprotein complex	RNA binding; structural constituent of ribosome; rRNA binding; metal ion binding	Ribosomal_Proteins; mRNA_processing_binding_Reactome	Multiple_Complex	0
TC1000000661.mm.2	Lsm8	LSM8 homolog, U6 small nuclear RNA associated (S. cerevisiae)	-0.15	0.13	0.23	0.31	0.7	0.83	0.96	0.52	0.150001	-0.13	-0.16	0.14	0.72	0.81	0.68	0.51	Multiple_Complex	76522	mRNA splicing, via spliceosome; mRNA processing; RNA splicing; biological_process	nucleus; spliceosomal complex; U6 snRNP; ribonucleoprotein complex; U4/U6 x U5 tri-snRNP complex; precatalytic spliceosome; cellular_component	RNA binding; poly(A) RNA binding; protein binding		Multiple_Complex	0
TC0Y00000006.mm.2	Smad5	SMAD family member 5	0.0650005	-0.375	-0.335	0.145	-1.525	-2.125	-1.795	-1.455	0.245	-0.365	0.085	0.0349998	-1.515	-1.365	-1.335	-0.535	Multiple_Complex	17129		intracellular; nucleus; nucleoplasm; transcription factor complex; cytoplasm; protein complex	RNA polymerase II core promoter sequence-specific DNA binding; DNA binding; transcription factor activity, sequence-specific DNA binding; protein binding; ubiquitin protein ligase binding; metal ion binding; transcription factor activity, RNA polymerase II core promoter sequence-specific	TGF_Beta_Signaling_Pathway	Multiple_Complex	0
TC0600002811.mm.2	Tmem39b	transmembrane protein 39b	0.0350003	-0.465	-1.725	-0.895	0.085	0.855	-1.415	0.515	0.795	-0.805	-0.775	0.785	2.005	2.235	1.735	0.0450001	Multiple_Complex	230770	positive regulation of defense response to virus by host; mitophagy in response to mitochondrial depolarization	membrane; integral component of membrane; cellular_component	molecular_function		Multiple_Complex	0
TC0700003714.mm.2	Atat1	alpha tubulin acetyltransferase 1	0.6025	0.3525	-0.1975	0.742499	0.1825	0.9225	1.0325	0.7925	-0.5275	0.1925	-0.7875	1.1225	1.1325	0.8125	0.992499	0.3625	Multiple_Complex	73242			transferase activity; transferase activity, transferring acyl groups; tubulin N-acetyltransferase activity; coenzyme binding		Multiple_Complex	0
TC0300002636.mm.2	Snrnp48	small nuclear ribonucleoprotein 48 (U11/U12)	-0.1325	-0.00249958	-1.6425	-0.3925	0.1675	0.2875	-0.1825	0.0974998	-0.0325003	0.0174999	-0.0625	0.0775003	0.3675	0.5675	0.2175	0.0275002	Coding	67797	mRNA processing; RNA splicing; biological_process	nucleus; nucleoplasm; spliceosomal complex; U12-type spliceosomal complex; cytoplasm	metal ion binding; molecular_function		Coding	0
TC0400003794.mm.2	Alox12b	arachidonate 12-lipoxygenase, 12R type	0.554999	0.514999	-0.695001	-1.275	-1.085	-1.185	0.0849991	-0.0550003	-0.915001	1.125	0.905	-1.115	-1.255	-1.105	-1.355	-1.505	Coding	11686	protein lipidation; lipid metabolic process; fatty acid metabolic process; sphingolipid metabolic process; positive regulation of gene expression; arachidonic acid metabolic process; lipoxygenase pathway; positive regulation of MAPK cascade; linoleic acid metabolic process; ceramide biosynthetic process; hepoxilin biosynthetic process; oxidation-reduction process; establishment of skin barrier; p…	cytoplasm	arachidonate 12-lipoxygenase activity; iron ion binding; oxidoreductase activity; oxidoreductase activity, acting on single donors with incorporation of molecular oxygen, incorporation of two atoms of oxygen; 2,3-dihydroxy DDT 1,2-dioxygenase activity; phenanthrene dioxygenase activity; 2,2',3-trihydroxybiphenyl dioxygenase activity; 1,2-dihydroxyfluorene 1,1-alpha-dioxygenase activity; 5,6-dihyd…		Coding	0
TC0400003607.mm.2	Ap3s2	adaptor-related protein complex 3, sigma 2 subunit	0.385	0.315	0.635	0.375	0.775	0.365	0.505	0.825	-0.0450001	0.0549998	-0.185	0.175	0.695	0.615	0.295	0.485	Coding	11778	transport; intracellular protein transport; anterograde axon cargo transport; protein transport; vesicle-mediated transport; anterograde synaptic vesicle transport	cell; Golgi apparatus; trans-Golgi network; membrane; membrane coat; AP-3 adaptor complex; cytoplasmic vesicle; cytoplasmic vesicle membrane	protein transporter activity		Coding	0
TC1100001564.mm.2	Myl4	myosin, light polypeptide 4	0.45	-0.0999994	0.400001	0.81	0.730001	1.13	0.68	1.17	-0.3	-0.37	0.150001	0.52	0.690001	0.34	0.610001	0.76	Multiple_Complex	17896	regulation of the force of heart contraction; positive regulation of ATPase activity; cardiac muscle contraction	myosin complex; A band	actin monomer binding; calcium ion binding; actin filament binding	Smooth_muscle_contraction; Striated_muscle_contraction	Multiple_Complex	0
TC0100000524.mm.2	Limk1	LIM-domain containing, protein kinase	0.00749969	-0.00249958	-0.5525	0.4575	0.6475	0.7175	0.8075	0.2875	0.3175	-0.5725	0.0474997	0.2075	0.4075	0.5575	0.4075	0.6475	Multiple_Complex	16885	protein phosphorylation; phosphorylation; positive regulation of actin filament bundle assembly; positive regulation of axon extension; negative regulation of ubiquitin-protein transferase activity; positive regulation of stress fiber assembly	nucleus; nucleoplasm; cytoplasm; Golgi apparatus; focal adhesion; membrane; neuron projection; axonal growth cone; perinuclear region of cytoplasm	nucleotide binding; protein kinase activity; protein serine/threonine kinase activity; protein binding; ATP binding; zinc ion binding; kinase activity; transferase activity; heat shock protein binding; metal ion binding; protein heterodimerization activity	G13_Signaling_Pathway	Multiple_Complex	0
TC0300002711.mm.2	Hist2h2bb	histone cluster 2, H2bb	-0.275	-0.415	-0.0349998	0.355	0.715001	0.585	0.955001	-0.344999	0.475	-0.665	0.125	0.0650005	0.425	0.615001	0.535001	0.855001	Coding	319189	nucleosome assembly	nuclear nucleosome; nucleus; extracellular exosome; nucleosome; chromosome; nucleoplasm	DNA binding; protein heterodimerization activity		Coding	0
TC1400000923.mm.2	Commd4	COMM domain containing 4	-0.2825	-0.252501	-1.3325	-0.212501	0.1775	-0.3725	-0.0725002	-0.9925	-0.2025	0.3475	0.5875	-0.7325	-0.882501	-0.712501	-0.9525	0.5175	Coding	66199	transcription, DNA-templated; regulation of transcription, DNA-templated; biological_process	nucleus; cytoplasm	molecular_function; protein binding		Coding	0
TC1700002135.mm.2	Rcan3; Mir700	regulator of calcineurin 3; microRNA 700	0.1325	0.2325	1.5825	0.6225	-0.1575	0.4425	0.0825005	0.2925	-0.2575	0.0924997	-0.2775	0.4425	0.4925	0.5125	0.3225	0.2925	Multiple_Complex	53902; 735285	calcium-mediated signaling; regulation of calcineurin-NFAT signaling cascade; regulation of catalytic activity	cytoplasm	nucleotide binding; calcium-dependent protein serine/threonine phosphatase regulator activity; troponin I binding; protein binding		Multiple_Complex	0
TC1100000565.mm.2	Ttyh2	tweety homolog 2 (Drosophila)	-0.0374994	-0.4875	0.3525	-0.1275	-0.4575	-0.5775	-0.6775	-0.9275	0.1425	-0.2275	0.0924997	-0.00749969	-0.2275	-0.287499	-0.3675	0.1625	Multiple_Complex	117160	transport; ion transport; chloride transport; biological_process; chloride transmembrane transport	plasma membrane; membrane; integral component of membrane; chloride channel complex	chloride channel activity; molecular_function; protein binding		Multiple_Complex	0
TC0X00001715.mm.2	Uprt	uracil phosphoribosyltransferase (FUR1) homolog (S. cerevisiae)	-2.1625	-0.6125	-0.5325	1.1075	1.3075	-1.0325	-0.132501	-1.6025	1.1775	-1.9025	1.3975	-0.672501	-4.6125	-0.0925007	-0.2325	1.3075	Coding	331487	pyrimidine nucleobase metabolic process; UMP biosynthetic process; pyrimidine nucleoside salvage; female pregnancy; lactation; response to insulin	nucleus; cytoplasm; cytosol	uridine kinase activity; protein binding; molecular_function		Coding	0
TC0700002474.mm.2	Paf1	Paf1, RNA polymerase II associated factor, homolog (S. cerevisiae)	0.295	0.085	0.264999	0.184999	0.135	-0.265	-0.435	-0.135	0.125	-0.0550003	-0.0550003	-0.0150003	-0.445	-0.595	-0.385	-1.035	Multiple_Complex	54624		nucleus; cytoplasm; membrane; Cdc73/Paf1 complex	RNA polymerase II core binding; chromatin binding; protein binding		Multiple_Complex	0
TC1800000869.mm.2	Hbb-bt; Hbb-b2	hemoglobin, beta adult t chain; hemoglobin, beta adult minor chain	0.1	-0.36	2.38	0.81	0	0.0299997	-0.78	-0.65	0.21	-0.11	-0.78	0.679999	-0.19	-0.37	-0.29	0.150001	Coding	101488143; 15130	transport; oxygen transport; positive regulation of myeloid cell differentiation; regulation of erythrocyte differentiation; erythrocyte development; regulation of eIF2 alpha phosphorylation by heme; hemopoiesis	hemoglobin complex; haptoglobin-hemoglobin complex; extracellular exosome; blood microparticle; myelin sheath	peroxidase activity; oxygen binding; hemoglobin binding; haptoglobin binding; hemoglobin alpha binding; hemoglobin beta binding; oxygen transporter activity; iron ion binding; heme binding; metal ion binding		Coding	0
TC1700002580.mm.2	Rbfox3	RNA binding protein, fox-1 homolog (C. elegans) 3	0.4425	0.262501	-0.0674992	0.2925	-0.977499	-0.9275	-0.7775	-1.4875	0.0925007	0.0325003	-0.287499	0.1625	-1.0175	-0.977499	-0.767499	-1.4375	Multiple_Complex	52897	regulation of alternative mRNA splicing, via spliceosome; mRNA processing; RNA splicing; regulation of RNA splicing	intracellular; nucleus; cytoplasm; neuronal cell body; perikaryon; neuron part	nucleotide binding; nucleic acid binding; DNA binding; RNA binding; mRNA binding; protein binding		Multiple_Complex	0
TC0400000393.mm.2	Nxpe3	neurexophilin and PC-esterase domain family, member 3	-0.917501	-1.1875	-2.4075	-0.7475	-0.127501	-0.6575	-0.217501	-0.8275	0.0724993	-0.127501	0.9025	-0.8475	-0.8975	-0.9975	-0.6175	0.2325	Multiple_Complex	385658	biological_process	cellular_component; membrane; integral component of membrane	molecular_function		Multiple_Complex	0
TC1400001664.mm.2	Zfp709	zinc finger protein 709	-0.275	-0.205	0.0650005	-0.0349998	-0.344999	-0.505	-0.705	-0.514999	-0.085	0.125	0.0550003	-0.0949993	-0.655	-0.615	-0.594999	-0.445	Coding	236193	cellular response to heat; cellular response to lipopolysaccharide; regulation of transcription, DNA-templated; biological_process	plasma membrane; intracellular; cellular_component	molecular_function; nucleic acid binding; metal ion binding		Coding	0
TC0700002657.mm.2	Tcp1	t-complex protein 1	-0.4375	-0.2875	-0.4975	-0.1075	-0.5875	-0.5575	-0.6575	-1.0575	0.1625	-0.1875	-0.0574999	0.0824995	-0.8675	-0.9375	-1.1275	-0.4375	Multiple_Complex	21454	protein folding; binding of sperm to zona pellucida; translocation of peptides or proteins into host cell cytoplasm; toxin transport; regulation of macrophage apoptotic process		nucleotide binding; protein binding; ATP binding; ubiquitin protein ligase binding; poly(A) RNA binding; unfolded protein binding		Multiple_Complex	0
TC0700002715.mm.2	Gm13238	carnitine deficiency-associated gene expressed in ventricle 3 pseudogene	-0.679999	-0.639999	-1.53	-0.639999	0.0600004	-0.0199995	-0.389999	-0.71	0.04	0.0100002	0.5	-0.549999	-0.37	-0.429999	-0.33	-0.259999	Multiple_Complex	236069	hematopoietic progenitor cell differentiation; regulation of transcription, DNA-templated	cellular_component; intracellular	nucleic acid binding; transcription factor activity, sequence-specific DNA binding; metal ion binding		Multiple_Complex	0
TC0200002491.mm.2	Fhad1	forkhead-associated (FHA) phosphopeptide binding domain 1	-0.0799999	-0.0900002	-0.17	0.53	0.54	0.69	0.2	0.74	0.0599995	-0.26	-0.12	0.32	0.72	0.66	0.51	0.849999	Multiple_Complex	329977	biological_process	cellular_component	molecular_function		Multiple_Complex	0
TC0800000530.mm.2	Plxnc1	plexin C1	0.0524998	0.2425	0.3625	0.5125	0.4525	1.1425	0.8425	0.3525	0.0924997	0.5425	-0.9175	0.2825	0.8525	0.8125	0.7225	0.0825005	Multiple_Complex	54712	signal transduction; branchiomotor neuron axon guidance; regulation of cell migration; regulation of axon extension involved in axon guidance; semaphorin-plexin signaling pathway; semaphorin-plexin signaling pathway involved in axon guidance	semaphorin receptor complex; integral component of plasma membrane; membrane; integral component of membrane	semaphorin receptor activity		Multiple_Complex	0
TC1600002173.mm.2	Igsf11	immunoglobulin superfamily, member 11	0.38	-0.0900002	-0.0900002	0.19	0.47	0.42	1.22	1.25	0.0799999	-0.25	0.17	0	0.93	1.17	0.57	-0.0300002	Coding	207683	cell adhesion; regulation of growth	plasma membrane; membrane; integral component of membrane; extracellular exosome			Coding	0
TC1200002518.mm.2	Mllt4	myeloid/lymphoid or mixed-lineage leukemia (trithorax homolog, Drosophila); translocated to, 4	-0.0649996	-0.285	-0.285	0.135	0.645	0.785	0.345	0.335	0.215	-0.0550003	-0.175	0.0150003	0.895	0.815	0.685	0.535	Multiple_Complex	17356			protein binding; Ras GTPase binding; LIM domain binding; cell adhesion molecule binding		Multiple_Complex	0
TC0300000903.mm.2	1500011K16Rik	RIKEN cDNA 1500011K16 gene	0.605001	0.255001	-0.605	-0.514999	-1.415	-0.784999	0.175001	0.305	-1.105	1.215	0.475	-0.584999	-0.695	-0.794999	-0.624999	-0.804999	NonCoding	67885		membrane; integral component of membrane			NonCoding	0
TC0200001750.mm.2	Tmem254c; Tmem254a	transmembrane protein 254c; transmembrane protein 254a	0.172501	0.0225	-0.1775	-0.3475	0.5125	0.422501	0.7625	0.4525	0.0625	-0.2275	0.3025	-0.1375	0.1825	0.5925	0.2725	0.1625	Multiple_Complex	100039192; 66039		membrane; integral component of membrane			Multiple_Complex	0
TC0400002500.mm.2	Wwp2	WW domain containing E3 ubiquitin protein ligase 2	-0.917501	-1.1875	-2.4075	-0.7475	-0.127501	-0.6575	-0.217501	-0.8275	0.0724993	-0.127501	0.9025	-0.8475	-0.8975	-0.9975	-0.6175	0.2325	Multiple_Complex	66894	negative regulation of transcription from RNA polymerase II promoter; negative regulation of gene expression; protein ubiquitination; negative regulation of transporter activity; regulation of ion transmembrane transport; regulation of membrane potential; protein ubiquitination involved in ubiquitin-dependent protein catabolic process; proteasome-mediated ubiquitin-dependent protein catabolic pro…	nucleus; cytoplasm; membrane; extracellular exosome	RNA polymerase II transcription factor binding; transcriptional activator activity, RNA polymerase II transcription factor binding; ubiquitin-protein transferase activity; protein binding; transcription factor binding; UDP-N-acetylmuramoylalanyl-D-glutamyl-2,6-diaminopimelate-D-alanyl-D-alanine ligase activity; ligase activity; ribosomal S6-glutamic acid ligase activity; coenzyme F420-0 gamma-glu…		Multiple_Complex	0
TC1600001296.mm.2	Rapgef3	Rap guanine nucleotide exchange factor (GEF) 3	0.00749969	-0.512501	-0.132501	-0.2025	0.2575	0.4375	0.5475	0.527499	0.2075	-0.392501	0.367499	-0.182501	0.357499	0.407499	0.7675	0.5575	Multiple_Complex	223864					Multiple_Complex	0
TC1900000913.mm.2	Egr2	early growth response 2	-0.875001	-1.255	-1.065	-0.765	-0.0750008	-0.945001	-0.255001	-0.605001	-0.105	0.164999	0.594999	-0.655001	-1.455	-0.985001	-0.725	-0.0550013	Coding	13654		nucleus; cytoplasm			Coding	0
TC0X00000356.mm.2	Rpl17	ribosomal protein L17	-0.0874996	0.102501	0.0625009	-0.017499	-0.8075	-0.907499	-1.1175	-1.6175	0.1625	0.0625009	-0.0274992	-0.197499	-0.977499	-1.2375	-0.997499	-1.0175	Coding	319195	translation; cytoplasmic translation	intracellular; nucleus; ribosome; large ribosomal subunit; cytosolic large ribosomal subunit; ribonucleoprotein complex	structural constituent of ribosome; poly(A) RNA binding	Ribosomal_Proteins	Coding	0
TC1900000356.mm.2	Synpo	synaptopodin	-0.2375	-0.0774994	3.5925	-0.1775	-0.697499	-0.2575	-0.0774994	-0.157499	-0.157499	0.4925	0.1825	-0.5175	-0.327499	-0.4275	-0.1675	-0.00749969	Multiple_Complex	104027	cortical cytoskeleton organization; positive regulation of actin filament bundle assembly; regulation of stress fiber assembly		actin binding; protein binding		Multiple_Complex	0
TC1700000833.mm.2	Inha	inhibin alpha	0.0825005	0.5125	0.0225	0.2425	0.6125	0.7325	0.4425	1.0425	-0.3575	0.4925	-0.4675	0.3325	1.4125	0.752501	0.7025	0.4525	Coding	16322	ovarian follicle development; male gonad development; positive regulation of pathway-restricted SMAD protein phosphorylation; regulation of cell proliferation; hemoglobin biosynthetic process; regulation of apoptotic process; regulation of MAPK cascade; negative regulation of follicle-stimulating hormone secretion; cell development; regulation of cell cycle; SMAD protein signal transduction	photoreceptor outer segment; photoreceptor inner segment; extracellular region; extracellular space; cytoplasm; inhibin-betaglycan-ActRII complex; neuronal cell body; inhibin A complex; inhibin B complex	receptor binding; cytokine activity; transforming growth factor beta receptor binding; hormone activity; growth factor activity; inhibin binding; protein heterodimerization activity; protein binding	Ovarian_Infertility_Genes	Coding	0
TC0800001885.mm.2	Rps9	ribosomal protein S9	0.1575	0.0775003	0.4575	-0.0325003	-0.1125	-0.3425	-0.2525	-0.2425	-0.0325003	-0.00249958	0.0174999	0.0174999	-0.4025	-0.6725	-0.5725	-0.6625	Multiple_Complex	76846	translation; positive regulation of cell proliferation; positive regulation of translational fidelity		RNA binding; structural constituent of ribosome; rRNA binding; poly(A) RNA binding; translation regulator activity; protein binding	mRNA_processing_binding_Reactome	Multiple_Complex	0
TC1100003043.mm.2	Zfp664	zinc finger protein 664	0.385	-0.115	1.225	0.0150003	0.985001	1.085	1.245	0.755001	0.0650005	-0.244999	0.875001	-0.695	0.885	1.175	0.845	0.875001	Multiple_Complex	269704	transcription, DNA-templated; regulation of transcription, DNA-templated; biological_process	nucleus	RNA polymerase II core promoter proximal region sequence-specific DNA binding; nucleic acid binding; DNA binding; metal ion binding		Multiple_Complex	0
TC0700003592.mm.2	Nrip3	nuclear receptor interacting protein 3	-0.0125008	-0.202501	0.4575	0.287499	0.487499	0.507499	0.937499	0.407499	0.1675	-0.522501	0.357499	-0.00250053	-0.0325012	0.177499	0.277499	0.647499	Coding	78593	proteolysis; biological_process	cellular_component	aspartic-type endopeptidase activity; protein binding		Coding	0
TC1500000593.mm.2	Gm2573	PREDICTED: predicted gene 2573 (Gm2573), mRNA.	-0.84	-1.09	-0.59	-0.63	-0.0199995	-0.11	0.17	-0.309999	0.41	-0.57	0.900001	-0.74	-0.53	-0.0999994	-0.29	0.67	Coding						Coding	0
TC0700002708.mm.2	Fmo2	flavin containing monooxygenase 2	0.0875006	0.1475	-0.5725	0.2975	0.7775	0.877501	0.7375	0.6875	0.0675001	-0.4225	-0.0824995	0.4375	0.6775	0.7575	0.6175	0.4675	Multiple_Complex	55990	organic acid metabolic process; NADP metabolic process; xenobiotic metabolic process; toxin metabolic process; drug metabolic process; oxidation-reduction process; NADPH oxidation; oxygen metabolic process	endoplasmic reticulum; membrane; integral component of membrane; intracellular membrane-bounded organelle; endoplasmic reticulum membrane; organelle membrane	monooxygenase activity; N,N-dimethylaniline monooxygenase activity; oxidoreductase activity; flavin adenine dinucleotide binding; NADP binding		Multiple_Complex	0
TC1700001642.mm.2	Hist1h4c	histone cluster 1, H4c	-0.1075	-0.0275002	-0.2375	-0.1775	-1.3975	-0.9475	-0.9975	-0.1575	-0.1175	0.3625	-0.3975	0.1525	-1.0075	-1.1375	-1.1175	-1.2275	Coding	319155	nucleosome assembly; DNA replication-dependent nucleosome assembly; DNA replication-independent nucleosome assembly; negative regulation of megakaryocyte differentiation; protein heterotetramerization; chromatin silencing at rDNA	nuclear chromosome; nuclear chromosome, telomeric region; nucleosome; nucleus; membrane; protein complex; extracellular exosome; nucleoplasm; chromosome	histone binding; poly(A) RNA binding; DNA binding; protein binding; protein heterodimerization activity		Coding	0
TC0M00000027.mm.2	Katnbl1; Slc12a6	katanin p80 subunit B like 1; solute carrier family 12, member 6	0.18	-0.15	-0.429999	-0.21	-1.2	-1.34	-1.43	-1.14	0.0100002	0.04	0.18	-0.23	-1.36	-1.12	-0.969999	-1.26	Multiple_Complex	72425; 107723	biological_process; ion transport; potassium ion import; rubidium ion transport; cellular hypotonic response; cellular hypotonic salinity response; transport; potassium ion transport; transmembrane transport; chloride transmembrane transport	nucleolus; basolateral plasma membrane; apical plasma membrane; axon; plasma membrane; integral component of plasma membrane; membrane; integral component of membrane	molecular_function; protein binding; potassium ion transmembrane transporter activity; potassium:chloride symporter activity; protein kinase binding; rubidium ion transmembrane transporter activity; transporter activity; symporter activity; cation:chloride symporter activity		Multiple_Complex	0
TC1600000501.mm.2	Hspa1a	heat shock protein 1A	-6.56	-6.97	-6.21	-4.47	-7.01	-7.02	-7.13	-5.73	-0.0500002	-0.11	-0.29	0.45	-0.17	-0.00999928	0.13	-0.4	Coding	193740	telomere maintenance; DNA repair; response to heat; response to unfolded protein; mRNA catabolic process; negative regulation of cell proliferation; negative regulation of cell growth	ubiquitin ligase complex; nucleus; cytoplasm; mitochondrion; centriole; cytosol; focal adhesion; inclusion body; basolateral plasma membrane; apical plasma membrane; protein complex; perinuclear region of cytoplasm; blood microparticle; nuclear speck	G-protein coupled receptor binding; protease binding; double-stranded RNA binding; receptor binding; ATP binding; ATPase activity; enzyme binding; heat shock protein binding; ubiquitin protein ligase binding; ATPase activity, coupled; protein binding involved in protein folding; NF-kappaB binding; unfolded protein binding; C3HC4-type RING finger domain binding; nucleotide binding; protein binding		Coding	0
TC0400003421.mm.2	Gpr19	G protein-coupled receptor 19	0.152499	0.0224991	0.582499	0.00249958	-0.517501	-0.4975	-0.447501	0.0924988	-0.0375004	0.132499	0.0524988	-0.147501	-0.5375	-0.427501	-0.587501	-0.447501	Multiple_Complex	14760	signal transduction; cell surface receptor signaling pathway; G-protein coupled receptor signaling pathway; biological_process	plasma membrane; integral component of plasma membrane; membrane; integral component of membrane	signal transducer activity; G-protein coupled receptor activity; molecular_function	GPCRDB_Class_A_Rhodopsin-like	Multiple_Complex	0
TC0200001797.mm.2	Abhd2	abhydrolase domain containing 2	0.2825	0.1625	0.1025	0.2925	0.3725	0.6925	0.3525	0.6525	-0.0974998	0.0325003	-0.487499	0.552501	0.5825	0.542501	0.4925	0.5625	Multiple_Complex	54608	response to wounding; negative regulation of cell migration; metabolic process	membrane; integral component of membrane	phospholipase activity; prenylcysteine methylesterase activity; lipase activity; hydrolase activity; 1-oxa-2-oxocycloheptane lactonase activity; sulfolactone hydrolase activity; 3,4-dihydrocoumarin hydrolase activity; butyrolactone hydrolase activity; endosulfan lactone lactonase activity; L-ascorbate 6-phosphate lactonase activity; Ser-tRNA(Thr) hydrolase activity; Ala-tRNA(Pro) hydrolase activi…		Multiple_Complex	0
TC1800001237.mm.2	Mars	methionine-tRNA synthetase	0.1325	0.0924997	1.3325	-0.0775003	0.1025	0.4625	0.3025	0.2225	-0.2475	-0.1675	0.0725002	0.3425	0.5125	0.4825	0.7325	0.6525	Multiple_Complex	216443	translation; tRNA aminoacylation for protein translation; methionyl-tRNA aminoacylation; rRNA transcription	nucleolus; cytoplasm; mitochondrion; cytosol; membrane; extracellular exosome; integral component of membrane	tRNA binding; nucleotide binding; RNA binding; aminoacyl-tRNA ligase activity; methionine-tRNA ligase activity; ATP binding; ligase activity		Multiple_Complex	0
TC0800001447.mm.2	Ly86	lymphocyte antigen 86	0.1475	0.0774994	-0.0725002	-0.0425005	-0.542501	-0.712501	-0.6525	-0.4025	-0.0625	0.197499	-0.0125008	-0.1225	-0.722501	-0.7325	-0.9025	-0.4025	Coding	17084	immune system process; inflammatory response; positive regulation of lipopolysaccharide-mediated signaling pathway; innate immune response	extracellular region; extracellular space			Coding	0
TC0800002758.mm.2	Nomo1	nodal modulator 1	-0.115	0.0550003	0.205	0.0650005	0.555	0.425	0.535001	0.625	0.0550003	0.0650005	-0.174999	0.0550003	0.305	0.455	0.435	0.165	Multiple_Complex	211548	biological_process	endoplasmic reticulum membrane; membrane; integral component of membrane	carbohydrate binding; molecular_function		Multiple_Complex	0
TC1000000851.mm.2	Cd180	CD180 antigen	0.13	0.160001	-0.0199995	0.320001	0.56	0.620001	0.52	0.33	0.04	-0.519999	-0.0599995	0.54	0.51	0.3	0.0500002	1.08	Coding	17079	B cell proliferation involved in immune response; immune system process; inflammatory response; positive regulation of lipopolysaccharide-mediated signaling pathway; innate immune response; cellular response to lipopolysaccharide	plasma membrane; membrane; integral component of membrane			Coding	0
TC1200000181.mm.2	Zfp133-ps; Gm38402	zinc finger protein 133, pseudogene; zinc finger protein pseudogene	0.295	0.365	0.865	0.485	0.155	0.675	0.165	0.355	-0.0150003	-0.115	0.115	0.0150003	0.405	0.325	0.365	0.165	Multiple_Complex	668917; 171588					Multiple_Complex	0
TC1100000745.mm.2	Dlgap3	discs, large (Drosophila) homolog-associated protein 3	-0.279999	-0.169999	-0.0899992	-0.0899992	-0.48	-0.659999	-0.309999	-0.869999	0.110001	0.0600004	-0.0299988	-0.139999	-0.609999	-0.65	-0.819999	-0.449999	Multiple_Complex	242667	protein complex assembly; signaling	plasma membrane; membrane; NMDA selective glutamate receptor complex; cell junction; neuronal cell body; dendritic spine; synapse; postsynaptic membrane; postsynaptic density	beta-amyloid binding; protein domain specific binding; PDZ domain binding; protein complex scaffold; scaffold protein binding; protein binding		Multiple_Complex	0
TC1800001740.mm.2	Ankrd13b	ankyrin repeat domain 13b	0.77	0.490001	-0.24	0.39	0.450001	1.22	0.690001	0.950001	-0.4	-0.0799999	-0.48	0.96	1.48	1.6	1.2	1.18	Multiple_Complex	268445	biological_process	endosome; plasma membrane; membrane; intracellular membrane-bounded organelle; early endosome; late endosome	molecular_function		Multiple_Complex	0
TC1100001442.mm.2	Gemin8	gem (nuclear organelle) associated protein 8	0.327499	0.337499	0.227499	0.417499	0.587499	0.747498	0.647499	0.537498	-0.142501	0.0674992	-0.202501	0.277499	0.00749874	0.347499	0.407499	0.127499	Multiple_Complex	237221	spliceosomal snRNP assembly; mRNA processing; RNA splicing	nucleus; nucleoplasm; cytoplasm; cytosol; SMN complex; SMN-Sm protein complex; Gemini of coiled bodies	protein binding		Multiple_Complex	0
TC0900001182.mm.2	Sult2b1	sulfotransferase family, cytosolic, 2B, member 1	-0.57	-0.67	-1.83	-0.23	-0.219999	0.1	0.13	0	0.16	-0.3	0.31	-0.17	-0.16	-0.259999	-0.0500002	0.6	Multiple_Complex	54200	sulfate assimilation; lipid metabolic process; steroid metabolic process	cytoplasm; endoplasmic reticulum; intracellular membrane-bounded organelle; extracellular exosome			Multiple_Complex	0
TC0400001246.mm.2	Ptprf	protein tyrosine phosphatase, receptor type, F	0.00749969	-0.1025	-0.1525	0.0374994	0.8675	0.5575	0.7975	0.7775	-0.2225	0.2775	0.1275	-0.1825	0.2975	0.4875	0.5075	0.6975	Multiple_Complex	19268		endosome; plasma membrane; membrane; integral component of membrane; growth cone; neuron projection; neuronal cell body; intracellular membrane-bounded organelle; excitatory synapse; extracellular exosome	phosphoprotein phosphatase activity; protein tyrosine phosphatase activity; transmembrane receptor protein tyrosine phosphatase activity; insulin receptor binding; heparin binding; hydrolase activity; phosphatase activity; receptor tyrosine kinase binding; protein complex binding; chondroitin sulfate proteoglycan binding; phosphate ion binding		Multiple_Complex	0
TC1700000850.mm.2	Tox3	TOX high mobility group box family member 3	-0.0874996	-0.1075	-0.1175	0.0625	0.5825	0.3925	0.902501	0.3125	-0.1575	0.2725	-0.3875	0.2725	0.0725002	0.6425	0.1625	0.2525	Multiple_Complex	244579	chromatin remodeling; transcription, DNA-templated; regulation of transcription, DNA-templated; apoptotic process; calcium-mediated signaling; negative regulation of neuron apoptotic process; positive regulation of transcription, DNA-templated	nucleus	DNA binding; chromatin binding; estrogen response element binding; protein homodimerization activity; phosphoprotein binding; protein binding		Multiple_Complex	0
TC1000001466.mm.2	Ezr	ezrin	-0.2075	-0.4375	-0.5075	0.0525007	-0.6275	-0.3075	-0.5475	-1.1175	0.132501	-0.5675	0.4525	-0.0174999	-0.4775	-0.0974998	-0.3175	-0.367499	Multiple_Complex	22350			actin binding; protein binding; microtubule binding; cytoskeletal protein binding; protein domain specific binding; protein complex binding; protein kinase A catalytic subunit binding; protein kinase A regulatory subunit binding; S100 protein binding; poly(A) RNA binding; cell adhesion molecule binding; actin filament binding; ATPase binding		Multiple_Complex	0
TC1800001190.mm.2	Kcnd2	potassium voltage-gated channel, Shal-related family, member 2	0.265	0.325	0.205	0.195	-0.684999	-0.615	-0.724999	0.115	-0.0349998	-0.0349998	-0.215	0.285	-0.255	-0.514999	-0.415	-1.165	Coding	16508	action potential; transport; ion transport; potassium ion transport; neuronal action potential; sensory perception of pain; regulation of ion transmembrane transport; locomotor rhythm; protein homooligomerization; protein heterooligomerization; transmembrane transport; cellular response to hypoxia; potassium ion transmembrane transport; cardiac muscle cell action potential	plasma membrane; integral component of plasma membrane; caveola; voltage-gated potassium channel complex; postsynaptic density; membrane; integral component of membrane; cell junction; T-tubule; dendrite; intrinsic component of plasma membrane; neuronal cell body membrane; potassium channel complex; sarcolemma; cell projection; neuron projection; neuronal cell body; dendritic spine; plasma membra…	ion channel activity; voltage-gated ion channel activity; voltage-gated potassium channel activity; A-type (transient outward) potassium channel activity; potassium channel activity; protein binding; metal ion binding; protein heterodimerization activity; delayed rectifier potassium channel activity		Coding	0
TC0900000006.mm.2	Med24	mediator complex subunit 24	-2.0125	-1.2425	-0.912501	-0.522501	0.537498	-0.732501	0.317499	-0.0925016	0.327498	-0.262501	1.3175	-1.3825	-0.852501	-0.372501	-0.342502	0.257499	Multiple_Complex	23989		ubiquitin ligase complex; nucleus; mediator complex; nucleoplasm			Multiple_Complex	0
TC0200004159.mm.2	Crls1	cardiolipin synthase 1	0.4	0.28	3.17	0.49	0.0699997	0.48	0.259999	0.17	-0.43	0.0999994	0.13	0.2	-0.13	0.0699997	0.0999994	0.299999	Coding	66586	lipid metabolic process; phospholipid biosynthetic process; cardiolipin biosynthetic process; biological_process	mitochondrion; mitochondrial inner membrane; membrane; integral component of membrane	cardiolipin synthase activity; transferase activity; phosphotransferase activity, for other substituted phosphate groups; CDP-diacylglycerol-glycerol-3-phosphate 3-phosphatidyltransferase activity; molecular_function		Coding	0
TC1600000436.mm.2	Adarb2	adenosine deaminase, RNA-specific, B2	0.61	0.48	0.559999	0.22	0.0500002	0.37	0.18	0.3	-0.13	0.14	-0.49	0.48	0.68	0.7	0.74	0.41	Multiple_Complex	94191	RNA processing; mRNA processing	nucleus	RNA binding; adenosine deaminase activity; hydrolase activity; poly(A) RNA binding; metal ion binding	mRNA_processing_binding_Reactome	Multiple_Complex	0
TC0900002676.mm.2	Ajap1	adherens junction associated protein 1	0.46	0.58	-0.61	0.49	1.33	1.36	1.4	1.27	-0.23	0.0299997	-0.13	0.33	1.38	1.45	1.34	1.34	Coding	230959	cell adhesion; biological_process	plasma membrane; membrane; integral component of membrane; cell junction; cellular_component; adherens junction; basolateral plasma membrane; apical plasma membrane	molecular_function		Coding	0
TC1500000389.mm.2	Rin2	Ras and Rab interactor 2	0.2025	-0.0174999	-3.3875	0.00250053	-0.2375	-0.0974998	-0.0474997	-0.0974998	-0.5075	-0.1075	0.2225	0.3925	0.1425	0.422501	0.252501	0.4425	Multiple_Complex	74030	endocytosis; signal transduction; biological_process; positive regulation of GTPase activity	cytoplasm; cellular_component	GTPase activator activity; molecular_function		Multiple_Complex	0
TC0600002013.mm.2	Fxyd5; Mir7050	FXYD domain-containing ion transport regulator 5; microRNA 7050	-1.045	-1.065	-0.955	-0.325	0.145	-0.755	-0.0550003	-0.665	0.675	-0.225	0.675	-1.125	-0.795	-0.805	-0.655001	0.885	Multiple_Complex	18301; 102465635	transport; ion transport; regulation of sodium ion transmembrane transporter activity; ion transmembrane transport	integral component of plasma membrane; membrane; integral component of membrane	actin binding; ion channel activity; sodium channel regulator activity; cadherin binding		Multiple_Complex	0
TC1400000173.mm.2	Mterf3	mitochondrial transcription termination factor 3	0.315	-0.0749998	-0.565	-0.195	-0.785	-1.365	-0.975	-0.425	-0.315	0.465	-0.0250006	-0.125	-0.925	-0.735	-1.055	-0.815	Multiple_Complex	66410	transcription, DNA-templated; regulation of transcription, DNA-templated; negative regulation of transcription, DNA-templated	mitochondrion	DNA binding; double-stranded DNA binding; transcription regulatory region DNA binding; protein binding		Multiple_Complex	0
TC0500001649.mm.2	Sap30	sin3 associated polypeptide	0.257501	-0.0224991	-0.222499	-0.202499	-0.662499	-0.912499	-0.192499	-0.242499	-0.122499	0.0275011	0.217501	-0.122499	-0.742499	-0.302499	-0.5425	-0.392499	Coding	60406	negative regulation of transcription from RNA polymerase II promoter; transcription, DNA-templated; regulation of transcription, DNA-templated; skeletal muscle cell differentiation; chromatin silencing at rDNA	histone deacetylase complex; nucleus; Sin3 complex; nucleoplasm	DNA binding; transcription corepressor activity; protein binding; metal ion binding		Coding	0
TC0900003163.mm.2	Nek7	NIMA (never in mitosis gene a)-related expressed kinase 7	-0.325001	-0.345	-1.135	-0.315001	-0.245001	-0.315001	-0.305	-0.575001	0.105	-0.0150003	0.155	-0.245001	-0.375001	-0.305	-0.365001	-0.0750008	Multiple_Complex	59125	protein phosphorylation; phosphorylation	nucleus; nucleoplasm; cytoplasm; cytoskeleton; spindle pole; microtubule organizing center	nucleotide binding; protein kinase activity; protein serine/threonine kinase activity; ATP binding; kinase activity; transferase activity; metal ion binding		Multiple_Complex	0
TC0300000221.mm.2	Grasp	GRP1 (general receptor for phosphoinositides 1)-associated scaffold protein	-0.0325003	0.0674992	0.357499	0.227499	0.7175	0.8375	0.747499	0.6675	-0.132501	0.1675	-0.1625	0.1275	0.7575	0.697499	0.6675	0.767499	Coding	56149	intracellular protein transport; signal transduction; protein localization	nuclear envelope lumen; cytoplasm; plasma membrane; membrane	protein binding; PDZ domain binding; ADP-ribosylation factor binding; identical protein binding		Coding	0
TC0200004207.mm.2	Trf	transferrin	-0.2675	-0.9475	0.5325	-0.5475	-1.1175	-0.9475	-0.8575	-1.0075	0.3225	-0.3575	-0.1775	0.212501	-0.7175	-0.5875	-0.4275	-0.3175	Multiple_Complex	22041			protein binding; ferrous iron binding; ferric iron binding; ferric iron transmembrane transporter activity; metal ion binding; transferrin receptor binding		Multiple_Complex	0
TC1100003406.mm.2	Kcna2	potassium voltage-gated channel, shaker-related subfamily, member 2	-0.0925007	-0.3125	-2.3625	-0.2925	-0.0925007	0.0274992	-0.0625	0.0474997	0.117499	-0.0425005	0.0974998	-0.172501	0.0974998	0.3375	0.117499	-0.1925	Multiple_Complex	16490	transport; ion transport; potassium ion transport; regulation of dopamine secretion; neuronal action potential; sensory perception of pain; optic nerve structural organization; regulation of ion transmembrane transport; regulation of circadian sleep/wake cycle, non-REM sleep; protein oligomerization; protein homooligomerization; transmembrane transport; potassium ion transmembrane transport	endoplasmic reticulum; plasma membrane; integral component of plasma membrane; voltage-gated potassium channel complex; membrane; integral component of membrane; lamellipodium; cell junction; axon; dendrite; neuronal cell body membrane; potassium channel complex; cell projection; neuron projection; perikaryon; axon terminus; juxtaparanode region of axon; synapse; endoplasmic reticulum membrane; l…	ion channel activity; voltage-gated ion channel activity; voltage-gated potassium channel activity; delayed rectifier potassium channel activity; potassium channel activity; protein binding; outward rectifier potassium channel activity		Multiple_Complex	0
TC0400003237.mm.2	Syt10	synaptotagmin X	0.0425005	-0.237499	0.2925	0.172501	0.472501	0.6025	0.722501	0.4525	-0.1775	0.00250053	-0.0174999	0.1925	0.512501	0.5325	0.392501	0.4825	Coding	54526	synaptic vesicle exocytosis; regulation of calcium ion-dependent exocytosis; calcium ion-dependent exocytosis of neurotransmitter; vesicle fusion	cell; plasma membrane; membrane; integral component of membrane; cell junction; cytoplasmic vesicle; synapse; synaptic vesicle membrane	calcium ion binding; protein binding; calcium-dependent phospholipid binding; syntaxin binding; clathrin binding; identical protein binding; protein homodimerization activity; metal ion binding; protein heterodimerization activity		Coding	0
TC0600003314.mm.2	Cbarp	calcium channel, voltage-dependent, beta subunit associated regulatory protein	0.0474997	0.197499	0.197499	-0.262501	-0.8225	-0.9525	-1.1225	-0.432501	-0.1125	0.1875	-0.222501	0.1475	-0.752501	-0.7325	-0.8325	-0.792501	Multiple_Complex	100503659	negative regulation of voltage-gated calcium channel activity; biological_process	membrane; integral component of membrane; secretory granule; cellular_component	molecular_function		Multiple_Complex	0
TC1600001245.mm.2	Rprml	reprimo-like	0.367499	0.5475	-0.342501	0.577499	1.0175	1.0075	1.2575	0.747499	-0.0525007	0.2175	-0.1025	-0.0625	0.5575	0.657499	0.8375	0.7675	Coding	104582	biological_process	membrane; integral component of membrane; cellular_component	molecular_function		Coding	0
TC0600001255.mm.2	Nol4l	nucleolar protein 4-like	-0.11	-0.15	-0.86	-0.079999	-0.61	-0.61	-0.669999	-0.539999	-0.0699997	0.290001	-0.24	0.0200005	-0.65	-0.709999	-0.929999	-0.65	Multiple_Complex	329540	biological_process	nucleoplasm; cytoplasm	molecular_function		Multiple_Complex	0
TC1900000787.mm.2	Phactr4	phosphatase and actin regulator 4	0.315	-0.105	5.745	0.0249996	-0.205	0.335	-0.105	0.705	-0.515	0.085	0.495	-0.0649996	0.295	0.355	0.644999	-0.115	Multiple_Complex	100169	neural crest cell migration; neural tube closure; Rho protein signal transduction; multicellular organismal development; nervous system development; actin cytoskeleton organization; positive regulation of catalytic activity; enteric nervous system development; regulation of cell cycle; closure of optic fissure; negative regulation of integrin-mediated signaling pathway; negative regulation of cat…	intracellular; cytoplasm; lamellipodium; cell projection	actin binding; protein phosphatase inhibitor activity; protein phosphatase 1 binding; protein phosphatase type 1 regulator activity; protein phosphatase type 1 activator activity		Multiple_Complex	0
TC0200001359.mm.2	Ndc1	NDC1 transmembrane nucleoporin	0.0475006	-0.162499	-0.2125	0.4175	0.2675	0.7075	0.5375	0.837501	0.3275	0.0775003	-0.6825	0.2775	0.677501	0.4375	0.4775	0.597501	Multiple_Complex	72787	transport; synapsis; spermatogenesis; protein transport; nuclear pore distribution; mRNA transport; nuclear pore complex assembly	nucleus; nuclear pore; cytoplasm; membrane; integral component of membrane; nuclear membrane	structural constituent of nuclear pore		Multiple_Complex	0
TC1800001312.mm.2	Bean1	brain expressed, associated with Nedd4, 1	-0.0474997	-0.0674992	1.6725	0.4025	0.472501	0.552501	0.922501	0.382501	0.1125	-0.0174999	-0.3875	0.2925	0.462501	0.382501	0.352501	0.5625	Multiple_Complex	65115	biological_process	membrane; integral component of membrane; cellular_component	protein binding		Multiple_Complex	0
TC1100002733.mm.2	Pcdh11x	protocadherin 11 X-linked	0.062499	-0.0575008	1.0225	0.222499	0.732499	1.3025	1.0325	0.782499	0.0324993	-0.267501	-0.287501	0.522499	1.2225	1.0525	1.0025	0.912498	Multiple_Complex	245578	negative regulation of phosphatase activity; cell adhesion; homophilic cell adhesion via plasma membrane adhesion molecules	extracellular exosome; plasma membrane; membrane; integral component of membrane	protein binding; calcium ion binding		Multiple_Complex	0
TC0500003271.mm.2	Lama4	laminin, alpha 4	-0.507499	-0.217499	0.1125	0.4125	-0.00749969	0.682501	0.7025	0.152501	0.1125	-0.0974989	0.1625	-0.177499	0.602501	0.312501	0.522501	0.892501	Multiple_Complex	16775	blood vessel development; cell adhesion; regulation of cell adhesion; regulation of cell migration; regulation of embryonic development; brown fat cell differentiation	extracellular region; proteinaceous extracellular matrix; basement membrane; basal lamina; extracellular exosome	receptor binding		Multiple_Complex	0
TC1100003491.mm.2	Sec24b	Sec24 related gene family, member B (S. cerevisiae)	0.139999	0.339999	-0.250001	0.27	-0.51	-0.0400009	-0.670001	-0.730001	-0.370001	0.509999	-0.0100002	-0.130001	-0.450001	-0.64	-0.68	-0.23	Multiple_Complex	99683		COPII vesicle coat; ER to Golgi transport vesicle	protein binding; zinc ion binding		Multiple_Complex	0
TC1400000991.mm.2	Akap8l	A kinase (PRKA) anchor protein 8-like	-0.424999	-0.834999	-0.294999	-0.664999	-0.154999	-0.794999	-0.394999	-0.0949993	-0.114999	0.0650005	0.435	-0.384999	-0.574999	-0.384999	-0.674999	0.305001	Coding	54194	biological_process; phosphorylation	nucleus; nucleoplasm; cytoplasm; nuclear matrix	DNA binding; poly(A) RNA binding; metal ion binding; kinase activity; protein binding		Coding	0
TC0100001031.mm.2	Pdss1	prenyl (solanesyl) diphosphate synthase, subunit 1	-0.115	0.0650005	-2.515	0.195001	-0.0149994	0.475	0.0150003	0.215	-0.174999	-0.204999	0.235001	0.145	0.305	0.355	0.555	0.435	Multiple_Complex	56075	ubiquinone biosynthetic process; isoprenoid biosynthetic process; protein heterotetramerization	mitochondrion; transferase complex	trans-hexaprenyltranstransferase activity; transferase activity; metal ion binding; protein heterodimerization activity; trans-octaprenyltranstransferase activity		Multiple_Complex	0
TC0400002062.mm.2	Tctex1d2	Tctex1 domain containing 2	-0.11	-0.37	-0.41	-0.24	-0.43	-0.53	-0.39	-0.28	0.34	-0.16	-0.14	-0.04	-0.74	-0.33	-0.57	-0.75	Multiple_Complex	66061	biological_process	cellular_component	molecular_function		Multiple_Complex	0
TC0500003637.mm.2	Slitrk1	SLIT and NTRK-like family, member 1	0.00749969	-0.2825	-0.3425	-0.1325	0.3375	0.6575	0.9175	0.3675	-0.0625	0.0574999	-0.1625	0.1675	0.4875	0.8675	-0.0625	0.0374994	Coding	76965	nervous system development; axonogenesis; adult behavior; multicellular organism growth; homeostatic process; positive regulation of synapse assembly	membrane; integral component of membrane	molecular_function		Coding	0
TC1300002606.mm.2	Plk3	polo-like kinase 3	0.134999	0.0749998	-0.0750008	0.0349998	0.304999	0.705	0.514999	0.474999	-0.155001	0.0749998	0.00500011	0.0749998	0.804999	0.545	0.674999	0.264999	Multiple_Complex	12795		chromatin; intracellular; nucleus; nucleolus; cytoplasm; Golgi apparatus; Golgi stack; centrosome; cytoskeleton; dendrite; neuronal cell body; microtubule organizing center	nucleotide binding; p53 binding; protein kinase activity; protein serine/threonine kinase activity; protein binding; ATP binding; kinase activity; transferase activity		Multiple_Complex	0
TC0200003347.mm.2	Slmo1	slowmo homolog 1 (Drosophila)	0.0424986	-0.217501	-0.0175009	-0.0475006	0.522499	0.462499	0.212499	0.352499	0.452499	-0.607501	0.132499	0.0224991	0.682499	0.502499	0.352499	0.632499	Coding	225655	phospholipid transport; positive regulation of protein targeting to mitochondrion	mitochondrion; mitochondrial intermembrane space	phosphatidic acid transporter activity		Coding	0
TC0900002296.mm.2	Zfp638	zinc finger protein 638	0.132501	-0.1275	0.8625	0.3025	0.7425	0.4925	1.0225	0.4125	0.0325003	0.1825	-0.4475	0.2325	0.9425	0.2925	0.712501	0.8125	Multiple_Complex	18139	transcription, DNA-templated; regulation of transcription, DNA-templated	nucleus; nucleoplasm; intracellular membrane-bounded organelle; nuclear speck	nucleotide binding; nucleic acid binding; DNA binding; RNA binding; zinc ion binding; poly(A) RNA binding; metal ion binding	mRNA_processing_binding_Reactome	Multiple_Complex	0
TC0100002576.mm.2	Ccp110	centriolar coiled coil protein 110	0.0749998	-0.0150003	0.135	0.0249996	0.255	0.255	0.505	1.115	-0.195	-0.0749998	0.395	-0.125	-0.0649996	0.565	0.315	0.0649996	Multiple_Complex	101565	centriole replication; cell projection organization; regulation of cytokinesis; centrosome duplication	cytoplasm; centrosome; centriole; microtubule organizing center; cytoskeleton; protein complex; cilium; cell projection	protein binding		Multiple_Complex	0
TC1300000571.mm.2	Lin7b	lin-7 homolog B (C. elegans)	0.2775	0.4575	0.5275	0.5275	0.2975	0.3175	0.6875	0.2975	-0.0725002	0.1575	-0.6825	0.5975	0.9475	0.9075	0.7475	0.6775	Multiple_Complex	22342	transport; exocytosis; neurotransmitter secretion; asymmetric protein localization; protein transport; maintenance of epithelial cell apical/basal polarity; protein localization to basolateral plasma membrane	plasma membrane; cell-cell junction; bicellular tight junction; membrane; basolateral plasma membrane; cell junction; neuron projection; synapse; postsynaptic membrane; MPP7-DLG1-LIN7 complex; postsynaptic density	protein domain specific binding; PDZ domain binding; L27 domain binding; protein binding		Multiple_Complex	0
TC0100002261.mm.2	Csmd2	CUB and Sushi multiple domains 2	-0.0574999	-0.1875	-2.2175	0.0524998	0.0225	-0.0474997	0.0124998	-0.4675	-0.0374994	0.1225	-0.0675001	-0.0174999	-0.3075	-0.5175	-0.1075	0.1625	Multiple_Complex	329942	biological_process	cellular_component; membrane; integral component of membrane	molecular_function		Multiple_Complex	0
TC1000002262.mm.2	Gstm7	glutathione S-transferase, mu 7	0.100001	0.120001	0.240001	-0.0899992	0.540001	0.630001	0.880001	0.420001	-0.169999	-0.0299988	-0.00999928	0.210001	0.650002	0.620001	0.450001	0.250001	Coding	68312		cytoplasm; sarcoplasmic reticulum; extracellular exosome	glutathione transferase activity; receptor binding; transferase activity; enzyme binding; protein homodimerization activity; glutathione binding		Coding	0
TC1100000996.mm.2	Fktn	fukutin	0.224999	0.235	0.494999	-0.0550003	0.304999	0.624999	-0.205001	0.754999	0.0249996	-0.175	-0.345	0.494999	0.834999	0.644999	0.644999	0.254999	Multiple_Complex	246179	neuron migration; negative regulation of cell proliferation; protein O-linked mannosylation; negative regulation of JNK cascade; regulation of protein glycosylation; protein glycosylation	nucleus; endoplasmic reticulum; Golgi apparatus; cis-Golgi network; membrane; integral component of membrane; Golgi membrane	transferase activity; Kdo transferase activity		Multiple_Complex	0
TC0900001555.mm.2	Pgr	progesterone receptor	0.1575	-0.1425	0.2375	0.3175	0.3275	0.677501	0.337501	0.3975	-0.1825	0.257501	-0.4725	0.3975	0.5675	0.677501	0.597501	0.6575	Multiple_Complex	18667	ovulation from ovarian follicle; epithelial cell maturation; transcription, DNA-templated; regulation of transcription, DNA-templated; positive regulation of cell proliferation; positive regulation of smooth muscle cell migration; mammary gland development; paracrine signaling; response to cocaine; negative regulation of apoptotic process; steroid hormone mediated signaling pathway; positive regu…	nucleus; cytoplasm; mitochondrion; endoplasmic reticulum; cytosol; plasma membrane; axon; dendrite; neuron projection; dendritic spine; perikaryon; axon terminus; membrane; integral component of membrane	RNA polymerase II core promoter proximal region sequence-specific DNA binding; transcriptional activator activity, RNA polymerase II core promoter proximal region sequence-specific binding; DNA binding; transcription factor activity, sequence-specific DNA binding; steroid hormone receptor activity; RNA polymerase II transcription factor activity, ligand-activated sequence-specific DNA binding; re…	Ovarian_Infertility_Genes; Nuclear_Receptors	Multiple_Complex	0
TC0100001699.mm.2	Gm10600	predicted gene 10600 [Source:MGI Symbol;Acc:MGI:3710628]	0.250001	0.330001	0.18	0.420001	0.530001	0.340001	0.370001	0.150001	-0.309999	0.27	-0.419999	0.460001	0.990001	1.09	0.820001	0.23	Coding						Coding	0
TC0900001487.mm.2	Osgepl1	O-sialoglycoprotein endopeptidase-like 1	-0.6775	-1.1675	-1.7175	-0.577499	-0.0574999	-1.0275	-0.2075	-1.2775	0.4025	-0.2375	0.7825	-0.9475	-1.5375	-0.8075	-0.707499	0.5125	Multiple_Complex	72085	tRNA threonylcarbamoyladenosine modification; tRNA processing; proteolysis	EKC/KEOPS complex; mitochondrion	metalloendopeptidase activity; transferase activity; transferase activity, transferring acyl groups; metal ion binding; N(6)-L-threonylcarbamoyladenine synthase		Multiple_Complex	0
TC1000002330.mm.2	Tnfaip1	tumor necrosis factor, alpha-induced protein 1 (endothelial)	0.6725	0.4625	1.6925	0.662499	0.7725	0.4425	0.3825	1.0025	0.0724998	-0.2375	-0.4275	0.5925	1.0425	1.3525	1.3125	0.6925	Coding	21927	DNA replication; cell migration; protein ubiquitination; negative regulation of Rho protein signal transduction; stress fiber assembly; proteasome-mediated ubiquitin-dependent protein catabolic process; positive regulation of DNA replication; protein homooligomerization; immune response; embryo development	nucleus; nucleolus; cytoplasm; endosome; Cul3-RING ubiquitin ligase complex	ubiquitin-protein transferase activity; GTP-Rho binding; protein domain specific binding; protein binding		Coding	0
TC0200002980.mm.2	Mrgpre	MAS-related GPR, member E	0.0749998	0.0649996	-0.255	0.575	0.624999	0.874999	0.565	-0.245001	0.0749998	-0.155001	-0.515	0.594999	0.934999	0.914999	0.794999	0.634999	Coding	244238	signal transduction; G-protein coupled receptor signaling pathway; positive regulation of protein targeting to mitochondrion	plasma membrane; integral component of plasma membrane; membrane; integral component of membrane; cellular_component	signal transducer activity; G-protein coupled receptor activity; molecular_function		Coding	0
TC1800000890.mm.2	Cbx4	chromobox 4	-0.0900002	0.12	-0.740001	-0.1	-0.31	-0.740001	-0.490001	-0.18	-0.29	0.15	0.0199995	0.12	-0.700001	-0.54	-0.63	-0.610001	Multiple_Complex	12418	negative regulation of transcription from RNA polymerase II promoter; transcription, DNA-templated; regulation of transcription, DNA-templated; chromatin modification; protein sumoylation; negative regulation of transcription, DNA-templated; epithelial cell proliferation	nucleus; nuclear body; PcG protein complex; PRC1 complex; nuclear speck	chromatin binding; single-stranded RNA binding; protein binding; UDP-N-acetylmuramoylalanyl-D-glutamyl-2,6-diaminopimelate-D-alanyl-D-alanine ligase activity; ligase activity; ribosomal S6-glutamic acid ligase activity; SUMO transferase activity; enzyme binding; SUMO binding; methylated histone binding; coenzyme F420-0 gamma-glutamyl ligase activity; coenzyme F420-2 alpha-glutamyl ligase activity…		Multiple_Complex	0
TC0100001452.mm.2	Rap1gap2	RAP1 GTPase activating protein 2	0.1025	0.3625	-0.1375	0.6525	-0.4175	-0.4275	-0.2475	-1.1675	-0.3575	0.4325	-0.5375	0.4625	-0.3575	-0.1575	-0.377501	-0.2275	Multiple_Complex	380711	regulation of cell size; negative regulation of neuron projection development; regulation of small GTPase mediated signal transduction; positive regulation of GTPase activity	cytoplasm; centrosome; plasma membrane; nuclear membrane; neuron projection	GTPase activator activity		Multiple_Complex	0
TC0400002551.mm.2	Zfp106	zinc finger protein 106	-0.135	-0.145	-0.955001	-0.435	-0.775001	-0.515	-0.905001	-0.225	0.00499916	-0.085	0.285	-0.205001	-0.465	-0.455001	-0.275001	-0.365001	Multiple_Complex	20402	insulin receptor signaling pathway	nucleus; cytoplasm; cytosol; membrane; nucleolus	opioid peptide activity; SH3 domain binding; poly(A) RNA binding; metal ion binding		Multiple_Complex	0
TC0900000750.mm.2	Nfia	nuclear factor I/A	0.1875	0.0574999	-0.4725	0.1875	0.6075	0.5975	0.6975	0.4675	-0.0325003	-0.3625	0.4175	-0.0225	0.2975	0.5675	0.4875	0.8375	Multiple_Complex	18027	negative regulation of transcription from RNA polymerase II promoter; DNA replication; transcription, DNA-templated; regulation of transcription, DNA-templated; transcription from RNA polymerase II promoter; positive regulation of transcription, DNA-templated; positive regulation of transcription from RNA polymerase II promoter; synapse maturation	intracellular; nucleus; nucleoplasm; cell junction			Multiple_Complex	0
TC0500003284.mm.2	Coro6	coronin 6	-0.23	-0.330001	0.589999	-0.110001	0.57	0.61	0.62	0.259999	-0.0800009	-0.31	0.0599995	0.33	0.589999	0.37	0.509999	0.11	Coding	216961	actin cytoskeleton organization	actin cytoskeleton	actin filament binding		Coding	0
TC1700001628.mm.2	Ncor1	nuclear receptor co-repressor 1	-0.37	-0.469999	-0.45	-0.65	-0.33	-0.639999	-0.33	-1.04	0.29	-0.42	0.38	-0.25	-0.37	-0.32	-0.27	0.27	Multiple_Complex	20185				Ovarian_Infertility_Genes	Multiple_Complex	0
TC0400004039.mm.2	Prune2	prune homolog 2 (Drosophila)	-0.0225	-0.1025	0.4475	0.2575	0.4475	0.6175	0.8575	0.8575	0.0275002	0.00749969	0.0174999	-0.0524998	0.6575	0.5975	0.5275	0.6075	Multiple_Complex	353211	apoptotic process; metabolic process	cytoplasm	pyrophosphatase activity; molecular_function		Multiple_Complex	0
TC1700000819.mm.2	Skp1a	S-phase kinase-associated protein 1A	0.3275	0.5375	0.5575	0.0974998	-0.0825005	0.3375	0.3975	0.0974998	-0.5125	0.4375	-0.252501	0.3275	0.7775	0.3675	0.5675	0.5475	Multiple_Complex	21402	ubiquitin-dependent protein catabolic process; protein ubiquitination; SCF-dependent proteasomal ubiquitin-dependent protein catabolic process; histone H2A monoubiquitination	centrosome; cytosol; SCF ubiquitin ligase complex; Cul7-RING ubiquitin ligase complex; PcG protein complex; extracellular exosome	ubiquitin-protein transferase activity; protein binding		Multiple_Complex	0
TC1100001072.mm.2	Rpl29	ribosomal protein L29	-0.212499	-0.142499	0.657501	-0.242499	-0.062499	-0.242499	-0.382499	-0.722499	0.127501	-0.412499	0.157501	0.127501	-0.662499	-0.622499	-0.672499	-0.232499	Coding	19944	translation; cell proliferation; cell-substrate adhesion; multicellular organism growth	extrinsic component of membrane; cytosolic ribosome; polysomal ribosome; intracellular; ribosome; ribonucleoprotein complex	heparin binding; structural constituent of ribosome	Ribosomal_Proteins	Coding	0
TC1500000142.mm.2	Gm15319	predicted gene 15319	-0.0275002	0.0124998	-1.3675	0.0824995	0.0824995	0.402499	0.122499	0.5925	0.232499	-0.0375004	-0.5775	0.3825	0.6325	0.5025	0.5525	0.662499	Coding	100040599	biological_process	cellular_component	molecular_function		Coding	0
TC0800000268.mm.2	Gm4184	PREDICTED: predicted gene 4184 (Gm4184), mRNA.	0.0199995	-0.23	0.36	-0.04	0.49	0.65	0.65	0.8	-0.38	0.33	-0.45	0.5	1.04	0.62	0.7	0.86	Coding						Coding	0
TC0400000084.mm.2	Pcdh19	protocadherin 19	0.2725	0.0724998	1.2625	0.4125	0.0124998	0.5025	0.4525	0.0924997	-0.0875001	0.2025	-0.1975	0.0825	0.4025	0.3925	0.3125	-0.4275	Multiple_Complex	279653	cell adhesion; homophilic cell adhesion via plasma membrane adhesion molecules; brain development; biological_process	plasma membrane; membrane; integral component of membrane	calcium ion binding		Multiple_Complex	0
TC1800000374.mm.2	Pigz	phosphatidylinositol glycan anchor biosynthesis, class Z	-1.0725	-0.3925	-1.0325	-0.1025	-0.2225	-0.0325003	0.0475006	-0.0625	-0.0524998	-0.2825	0.2475	0.0875006	0.377501	0.4575	0.6575	-0.0424995	Multiple_Complex	239827	GPI anchor biosynthetic process; mannosylation	endoplasmic reticulum; membrane; integral component of membrane; endoplasmic reticulum membrane			Multiple_Complex	0
TC1200000235.mm.2	Dbp	D site albumin promoter binding protein	0.21	-0.11	-0.56	-0.36	-0.53	-1.24	-0.2	-0.54	0.0299997	-0.0500002	-0.19	0.21	-0.22	0.0699997	-0.57	-0.11	Multiple_Complex	13170	transcription, DNA-templated; regulation of transcription, DNA-templated; regulation of transcription from RNA polymerase II promoter; transcription from RNA polymerase II promoter; circadian rhythm; positive regulation of transcription from RNA polymerase II promoter; rhythmic process; liver development	nucleus; nucleoplasm	RNA polymerase II regulatory region sequence-specific DNA binding; transcriptional activator activity, RNA polymerase II core promoter proximal region sequence-specific binding; DNA binding; transcription factor activity, sequence-specific DNA binding; sequence-specific DNA binding		Multiple_Complex	0
TC0200000567.mm.2	Cd300lf	CD300 antigen like family member F	-0.184999	-0.255	0.335	0.415	0.705	0.615001	1.055	0.0450001	-0.0549994	-0.285	0.0950003	0.245	0.335	0.555	0.655001	1.145	Multiple_Complex	246746	immune system process; osteoclast differentiation	plasma membrane; membrane; integral component of membrane	protein binding		Multiple_Complex	0
TC0200003299.mm.2	Ppt1	palmitoyl-protein thioesterase 1	0.2275	0.1275	-0.212501	0.1775	-0.4725	-0.4025	-0.8525	-0.5725	-0.1025	0.1475	-0.1225	0.0774994	-0.2925	-0.502501	-0.6525	-0.7725	Multiple_Complex	19063			palmitoyl-(protein) hydrolase activity; palmitoyl-CoA hydrolase activity; hydrolase activity; palmitoyl hydrolase activity		Multiple_Complex	0
TC0900000695.mm.2	Rps27rt; Rps27	ribosomal protein S27, retrogene; ribosomal protein S27	-0.24	-0.19	0.13	-0.16	0.48	0.52	0.64	0.95	0.13	-0.27	0.29	-0.15	0.67	0.67	0.87	0.52	Multiple_Complex	100043813; 57294	translation	intracellular; ribosome; cytosolic small ribosomal subunit; ribonucleoprotein complex	structural constituent of ribosome; metal ion binding; protein binding		Multiple_Complex	0
TC0900001114.mm.2	Ythdf2	YTH domain family 2	0.0524998	0.0124998	0.212501	0.1325	0.1025	0.502501	0.5525	0.2425	0.1525	-0.1575	-0.2175	0.2225	0.4825	0.5825	0.6725	0.792501	Multiple_Complex	213541	regulation of mRNA stability	cytoplasmic mRNA processing body; cytoplasm	RNA binding; poly(A) RNA binding; N6-methyladenosine-containing RNA binding		Multiple_Complex	0
TC1100001863.mm.2	C1qb	complement component 1, q subcomponent, beta polypeptide	-0.700001	-0.68	-1.01	-0.320001	-0.200001	-1.05	-0.660001	-0.93	0.12	0.00999928	0.559999	-0.690001	-1.16	-0.690001	-0.59	-0.18	Coding	12260	immune system process; complement activation, classical pathway; innate immune response; inner ear development	extracellular region; collagen trimer; complement component C1 complex; extracellular exosome; blood microparticle	protein homodimerization activity	Complement_Activation_Classical	Coding	0
TC1500002075.mm.2	Dyrk1a	dual-specificity tyrosine-(Y)-phosphorylation regulated kinase 1a	0.2725	0.322499	-0.3275	0.192499	0.782499	0.8425	0.9725	0.952499	-0.3175	0.112499	-0.137501	0.3425	0.782499	0.992499	0.732499	0.782499	Multiple_Complex	13548		nucleus; nuclear speck; ribonucleoprotein complex			Multiple_Complex	0
TC0900002737.mm.2	Erc1	ELKS/RAB6-interacting/CAST family member 1	0.0374994	0.1075	-0.592501	-0.1525	-0.9025	-1.1925	-1.3325	-0.7825	0.0674992	0.0574999	0.1375	-0.262501	-1.1625	-1.6325	-1.5025	-1.4025	Multiple_Complex	111173	transport; I-kappaB phosphorylation; protein transport; retrograde transport, endosome to Golgi	cytoplasm; Golgi apparatus; IkappaB kinase complex; membrane; synapse; presynaptic active zone; Golgi membrane	protein binding; Rab GTPase binding; PDZ domain binding		Multiple_Complex	0
TC0200004221.mm.2	Rpl36al	ribosomal protein L36A-like	0.405	0.485	0.804999	0.655	0.285	0.245	-0.0950003	0.275	0.00500011	0.465	-0.305	-0.165	0.215	-0.0950003	0.384999	0.264999	Coding	66483	response to organic substance; response to retinoic acid; translation; biological_process	intracellular; cytoplasm; ribosome; ribonucleoprotein complex	molecular_function; structural constituent of ribosome; protein binding		Coding	0
TC1900001097.mm.2	Idh2	isocitrate dehydrogenase 2 (NADP+), mitochondrial	-0.357501	-0.697501	4.0025	0.202499	0.282499	0.622499	-0.407501	0.402499	-0.00750065	-0.4575	-0.197501	0.662499	0.612499	0.872499	0.412499	0.4625	Multiple_Complex	269951	glyoxylate cycle; tricarboxylic acid cycle; isocitrate metabolic process; oxidation-reduction process; 2-oxoglutarate metabolic process	mitochondrion; mitochondrial inner membrane; peroxisome; cytosol; extracellular exosome	magnesium ion binding; isocitrate dehydrogenase activity; isocitrate dehydrogenase (NADP+) activity; oxidoreductase activity; oxidoreductase activity, acting on the CH-OH group of donors, NAD or NADP as acceptor; metal ion binding; NAD binding	Krebs-TCA_Cycle	Multiple_Complex	0
TC1300001383.mm.2	C1qtnf4	C1q and tumor necrosis factor related protein 4	0.1475	0.2975	0.197499	0.2575	0.277499	0.6075	0.6675	0.567499	0.00749969	0.0874996	-0.1625	0.0674992	0.7675	0.777499	0.247499	0.1875	Coding	67445	biological_process	extracellular region; extracellular space; cellular_component	cytokine activity; molecular_function		Coding	0
TC1600001679.mm.2	Pcmtd2	protein-L-isoaspartate (D-aspartate) O-methyltransferase domain containing 2	-0.585	-0.335	-0.465	-0.165	0.0250006	0.505	0.165	0.0349998	0.135	-0.405	-0.115	0.385	0.555	0.805	1.065	0.985001	Multiple_Complex	245867	cellular protein modification process; protein methylation; biological_process; methylation	cytoplasm; cellular_component	protein-L-isoaspartate (D-aspartate) O-methyltransferase activity; molecular_function		Multiple_Complex	0
TC1500001470.mm.2	Tbc1d22b	TBC1 domain family, member 22B	-0.51	-0.44	-3.66	0.0699997	0.17	0.0600004	0.17	-0.11	0.21	-0.16	-0.12	0.0699997	-0.0200005	0.21	0.27	0.2	Multiple_Complex	381085	biological_process	cellular_component	molecular_function; protein binding		Multiple_Complex	0
TC0800002463.mm.2	Xkr4	X Kell blood group precursor related family member 4	-0.0724993	-0.572499	0.1475	-0.112499	0.4075	0.757501	0.637501	0.6575	0.1875	-0.3425	0.3575	-0.202499	0.7675	0.9075	1.1975	0.8575	Multiple_Complex	497097	biological_process	membrane; integral component of membrane; cellular_component	molecular_function		Multiple_Complex	0
TC1100000426.mm.2	Lonrf2	LON peptidase N-terminal domain and ring finger 2	0.495	0.155	0.474999	0.535	0.0449991	0.565	0.0349998	0.325	-0.185	0.00499916	-0.335	0.514999	0.804999	0.785	0.434999	0.355	Multiple_Complex	381338	proteolysis; biological_process	cellular_component	molecular_function; ATP-dependent peptidase activity; zinc ion binding; metal ion binding		Multiple_Complex	0
TC0300002633.mm.2	Eftud1	elongation factor Tu GTP binding domain containing 1	0.375	0.245	0.415	0.405	0.505	0.175	0.635	0.755	0.0149994	-0.0349998	-0.125	0.145	0.575	0.545	0.474999	0.785	Multiple_Complex	101592	translation; translational elongation; ribosome biogenesis; mature ribosome assembly; metabolic process	cellular_component; intracellular	nucleotide binding; translation elongation factor activity; GTPase activity; GTP binding; ribosome binding		Multiple_Complex	0
TC0400003475.mm.2	Net1	neuroepithelial cell transforming gene 1	-0.475	-0.0949998	0.395	0.155	0.835	1.465	1.355	0.415	0.375	-0.0749998	-0.185	-0.115	0.575	0.935	0.635	0.615	Multiple_Complex	56349	regulation of Rho protein signal transduction; intracellular signal transduction; positive regulation of apoptotic process; positive regulation of GTPase activity; myoblast migration; cellular response to hydrogen peroxide; cellular response to ionizing radiation; positive regulation of substrate adhesion-dependent cell spreading	nucleus; cytoplasm; plasma membrane	guanyl-nucleotide exchange factor activity; Rho guanyl-nucleotide exchange factor activity; protein binding; GTP-Rho binding		Multiple_Complex	0
TC0300000492.mm.2	Nipa2	non imprinted in Prader-Willi/Angelman syndrome 2 homolog (human)	0.0349998	0.325	-0.195	0.365	-0.855	-0.635	-0.765	-1.255	-0.155	-0.285	-0.205	0.645	-0.565	-0.245	-0.165	-0.0249996	Multiple_Complex	93790	transport; ion transport; magnesium ion transport; magnesium ion transmembrane transport	endosome; early endosome; plasma membrane; membrane; integral component of membrane	protein binding; magnesium ion transmembrane transporter activity		Multiple_Complex	0
TC0200000879.mm.2	Triobp	TRIO and F-actin binding protein	0.00749969	0.2175	0.0974998	-0.1525	0.1675	0.7775	0.3075	0.9775	-0.3725	0.1375	0.00749969	0.2275	0.3375	0.367499	0.5575	0.1675	Multiple_Complex	110253	cell cycle; mitotic nuclear division; regulation of actin cytoskeleton organization; cell division; positive regulation of substrate adhesion-dependent cell spreading	nucleus; cytoplasm; cytoskeleton; focal adhesion; actin cytoskeleton; microtubule organizing center; midbody	actin binding; ubiquitin protein ligase binding; actin filament binding		Multiple_Complex	0
TC1100001551.mm.2	Zfp729a	zinc finger protein 729a	0.490001	0.530001	0.23	0.730001	0.88	1.44	0.56	0.950001	0.1	-0.139999	-0.549999	0.59	1.17	1.12	1.36	0.81	Coding	212281	regulation of transcription, DNA-templated; biological_process	cellular_component; intracellular	molecular_function; nucleic acid binding; zinc ion binding; metal ion binding		Coding	0
TC1300002198.mm.2	Ppan	peter pan homolog (Drosophila)	0.107501	0.307501	0.257501	0.00750065	0.647501	0.0375004	1.1075	0.7075	0.2775	-0.00249958	-0.0524998	-0.2225	0.5275	0.677501	0.547501	0.837501	Multiple_Complex	235036	regulation of cell growth by extracellular stimulus; ribosomal large subunit assembly	nucleus; nucleolus; preribosome, large subunit precursor	poly(A) RNA binding; rRNA binding		Multiple_Complex	0
TC0800000482.mm.2	Slc19a2	solute carrier family 19 (thiamine transporter), member 2	-0.232501	-0.0525002	0.2775	0.6475	0.4575	0.6175	1.0675	-0.0725002	-0.1225	0.4475	0.267499	-0.5925	0.217499	0.137499	0.0574994	0.217499	Multiple_Complex	116914	thiamine transport; thiamine-containing compound metabolic process; thiamine transmembrane transport; transport	plasma membrane; integral component of plasma membrane; membrane; integral component of membrane	thiamine transmembrane transporter activity; thiamine uptake transmembrane transporter activity; protein binding		Multiple_Complex	0
TC1000002571.mm.2	Gpr88	G-protein coupled receptor 88	-0.507501	-0.1875	-1.8675	-0.1575	0.1025	0.112499	-0.2775	-0.547501	0.1325	-0.0475006	-0.0775003	-0.00750065	0.0124998	-0.0174999	0.1325	0.0324993	Coding	64378	signal transduction; cell surface receptor signaling pathway; G-protein coupled receptor signaling pathway; locomotory behavior; neuronal action potential; neuromuscular process controlling balance	plasma membrane; integral component of plasma membrane; membrane; integral component of membrane; cellular_component	signal transducer activity; transmembrane signaling receptor activity; G-protein coupled receptor activity	GPCRDB_Other	Coding	0
TC0100000395.mm.2	Gm10181	predicted gene 10181 [Source:MGI Symbol;Acc:MGI:3642432]	-0.045001	0.155	0.584999	0.164999	-0.315001	-0.725	-0.595	-0.245001	-0.275001	0.184999	-0.0650005	0.155	-0.575001	-0.695001	-0.495001	-0.255001	Coding		biological_process	cellular_component	molecular_function		Coding	0
TC0X00000706.mm.2	Stx6	syntaxin 6	-0.6	-0.72	-0.91	-0.42	-0.11	-0.88	-0.22	-0.57	0.1	-0.18	0.39	-0.31	-0.82	-0.28	-0.69	-0.0600004	Multiple_Complex	58244	transport; intracellular protein transport; vesicle fusion; endosome organization; protein transport; vesicle-mediated transport; regulation of protein localization; retrograde transport, endosome to Golgi; Golgi vesicle transport; Golgi ribbon formation; regulation of cellular protein localization; vesicle docking	early endosome; Golgi apparatus; trans-Golgi network; membrane; integral component of membrane; SNARE complex; trans-Golgi network membrane; terminal bouton; phagocytic vesicle; perinuclear region of cytoplasm; recycling endosome; Golgi membrane	SNAP receptor activity; protein binding; syntaxin binding; SNARE binding		Multiple_Complex	0
TC0800000150.mm.2	Rpl13; Snord68; Mir7079	ribosomal protein L13; small nucleolar RNA, C/D box 68; microRNA 7079	0.445001	0.805	1.305	0.555	0.755	0.815001	0.985001	0.695001	-0.355	0.485001	-0.455	0.325001	0.865001	0.865001	0.985001	0.605001	Multiple_Complex	270106; 100302565; 102465654	translation	intracellular; nucleus; nucleolus; cytoplasm; ribosome; membrane; cytosolic large ribosomal subunit; ribonucleoprotein complex	structural constituent of ribosome; poly(A) RNA binding; RNA binding	Ribosomal_Proteins	Multiple_Complex	0
TC1400000071.mm.2	Sulf1	sulfatase 1	-0.727499	-1.2375	-0.5075	-0.3875	-0.1275	-0.957499	-0.3475	-0.987499	0.352501	-0.187499	0.712501	-0.8775	-1.2575	-0.8375	-0.7175	0.542501	Multiple_Complex	240725		extracellular space; endoplasmic reticulum; Golgi apparatus; plasma membrane; cell surface; membrane raft; Golgi stack	catalytic activity; arylsulfatase activity; calcium ion binding; N-acetylglucosamine-6-sulfatase activity; sulfuric ester hydrolase activity; hydrolase activity; alkyl sulfatase activity; endosulfan hemisulfate sulfatase activity; endosulfan sulfate hydrolase activity; metal ion binding		Multiple_Complex	0
TC0700002990.mm.2	Arl5a	ADP-ribosylation factor-like 5A	-0.0600004	-0.0100002	-0.46	-0.22	-0.44	-0.91	-0.57	-0.18	0.0100002	0.31	-0.0299997	-0.29	-0.94	-0.73	-0.95	-0.86	Multiple_Complex	75423	small GTPase mediated signal transduction; biological_process	intracellular; cellular_component	nucleotide binding; GTP binding		Multiple_Complex	0
TC1000000484.mm.2	Hist1h4k	histone cluster 1, H4k	0.2425	0.6825	1.0325	0.5525	0.1425	0.3325	0.162499	0.372499	-0.3475	0.372499	-0.6075	0.582499	0.7125	0.832499	0.4925	0.0725002	Coding	319160	nucleosome assembly; DNA replication-dependent nucleosome assembly; DNA replication-independent nucleosome assembly; negative regulation of megakaryocyte differentiation; protein heterotetramerization; chromatin silencing at rDNA	nuclear chromosome; nuclear chromosome, telomeric region; nucleosome; nucleus; membrane; protein complex; extracellular exosome; nucleoplasm; chromosome	histone binding; poly(A) RNA binding; DNA binding; protein binding; protein heterodimerization activity		Coding	0
TC1100003783.mm.2	Vps53	vacuolar protein sorting 53 (yeast)	-0.992499	-1.4425	-4.3025	-0.0324993	0.6875	0.0475006	0.517501	-0.372499	0.5275	-0.582499	1.2675	-1.2125	-1.2425	-0.0824995	0.307501	1.7575	Multiple_Complex	68299	transport; protein transport; endocytic recycling; retrograde transport, endosome to Golgi		protein binding		Multiple_Complex	0
TC0400000118.mm.2	Pcdh8	protocadherin 8	-0.105	0.0149994	0.0649996	-0.345	0.0749998	0.395	0.285	0.945	0.125	-0.0150003	-0.0650005	-0.0450001	0.764999	0.545	0.455	0.264999	Coding	18530	somitogenesis; cell adhesion; homophilic cell adhesion via plasma membrane adhesion molecules; synaptic transmission; morphogenesis of embryonic epithelium	plasma membrane; integral component of plasma membrane; membrane; integral component of membrane; cell junction; cell projection; synapse; postsynaptic membrane; dendrite; presynaptic membrane	calcium ion binding		Coding	0
TC1000001480.mm.2	Htra1	HtrA serine peptidase 1	0.7075	0.6475	0.177501	0.6475	-0.1325	0.347501	-0.0424995	0.377501	-0.452499	0.217501	-0.5525	0.7875	0.8975	0.3175	0.2775	-0.152499	Multiple_Complex	56213	regulation of cell growth; placenta development; proteolysis; negative regulation of transforming growth factor beta receptor signaling pathway; negative regulation of BMP signaling pathway; positive regulation of epithelial cell proliferation; negative regulation of defense response to virus; chorionic trophoblast cell differentiation; dentinogenesis	extracellular region; cytoplasm; extracellular matrix; extracellular exosome; cytosol	serine-type endopeptidase activity; protein binding; insulin-like growth factor binding; peptidase activity; serine-type peptidase activity; hydrolase activity; growth factor binding		Multiple_Complex	0
TC1000000039.mm.2	Mapkbp1	mitogen-activated protein kinase binding protein 1	-0.5975	-0.4575	1.7325	-0.0174999	-0.2975	0.3025	0.0924997	0.2525	0.3425	-0.0874996	-0.2775	0.0225	0.5025	0.8025	0.6825	0.6525	Multiple_Complex	26390	activation of JNKK activity	cellular_component; intracellular	protein binding		Multiple_Complex	0
TC0700002593.mm.2	Supt4a	suppressor of Ty 4A	0.397501	0.0875006	0.1575	0.127501	0.277501	0.757501	0.777501	0.347501	-0.122499	0.1175	-0.122499	0.127501	0.477501	0.597501	0.487501	0.797501	Coding	20922	negative regulation of transcription from RNA polymerase II promoter; transcription, DNA-templated; regulation of transcription, DNA-templated; transcription elongation from RNA polymerase II promoter; negative regulation of DNA-templated transcription, elongation; positive regulation of DNA-templated transcription, elongation; negative regulation of transcription elongation from RNA polymerase I…	nucleus; nucleoplasm; DSIF complex	zinc ion binding; metal ion binding; protein heterodimerization activity; protein binding		Coding	0
TC0800001573.mm.2	Gm21814	predicted gene, 21814 [Source:MGI Symbol;Acc:MGI:5433978]	-0.32	0.240001	1.09	0.22	0.56	0.440001	0.52	0.27	-0.21	0.110001	-0.23	0.33	0.55	0.56	0.51	0.610001	Multiple_Complex		regulation of transcription, DNA-templated	intracellular	nucleic acid binding		Multiple_Complex	0
TC0800003184.mm.2	Syt17	synaptotagmin XVII	0.29	0.24	1.57	0.04	0.379999	0.259999	0.36	0.339999	0.11	-0.17	-0.1	0.16	0.11	0.259999	0.49	0.179999	Coding	110058	synaptic vesicle exocytosis; regulation of calcium ion-dependent exocytosis; cell differentiation; calcium ion-dependent exocytosis of neurotransmitter; positive regulation of dendrite extension; exocytosis; vesicle fusion	trans-Golgi network; plasma membrane; membrane	calcium ion binding; calcium-dependent phospholipid binding; syntaxin binding; clathrin binding; molecular_function		Coding	0
TC1700000110.mm.2	Pde3a	phosphodiesterase 3A, cGMP inhibited	-0.78	-0.49	-0.91	-0.309999	-0.46	-0.96	-0.61	-1.08	0.370001	-0.28	0.410001	-0.5	-0.7	-0.629999	-0.769999	-0.0999994	Coding	54611	oocyte maturation; cAMP catabolic process; signal transduction; cAMP-mediated signaling; cGMP-mediated signaling; regulation of meiotic nuclear division; response to drug; negative regulation of apoptotic process; negative regulation of vascular permeability; positive regulation of vascular permeability; positive regulation of oocyte development; cellular response to cGMP; diterpenoid metabolic p…	cytosol; membrane; integral component of membrane	3',5'-cyclic-nucleotide phosphodiesterase activity; 3',5'-cyclic-AMP phosphodiesterase activity; cGMP-inhibited cyclic-nucleotide phosphodiesterase activity; phosphoric diester hydrolase activity; hydrolase activity; cAMP binding; metal ion binding		Coding	0
TC0200002352.mm.2	Pdzd2	PDZ domain containing 2	0.16	-0.38	-0.62	-0.24	-0.51	-0.97	-0.57	-0.14	0.32	-0.32	0.0199995	-0.0200005	-0.81	-0.8	-0.86	-0.900001	Multiple_Complex	68070		extracellular region; nucleus; cytoplasm; endoplasmic reticulum; cell-cell junction; postsynaptic density; neuron projection; apical part of cell			Multiple_Complex	0
TC1800000319.mm.2	Dio2	deiodinase, iodothyronine, type II	-0.115	0.135	-0.245	0.295	0.405001	0.625	0.425	0.635	-0.165	-0.224999	0.0350008	0.355	0.595	0.585	0.675	0.395	Coding	13371	thyroid hormone generation; response to cold; thyroid hormone metabolic process; thyroid hormone catabolic process; hormone biosynthetic process; oxidation-reduction process; thyroid-stimulating hormone secretion	cell; membrane; integral component of membrane	thyroxine 5'-deiodinase activity; oxidoreductase activity; ubiquitin protein ligase binding		Coding	0
TC0700004201.mm.2	Arhgap44	Rho GTPase activating protein 44	0.412499	0.5425	2.4425	0.832499	0.3325	0.4425	0.3825	-0.2675	-0.2175	0.1325	-0.4775	0.5625	0.4025	0.2425	0.4825	0.2825	Coding	216831	signal transduction; positive regulation of GTPase activity	cytoplasm; endosome; cell junction; leading edge membrane; cell projection; synapse; dendritic spine; recycling endosome	GTPase activator activity; phospholipid binding		Coding	0
TC0900002656.mm.2	Polb	polymerase (DNA directed), beta	0.235001	0.525001	0.705	-0.0249996	0.105	0.325	0.525001	0.225	-0.415	0.435	0.195001	-0.215	0.665	0.595	0.945001	0.725	Multiple_Complex	18970	DNA replication; DNA repair; base-excision repair; base-excision repair, gap-filling; pyrimidine dimer repair; apoptotic process; inflammatory response; cellular response to DNA damage stimulus; salivary gland morphogenesis; intrinsic apoptotic signaling pathway in response to DNA damage; somatic diversification of immunoglobulins; somatic hypermutation of immunoglobulin genes; lymph node develop…	synaptonemal complex; nucleus; cytoplasm; microtubule; spindle microtubule; protein complex	DNA binding; damaged DNA binding; DNA-directed DNA polymerase activity; microtubule binding; transferase activity; nucleotidyltransferase activity; lyase activity; enzyme binding; DNA polymerase activity; metal ion binding; protein binding	Nucleotide_Metabolism	Multiple_Complex	0
TC1800000184.mm.2	Pnisr	PNN interacting serine/arginine-rich	0.0824995	0.0324993	-0.0675011	0.162499	0.442499	0.772499	0.692499	0.232499	0.0124998	-0.107501	-0.0775003	0.1725	0.582499	0.7125	0.602499	0.662499	Multiple_Complex	66625	biological_process	nucleus; nucleoplasm; cytoplasm; nuclear speck	poly(A) RNA binding		Multiple_Complex	0
TC1300001946.mm.2	Gm7120	predicted gene 7120	0.115	0.195	1.255	0.085	0.725	0.345	0.00500011	-0.245	-0.0549998	-0.215	-0.135	0.405	0.245	0.685	0.695	0.655	Coding	633640		membrane; integral component of membrane			Coding	0
TC0200004848.mm.2	Runx2	runt related transcription factor 2	0.52	0.34	-0.0699997	0.610001	0.400001	0.58	0.690001	0.84	0.22	-0.24	-0.0100002	0.0300007	0.64	0.38	0.43	0.81	Multiple_Complex	12393		nuclear chromatin; nucleus; nucleoplasm; transcription factor complex; cytoplasm		TGF_Beta_Signaling_Pathway	Multiple_Complex	0
TC0300002504.mm.2	Appl2	adaptor protein, phosphotyrosine interaction, PH domain and leucine zipper containing 2	0.3975	-0.00250053	-1.0325	-0.5125	-0.632501	-0.4925	-0.8225	-0.6225	0.1075	0.1475	0.327499	-0.5825	-0.1125	-0.9525	-0.7025	-0.4525	Multiple_Complex	216190	cell cycle; cell proliferation		Rab GTPase binding		Multiple_Complex	0
TC1400000231.mm.2	Cd34	CD34 antigen	0.187498	0.0274982	0.177498	0.0474987	-0.482502	-0.722502	-0.612501	-0.0725012	0.0674992	0.0574989	-0.0625019	-0.0625019	-0.552502	-0.932502	-0.712502	-0.622501	Multiple_Complex	12490		extracellular region; cytoplasm; lysosome; plasma membrane; integral component of plasma membrane; external side of plasma membrane; basal plasma membrane; cell surface; membrane; integral component of membrane; apical plasma membrane; glomerular endothelium fenestra; intercellular bridge; perinuclear region of cytoplasm; cell periphery	transcription factor binding; carbohydrate binding; sulfate binding		Multiple_Complex	0
TC1600000999.mm.2	St3gal6	ST3 beta-galactoside alpha-2,3-sialyltransferase 6	0.0499992	-0.26	2.15	0.49	-0.1	0.0999994	0.15	-0.0400009	-0.17	0.24	-0.3	0.23	-0.38	-0.13	-0.0900002	-0.52	Multiple_Complex	54613		Golgi membrane; Golgi apparatus; membrane; integral component of membrane; integral component of Golgi membrane; extracellular exosome; cellular_component			Multiple_Complex	0
TC0500003708.mm.2	D630023F18Rik	RIKEN cDNA D630023F18 gene	-0.309999	-0.209999	-0.48	-0.079999	-0.459999	-0.759999	-0.639999	0.0300007	-0.0199995	0.31	-0.309999	0.0200005	-0.19	-0.309999	-0.809999	-0.959999	Coding	98303	biological_process	cellular_component	molecular_function		Coding	0
TC1700002586.mm.2	Lipa	lysosomal acid lipase A	-0.0100002	0.04	0.11	-0.0200005	0.34	0.599999	0.47	0.559999	-0.110001	0.11	-0.0600004	0.0599995	0.809999	0.519999	0.69	0.53	Coding	16889	cell morphogenesis; cytokine production; lipid metabolic process; fatty acid metabolic process; inflammatory response; cell proliferation; lipid catabolic process; sterol metabolic process; lung development; tissue remodeling; homeostasis of number of cells within a tissue	lysosome; extracellular exosome	sterol esterase activity; lipase activity; hydrolase activity; hydrolase activity, acting on ester bonds		Coding	0
TC0400002479.mm.2	Ap1ar	adaptor-related protein complex 1 associated regulatory protein	0.0249996	0.145	-0.395	0.195	0.585	0.485	0.515	0.715	0.215	-0.345	0.0749998	0.0550003	0.465	0.455	0.415	0.495	Coding	211556	negative regulation of receptor recycling; regulation of Arp2/3 complex-mediated actin nucleation; cellular protein localization; vesicle targeting, trans-Golgi to endosome; negative regulation of substrate adhesion-dependent cell spreading; negative regulation of cell motility	endosome; Golgi apparatus; transport vesicle	kinesin binding; AP-1 adaptor complex binding; Arp2/3 complex binding		Coding	0
TC1000003145.mm.2	Arc	activity regulated cytoskeletal-associated protein	0.0875006	-0.122499	-0.3525	-0.1825	-0.412499	-0.742499	-1.0225	-0.8225	-0.372499	0.3575	0.0174999	-0.00249958	-0.9225	-0.8225	-0.782499	-0.6925	Multiple_Complex	11838	endocytosis; cytoskeleton organization; multicellular organismal development; endoderm development; anterior/posterior pattern specification; cell migration; regulation of cell morphogenesis; positive regulation of alpha-amino-3-hydroxy-5-methyl-4-isoxazole propionate selective glutamate receptor activity; learning; regulation of neuronal synaptic plasticity	cytoplasm; endosome; cytoskeleton; plasma membrane; actin cytoskeleton; membrane; cell junction; cytoplasmic vesicle; cell projection; synapse; postsynaptic membrane; acrosomal vesicle; postsynaptic density; dendrite; dendritic spine	actin binding; protein binding		Multiple_Complex	0
TC0900003160.mm.2	Osbpl10	oxysterol binding protein-like 10	0.519999	0.25	0.7	0.39	0.74	1.06	1.05	1.13	-0.33	0	0.18	0.15	1.15	1.04	1.08	0.92	Multiple_Complex	74486	lipid metabolic process; transport; lipid transport; biological_process	cytoplasm; cytoskeleton; cellular_component	phosphatidylserine binding; lipid binding; cholesterol binding		Multiple_Complex	0
TC1900000054.mm.2	Poldip2	polymerase (DNA-directed), delta interacting protein 2	-0.507501	-0.7275	-0.627501	-0.2875	0.3025	0.122499	0.5025	-0.3175	0.4225	-0.507501	0.4425	-0.3575	-0.8475	-0.0775003	0.202499	0.6425	Multiple_Complex	67811	mitochondrion morphogenesis	nucleus; mitochondrion; mitochondrial nucleoid	DNA binding; protein binding, bridging; protein binding		Multiple_Complex	0
TC0100002308.mm.2	Slc30a5	solute carrier family 30 (zinc transporter), member 5	-0.474999	-0.374999	-2.055	0.0150013	-0.0749989	-0.344999	-1.085	-0.994999	0.455001	-0.315	-0.0949993	-0.0449991	-0.414999	-0.184999	-0.534999	-0.164999	Multiple_Complex	69048	transport; ion transport; cation transport; cobalt ion transport; zinc II ion transport; cellular zinc ion homeostasis; response to zinc ion; transmembrane transport; regulation of sequestering of zinc ion; zinc II ion transmembrane transport	nucleus; nucleolus; Golgi apparatus; membrane; integral component of membrane; apical plasma membrane; secretory granule	zinc ion transmembrane transporter activity; cation transmembrane transporter activity		Multiple_Complex	0
TC0100000659.mm.2	Dbpht2	DNA binding protein with his-thr domain	-0.4375	-0.8275	-0.3875	-0.1975	0.7525	0.4525	0.9625	-0.0375004	0.2625	-0.7475	0.8225	-0.3375	-0.0574999	0.3825	0.1125	1.0925	Multiple_Complex	386753	biological_process	cellular_component	molecular_function		Multiple_Complex	0
TC0300002595.mm.2	Rhou	ras homolog gene family, member U	0.2075	-0.0424995	-2.6025	0.1575	0.1975	0.5775	0.217501	0.2675	0.2875	-0.1825	-0.1825	0.0775003	0.507501	0.5775	0.4075	0.3975	Multiple_Complex	69581	G1/S transition of mitotic cell cycle; cytoskeleton organization; small GTPase mediated signal transduction; regulation of cell shape; Rac protein signal transduction; actin cytoskeleton organization; positive regulation of protein targeting to mitochondrion	intracellular; Golgi apparatus; plasma membrane; membrane; cell junction; cell projection; Golgi membrane; podosome; focal adhesion	nucleotide binding; GTPase activity; GTP binding; metal ion binding; protein binding		Multiple_Complex	0
TC0X00000237.mm.2	Qdpr	quinoid dihydropteridine reductase	0.735	0.565	0.815	0.375	0.545	1.415	0.755	1.205	-0.0349998	0.115	-0.755	0.675	1.385	1.455	1.465	0.775	Multiple_Complex	110391	tetrahydrobiopterin biosynthetic process; metabolic process; oxidation-reduction process; liver development; L-phenylalanine catabolic process; response to aluminum ion; response to lead ion; response to glucagon; cellular response to drug	cytoplasm; mitochondrion; cytosol; neuron projection; extracellular exosome	6,7-dihydropteridine reductase activity; oxidoreductase activity; protein homodimerization activity; NADPH binding; NADH binding		Multiple_Complex	0
TC0700001064.mm.2	Plscr2	phospholipid scramblase 2	0.3525	0.3325	1.6025	0.1525	0.2525	0.3625	0.9325	1.2425	-0.1375	0.1525	0.00249958	-0.0174999	0.1525	0.2325	-0.0474997	0.4225	Multiple_Complex	18828	phospholipid scrambling; cellular response to lipopolysaccharide	nucleus; cytoplasm; plasma membrane; membrane; integral component of membrane	protein binding; SH3 domain binding; phospholipid scramblase activity; metal ion binding		Multiple_Complex	0
TC0500003393.mm.2	Gng10	guanine nucleotide binding protein (G protein), gamma 10	-0.5875	-0.327499	-0.3175	-0.3575	0.212501	0.542501	0.342501	0.6125	0.1025	-0.287499	0.3325	-0.1475	0.7625	0.6425	0.882501	0.5225	Multiple_Complex	14700	signal transduction; G-protein coupled receptor signaling pathway	heterotrimeric G-protein complex; plasma membrane; membrane; extracellular exosome	signal transducer activity; protein binding		Multiple_Complex	0
TC1200000676.mm.2	Stard8	START domain containing 8	0.0174999	-0.1925	-1.9425	-0.1925	-0.6725	-0.2925	-0.7425	-0.6425	-0.0524998	0.0275002	-0.252501	0.2775	-0.1025	-0.0725002	-0.1325	-0.5325	Multiple_Complex	236920	signal transduction; positive regulation of GTPase activity	cell junction; focal adhesion	GTPase activator activity; lipid binding; molecular_function		Multiple_Complex	0
TC0200003109.mm.2	Slc7a8	solute carrier family 7 (cationic amino acid transporter, y+ system), member 8	0.325	0.545	-0.125	0.515	0.165	0.615	0.585	0.175	0.0550003	0.0150003	-0.735	0.665	0.995	0.865	0.585	0.445001	Coding	50934	amino acid transmembrane transport; transport; amino acid transport; organic cation transport; neutral amino acid transport; L-amino acid transport; toxin transport; amine transport; L-alpha-amino acid transmembrane transport	cytoplasm; plasma membrane; integral component of plasma membrane; membrane; integral component of membrane; extracellular exosome; basolateral plasma membrane	amine transmembrane transporter activity; organic cation transmembrane transporter activity; amino acid transmembrane transporter activity; neutral amino acid transmembrane transporter activity; L-amino acid transmembrane transporter activity; antiporter activity; toxin transporter activity; protein binding		Coding	0
TC1800001234.mm.2	Lin7a	lin-7 homolog A (C. elegans)	0.3275	0.2775	0.0375004	0.2575	0.5475	0.8375	0.2275	0.5175	-0.0424995	0.2575	0.1075	-0.3225	0.1175	0.4375	0.4275	0.0974998	Multiple_Complex	108030	transport; exocytosis; neurotransmitter secretion; asymmetric protein localization; protein transport; maintenance of epithelial cell apical/basal polarity; synaptic vesicle transport; inner ear development; protein localization to basolateral plasma membrane	plasma membrane; cell-cell junction; bicellular tight junction; membrane; basolateral plasma membrane; cell junction; neuron projection; synapse; postsynaptic membrane; extracellular exosome; MPP7-DLG1-LIN7 complex; postsynaptic density	protein binding; L27 domain binding		Multiple_Complex	0
TC0700002857.mm.2	Cacng2	calcium channel, voltage-dependent, gamma subunit 2	-0.2975	-0.3675	0.0524998	0.1525	0.4425	0.4325	0.6725	0.3225	-0.0275002	0.0824995	0.0225	-0.0775003	0.5725	0.7925	0.6925	0.7325	Multiple_Complex	12300	transport; ion transport; calcium ion transport; neuromuscular junction development; transmission of nerve impulse; regulation of ion transmembrane transport; regulation of membrane potential; neurological system process; membrane depolarization; membrane hyperpolarization; calcium ion transmembrane transport; regulation of alpha-amino-3-hydroxy-5-methyl-4-isoxazole propionate selective glutamate…	voltage-gated calcium channel complex; membrane; integral component of membrane; AMPA glutamate receptor complex	voltage-gated ion channel activity; voltage-gated calcium channel activity; calcium channel activity; ionotropic glutamate receptor binding; channel regulator activity; protein binding		Multiple_Complex	0
TC1500000580.mm.2	Klhl26	kelch-like 26	-0.237501	0.00249863	-0.397501	-0.317501	-0.897501	-0.717501	-0.737501	-1.0575	-0.487501	0.822499	0.142499	-0.477501	-1.2375	-0.947501	-0.887501	-0.537501	Coding	234378	protein ubiquitination; biological_process	Cul3-RING ubiquitin ligase complex; cellular_component	ubiquitin-protein transferase activity; molecular_function		Coding	0
TC0700000941.mm.2	Plxnd1	plexin D1	0.1675	0.00749969	0.7775	-0.0225	0.8475	1.2275	1.0975	1.2775	0.0774994	-0.3925	-0.0925007	0.407499	1.5375	1.4575	1.4575	1.0675	Multiple_Complex	67784	angiogenesis; patterning of blood vessels; outflow tract morphogenesis; cardiac septum development; signal transduction; multicellular organismal development; synapse assembly; branchiomotor neuron axon guidance; regulation of cell migration; positive regulation of protein binding; aorta development; endothelial cell migration; regulation of angiogenesis; regulation of axon extension involved in …	semaphorin receptor complex; plasma membrane; integral component of plasma membrane; membrane; integral component of membrane; lamellipodium	protein binding; semaphorin receptor activity; protein domain specific binding		Multiple_Complex	0
TC0200004227.mm.2	Rims2	regulating synaptic membrane exocytosis 2	0.362499	0.0524998	1.4725	0.0625	0.282499	1.0025	1.1325	1.4425	-0.1875	-0.1475	0.2225	0.112499	1.3125	0.9225	1.0025	0.452499	Multiple_Complex	116838	transport; neurotransmitter transport; intracellular protein transport; exocytosis; neurotransmitter secretion; positive regulation of gene expression; calcium ion-dependent exocytosis; regulation of exocytosis; cAMP-mediated signaling; insulin secretion; cell differentiation; regulation of membrane potential; calcium ion-dependent exocytosis of neurotransmitter; spontaneous neurotransmitter secr…	cell junction; neuron projection; protein complex; synapse; presynaptic active zone; extracellular exosome; intracellular	protein binding; Rab GTPase binding; protein domain specific binding; ion channel binding; metal ion binding; protein heterodimerization activity		Multiple_Complex	0
TC1300001251.mm.2	St18	suppression of tumorigenicity 18	-0.0875006	0.0625	0.2925	0.0225	-0.547501	-0.857501	-1.1275	-1.0875	0.1325	0.2625	-0.1975	-0.1975	-1.2975	-2.0875	-0.6075	-0.897501	Multiple_Complex	240690	negative regulation of transcription from RNA polymerase II promoter; transcription, DNA-templated; regulation of transcription, DNA-templated	nucleus	DNA binding; transcription factor activity, sequence-specific DNA binding; zinc ion binding; metal ion binding		Multiple_Complex	0
TC1100003841.mm.2	Prkar2a	protein kinase, cAMP dependent regulatory, type II alpha	-0.0375004	-0.1875	-0.4275	-0.1475	-0.9475	-1.0275	-0.6875	-0.9075	0.2225	-0.2175	-0.0974998	0.0924997	-0.6575	-0.6775	-0.917501	-0.3075	Multiple_Complex	19087	regulation of protein phosphorylation; regulation of protein kinase activity; protein heterooligomerization; negative regulation of cAMP-dependent protein kinase activity; phosphorylation	cytoplasm; centrosome; plasma membrane; focal adhesion; cAMP-dependent protein kinase complex; membrane; T-tubule; nucleotide-activated protein kinase complex; protein complex; plasma membrane raft; perinuclear region of cytoplasm; extracellular exosome	nucleotide binding; cAMP-dependent protein kinase inhibitor activity; protein binding; cAMP-dependent protein kinase regulator activity; protein domain specific binding; cAMP binding; ubiquitin protein ligase binding; protein kinase A catalytic subunit binding; small molecule binding; protein homodimerization activity; kinase activity	Calcium_regulation_in_cardiac_cells; Smooth_muscle_contraction; G_Protein_Signaling	Multiple_Complex	0
TC1200002203.mm.2	Tlr3	toll-like receptor 3	0.205	-0.184999	2.265	0.545	0.455	0.375	0.345	0.555	-0.0949993	0.0150003	-0.335	0.415	0.515	0.655001	0.535	0.415	Coding	142980		intracellular; cytoplasm; lysosomal membrane; endosome; endoplasmic reticulum; cell surface; membrane; integral component of membrane; early endosome; endoplasmic reticulum membrane; endosome membrane	RNA binding; double-stranded RNA binding; receptor activity; transmembrane signaling receptor activity; protein binding; identical protein binding		Coding	0
TC1700000670.mm.2	Il33	interleukin 33	-0.12	-0.12	-0.0799999	0.19	1.01	0.94	1.23	0.79	0.27	-0.63	0.29	0.0699997	0.86	1.08	0.79	1.13	Multiple_Complex	77125		extracellular region; extracellular space; nucleus; chromosome; cytoplasmic vesicle; transport vesicle	cytokine activity; protein binding		Multiple_Complex	0
TC0300002263.mm.2	Prune	prune homolog (Drosophila)	0.19	-0.0500011	0.209999	-0.110001	-0.250001	-0.6	-0.450001	-0.110001	-0.0700006	0.259999	-0.0100002	-0.18	-0.500001	-0.590001	-0.710001	-0.39	Multiple_Complex	229589	polyphosphate catabolic process; biological_process	nucleus; cytoplasm; cell junction; focal adhesion	exopolyphosphatase activity; inorganic diphosphatase activity; pyrophosphatase activity; hydrolase activity; metal ion binding; protein binding; molecular_function		Multiple_Complex	0
TC0800000845.mm.2	Gm21750	predicted gene, 21750 [Source:MGI Symbol;Acc:MGI:5433914]	0.82	0.959999	0.24	-0.250001	-0.120001	-0.610001	-0.110001	0.66	-0.530001	0.91	0.48	-0.860001	-0.720001	-0.960001	-0.970001	-1.13	Coding						Coding	0
TC1700002769.mm.2	Zfp703	zinc finger protein 703	-0.6175	-0.687501	-0.1075	-0.717501	-0.00750065	-0.1175	0.192499	-0.307501	-0.3575	0.112499	0.2125	0.0324993	-0.477501	0.00249958	-0.557501	0.352499	Multiple_Complex	353310	transcription, DNA-templated; regulation of transcription, DNA-templated; positive regulation of cell proliferation; positive regulation of epithelial to mesenchymal transition; regulation of transforming growth factor beta receptor signaling pathway; positive regulation of cell migration; positive regulation of mammary gland epithelial cell proliferation; negative regulation of homotypic cell-ce…	nucleus; cytoplasm; nuclear matrix; protein complex	nucleic acid binding; metal ion binding; repressing transcription factor binding; protein binding		Multiple_Complex	0
TC1000000152.mm.2	Ppp1r13b	protein phosphatase 1, regulatory (inhibitor) subunit 13B	0.3175	-0.0325003	-0.1525	0.00749969	-0.5325	-0.8925	-0.5125	-0.1825	-0.2825	-0.0424995	0.3475	-0.0225	-0.4825	-0.4725	-0.7125	-0.452499	Coding	21981	apoptotic process; negative regulation of cell cycle; intrinsic apoptotic signaling pathway by p53 class mediator; positive regulation of neuron death	nucleus; nucleoplasm; cytoplasm; plasma membrane; perinuclear region of cytoplasm	transcription factor binding		Coding	0
TC1100003532.mm.2	Paip2b	poly(A) binding protein interacting protein 2B	-0.1825	-0.0625	0.847501	0.297501	0.2675	0.4975	0.3275	0.547501	-0.1025	-0.152499	0.3975	-0.1425	0.3175	0.797501	0.9875	0.4875	Multiple_Complex	232164	regulation of translation; negative regulation of translation; negative regulation of translational initiation	cellular_component	translation repressor activity, nucleic acid binding; poly(A) binding; protein binding		Multiple_Complex	0
TC0700001865.mm.2	Zfp512b	zinc finger protein 512B	0.192499	0.1325	-0.1075	0.6025	-0.1675	-0.127501	-0.3975	-0.427501	-0.0275002	0.0524998	0.0124998	-0.0375004	-0.5275	-0.5675	-0.6475	-0.307501	Multiple_Complex	269401	biological_process		molecular_function; metal ion binding; protein binding		Multiple_Complex	0
TC0200001189.mm.2	Sstr2	somatostatin receptor 2	0.0724993	0.5525	2.5125	0.2525	0.4225	0.2625	0.2125	0.6925	0.0124998	0.2525	-0.7075	0.4425	0.402499	0.6425	0.5525	0.7525	Coding	20606	regulation of muscle contraction; signal transduction; G-protein coupled receptor signaling pathway; adenylate cyclase-inhibiting G-protein coupled receptor signaling pathway; neuropeptide signaling pathway; negative regulation of cell proliferation; peristalsis; somatostatin signaling pathway; cellular response to glucocorticoid stimulus; cellular response to estradiol stimulus; spermatogenesis;…	cytoplasm; plasma membrane; integral component of plasma membrane; membrane; integral component of membrane; neuron projection	signal transducer activity; G-protein coupled receptor activity; somatostatin receptor activity; PDZ domain binding; neuropeptide binding; protein binding	GPCRDB_Class_A_Rhodopsin-like; Peptide_GPCRs	Coding	0
TC1900001454.mm.2	Aldh1a1	aldehyde dehydrogenase family 1, subfamily A1	0.5075	0.247499	0.1875	-0.0325003	0.4475	0.5575	0.7775	0.7575	-0.0725002	0.1775	-0.132501	0.0275002	0.657499	0.5875	0.707499	0.537499	Coding	11668	optic cup morphogenesis involved in camera-type eye development; retinoic acid biosynthetic process; response to oxidative stress; metabolic process; response to drug; retinol metabolic process; retinoic acid metabolic process; 9-cis-retinoic acid biosynthetic process; 9-cis-retinoic acid metabolic process; positive regulation of apoptotic process; response to ethanol; embryonic eye morphogenesis…	nucleus; cytoplasm; extracellular exosome	retinal dehydrogenase activity; 3-chloroallyl aldehyde dehydrogenase activity; aldehyde dehydrogenase (NAD) activity; oxidoreductase activity; oxidoreductase activity, acting on the aldehyde or oxo group of donors, NAD or NADP as acceptor; benzaldehyde dehydrogenase (NAD+) activity; identical protein binding		Coding	0
TC0X00002504.mm.2	Arfip2	ADP-ribosylation factor interacting protein 2	0.197499	0.0774994	0.8875	-0.2225	0.447499	0.8375	0.407499	0.5575	0.0174999	0.0574999	-0.0825005	0.00749969	0.4575	0.827499	0.00749969	-0.1225	Multiple_Complex	76932	actin cytoskeleton organization; ruffle organization; regulation of Arp2/3 complex-mediated actin nucleation	ruffle; cytoplasm; cell cortex; trans-Golgi network membrane	protein binding; protein domain specific binding; GTP-dependent protein binding; phosphatidylinositol-4-phosphate binding		Multiple_Complex	0
TC1200002345.mm.2	Btg2	B cell translocation gene 2, anti-proliferative	0.395	0.365	-0.0249996	0.435	0.315	0.695	0.105	0.765	-0.275	0.165	-0.225	0.335	0.645	0.465	0.495	0.445	Coding	12227	negative regulation of transcription from RNA polymerase II promoter; transcription, DNA-templated; regulation of transcription, DNA-templated; protein methylation; cellular response to DNA damage stimulus; negative regulation of cell proliferation; associative learning; anterior/posterior pattern specification; negative regulation of translation; dentate gyrus development; central nervous system…	extracellular exosome	transcriptional repressor activity, RNA polymerase II core promoter proximal region sequence-specific binding; protein binding		Coding	0
TC0900000366.mm.2	Taf9b	TAF9B RNA polymerase II, TATA box binding protein (TBP)-associated factor	-0.47	-0.22	-0.39	-0.0299997	-0.4	-0.56	-0.55	-1.32	0.17	-0.22	0.29	-0.24	-0.81	-0.46	-0.38	-0.13	Coding	407786	negative regulation of transcription from RNA polymerase II promoter; transcription, DNA-templated; DNA-templated transcription, initiation; regulation of transcription, DNA-templated; positive regulation of cell growth; negative regulation of apoptotic process; protein stabilization	nucleus; transcription factor TFIID complex; transcription factor TFTC complex	protein heterodimerization activity; molecular_function; protein binding		Coding	0
TC1700000948.mm.2	Pcdhb12	protocadherin beta 12	0.4075	0.4975	0.877501	0.0974998	1.0175	1.0975	1.2275	1.0975	0.0574999	-0.2825	0.0874996	0.1375	1.4375	1.1675	1.6275	1.0275	Coding	93883	cell adhesion; homophilic cell adhesion via plasma membrane adhesion molecules	integral component of plasma membrane; cell-cell junction; plasma membrane; membrane; integral component of membrane	molecular_function; calcium ion binding		Coding	0
TC1700001879.mm.2	Snx9	sorting nexin 9	0.362501	0.542501	0.352501	0.172501	-0.497499	-0.637499	-0.467499	-0.0974989	-0.187499	0.152501	0.1225	-0.0874996	-0.607499	-0.487499	-0.857499	-0.537499	Multiple_Complex	66616	mitotic cytokinesis; transport; intracellular protein transport; endocytosis; receptor-mediated endocytosis; cell cycle; mitotic nuclear division; protein transport; vesicle organization; endosomal transport; positive regulation of protein oligomerization; cleavage furrow formation; positive regulation of GTPase activity; positive regulation of protein kinase activity; positive regulation of memb…	cytoplasm; endosome; Golgi apparatus; trans-Golgi network; plasma membrane; membrane; cytoplasmic membrane-bounded vesicle; extrinsic component of membrane; clathrin-coated vesicle; cytoplasmic vesicle membrane; extrinsic component of cytoplasmic side of plasma membrane; cytoplasmic vesicle; cell projection; extracellular exosome; ruffle	protein binding; 1-phosphatidylinositol binding; lipid binding; ubiquitin protein ligase binding; phosphatidylinositol binding; protein homodimerization activity; Arp2/3 complex binding		Multiple_Complex	0
TC1100000816.mm.2	Gm10576	predicted gene 10576	-0.0474997	0.4125	-0.2975	-0.3075	-0.697499	-0.907499	-1.0075	-0.9775	-0.5075	0.8625	0.1625	-0.5175	-0.6775	-0.4575	-0.7675	-0.867499	Coding						Coding	0
TC1800000944.mm.2	Ikzf1	IKAROS family zinc finger 1	0.232499	0.202499	1.9625	-0.177501	-0.257501	0.00249958	-0.0775003	0.152499	0.0924997	0.3825	-0.257501	-0.217501	0.1825	0.0225	0.0424995	-0.2075	Multiple_Complex	22778		nucleus; nucleoplasm; transcription factor complex; pericentric heterochromatin; cytoplasm; protein-DNA complex; protein complex	RNA polymerase II regulatory region sequence-specific DNA binding; RNA polymerase II core promoter sequence-specific DNA binding; RNA polymerase II distal enhancer sequence-specific DNA binding; transcriptional repressor activity, RNA polymerase II transcription regulatory region sequence-specific binding; nucleic acid binding; DNA binding; transcription factor activity, sequence-specific DNA bin…		Multiple_Complex	0
TC1500002109.mm.2	Lrrtm1	leucine rich repeat transmembrane neuronal 1	-0.0875006	-0.707501	0.692499	-0.227501	-0.407501	-0.567501	-0.577501	-0.667501	0.482499	-0.237501	-0.1675	-0.0775013	-0.807501	-0.307501	0.0324993	0.302499	Coding	74342	negative regulation of receptor internalization; locomotory behavior; protein localization to synapse; exploration behavior; synapse organization; positive regulation of synapse assembly; long-term synaptic potentiation	endoplasmic reticulum; plasma membrane; membrane; integral component of membrane; cell junction; axon; growth cone; synapse; postsynaptic membrane; excitatory synapse	molecular_function		Coding	0
TC0400001446.mm.2	Rpl37	ribosomal protein L37	0.440001	0.0700006	-0.53	-0.61	-0.65	-0.41	0.31	0.75	-0.66	0.38	0.87	-0.59	-1	-0.71	-0.55	-0.49	Coding	67281	translation	cytosolic large ribosomal subunit; intracellular; ribosome; ribonucleoprotein complex	growth factor binding; RNA binding; structural constituent of ribosome; rRNA binding; metal ion binding	Ribosomal_Proteins; mRNA_processing_binding_Reactome	Coding	0
TC0400001990.mm.2	Shisa7	shisa family member 7	0.34	0.27	1.2	0.39	0.66	0.77	1.07	0.56	-0.25	0.13	-0.19	0.31	0.77	0.99	0.97	0.4	Multiple_Complex	232813	regulation of short-term neuronal synaptic plasticity; biological_process	membrane; integral component of membrane; AMPA glutamate receptor complex; synapse; cellular_component	molecular_function		Multiple_Complex	0
TC0700001804.mm.2	Ell2	elongation factor RNA polymerase II 2	0.1175	0.0374994	-0.0225	0.00749969	-0.5025	-0.252501	-0.7125	-0.7025	-0.0524998	0.1175	-0.3525	0.287499	0.0275002	-0.1825	-0.5825	0.3175	Coding	192657	transcription, DNA-templated; regulation of transcription, DNA-templated; transcription elongation from RNA polymerase II promoter; positive regulation of transcription elongation from RNA polymerase II promoter; snRNA transcription from RNA polymerase II promoter	nucleus; nucleoplasm; cytoplasm; centrosome; transcription elongation factor complex			Coding	0
TC0700004353.mm.2	Ambra1	autophagy/beclin 1 regulator 1	0.5125	0.3825	0.4325	0.2325	-0.1675	0.5225	0.3325	-0.1075	-0.2075	0.0424995	-0.4275	0.5925	0.6825	0.412499	0.4925	0.5225	Multiple_Complex	228361		cytoplasm; mitochondrion; cytosol; axoneme; cytoplasmic vesicle; phagocytic vesicle; autophagosome	protein binding; ubiquitin protein ligase binding		Multiple_Complex	0
TC0900002347.mm.2	Cers2	ceramide synthase 2	-0.0300007	-0.17	0.719999	0.36	-0.240001	-0.47	-0.530001	-0.93	0.0299997	0.11	-0.360001	0.219999	-0.21	-0.3	-0.38	-0.46	Multiple_Complex	76893	lipid metabolic process; sphingolipid biosynthetic process; ceramide biosynthetic process	nucleus; endoplasmic reticulum; membrane; integral component of membrane; nuclear membrane; endoplasmic reticulum membrane	DNA binding; sphingosine N-acyltransferase activity; protein binding		Multiple_Complex	0
TC1500001826.mm.2	Dctd	dCMP deaminase	-0.0725002	0.3175	0.1775	0.2675	0.497499	0.3475	0.617499	0.2175	0.0374994	0.1375	-0.542501	0.367499	0.987499	0.8475	0.2575	0.6775	Multiple_Complex	320685	pyrimidine nucleotide metabolic process; metabolic process; nucleotide biosynthetic process; biological_process	extracellular exosome	catalytic activity; dCMP deaminase activity; zinc ion binding; hydrolase activity; metal ion binding; protein binding		Multiple_Complex	0
TC1300000998.mm.2	Mgat5b	mannoside acetylglucosaminyltransferase 5, isoenzyme B	0.085	-0.0450001	0.615	0.155	0.345	0.665	0.255	0.255	0.255	0.0749998	-0.395	0.0650005	0.985	0.605001	0.355	0.285	Multiple_Complex	268510	protein N-linked glycosylation	Golgi apparatus; membrane; integral component of membrane; Golgi membrane			Multiple_Complex	0
TC1800001054.mm.2	Frmd4b	FERM domain containing 4B	-0.205	-0.415	1.285	-0.205	0.315001	0.485001	0.645	-0.0149994	-0.0450001	-0.495	0.145	0.395	0.595	0.865001	0.685	1.055	Multiple_Complex	232288	establishment of epithelial cell polarity	ruffle; extracellular space; cytoplasm; cytoskeleton	protein binding		Multiple_Complex	0
TC1000002472.mm.2	Dact3	dapper homolog 3, antagonist of beta-catenin (xenopus)	-0.425	-0.405	-0.655	-0.515	-0.585	-0.525	-0.385	-0.545	-0.00500011	0.195	0.00500011	-0.195	-0.805	-0.735	-0.555	0.185	Coding	629378	negative regulation of epithelial to mesenchymal transition; Wnt signaling pathway; negative regulation of Wnt signaling pathway; negative regulation of cell growth; negative regulation of catenin import into nucleus; negative regulation of canonical Wnt signaling pathway	cytoplasm	protein kinase C binding; protein binding; beta-catenin binding; identical protein binding; protein kinase A binding; delta-catenin binding		Coding	0
TC1100000015.mm.2	Traf7	TNF receptor-associated factor 7	0.0675001	0.0774994	1.1275	-0.0925007	-0.6925	-0.6425	-0.8325	-0.0425005	0.0574999	-0.0725002	-0.0625	0.0774994	-0.6525	-0.9125	-0.8725	-0.5625	Multiple_Complex	224619					Multiple_Complex	0
TC0600001268.mm.2	Zfand1	zinc finger, AN1-type domain 1	-0.475	-0.275001	-1.045	-0.675	-0.305	-0.135	-0.105	-0.225	0.184999	-0.385	0.195	0.00500011	-0.685	-0.135	-0.425	-0.185	Multiple_Complex	66361	biological_process	cellular_component	zinc ion binding; metal ion binding; molecular_function		Multiple_Complex	0
TC0300000900.mm.2	Dhrs3	dehydrogenase/reductase (SDR family) member 3	-0.64	-0.940001	-0.38	-0.5	-0.22	-0.950001	-0.43	-0.83	0.16	-0.13	0.339999	-0.37	-1.07	-0.700001	-0.62	0.509999	Multiple_Complex	20148	retinoid metabolic process; outflow tract morphogenesis; metabolic process; regulation of ossification; negative regulation of retinoic acid receptor signaling pathway; oxidation-reduction process; palate development; bone morphogenesis; cardiac septum morphogenesis; retinol metabolic process	membrane; integral component of membrane	retinol dehydrogenase activity; oxidoreductase activity; NADP-retinol dehydrogenase activity		Multiple_Complex	0
TC1900000027.mm.2	Cbln4	cerebellin 4 precursor protein	-0.515	-0.0650005	-0.565001	0.855	0.875	0.335	0.705	0.535	0.145	-0.315001	0.00500011	0.165	-0.0250006	0.795	0.514999	0.924999	Coding	228942	protein secretion	extracellular region; extracellular space; cell junction; synapse; cell	protein binding		Coding	0
TC1700001163.mm.2	Slmo2	slowmo homolog 2 (Drosophila)	-0.0799999	-0.0299997	0.0600004	0.0200005	-0.139999	-0.349999	-0.98	-0.84	0.150001	0	-0.33	0.18	-0.559999	-0.28	0.1	0.400001	Multiple_Complex	66390	phospholipid transport	mitochondrion; mitochondrial intermembrane space	phosphatidic acid transporter activity		Multiple_Complex	0
TC1800000201.mm.2	Gatc	glutamyl-tRNA(Gln) amidotransferase, subunit C	-0.255	-0.0450001	-2.095	0.0950003	-0.0250006	-0.0550003	-0.0950003	-0.245	-0.265	-0.0749998	0.165	0.175	-0.00500011	0.0950003	-0.355	0.184999	Multiple_Complex	384281	translation; regulation of translational fidelity; mitochondrial translation; glutaminyl-tRNAGln biosynthesis via transamidation	mitochondrion; glutamyl-tRNA(Gln) amidotransferase complex	nucleotide binding; ATP binding; ligase activity; cobyrinate a,c-diamide synthase activity; glutaminyl-tRNA synthase (glutamine-hydrolyzing) activity	mRNA_processing_binding_Reactome	Multiple_Complex	0
TC0600001744.mm.2	Commd9	COMM domain containing 9	0.300001	0.690001	0.170001	0.22	0.500001	1.03	0.610001	1.1	0.110001	0.160001	-0.199999	-0.0699997	0.870001	0.35	0.64	0.980001	Multiple_Complex	76501	transcription, DNA-templated; regulation of transcription, DNA-templated; transport; ion transport; sodium ion transport; biological_process	nucleus; cytoplasmic vesicle; cellular_component; cytoplasmic membrane-bounded vesicle	molecular_function; protein binding		Multiple_Complex	0
TC0700004262.mm.2	9930021J03Rik	RIKEN cDNA 9930021J03 gene	-0.0775003	-0.4175	-2.3975	0.0424995	0.3825	0.682499	-0.1675	-0.1575	0.282499	-0.467501	0.142499	0.0424995	0.522499	0.3425	0.492499	0.3425	Multiple_Complex	240613	biological_process	cellular_component	molecular_function		Multiple_Complex	0
TC0100003697.mm.2	Gpc6	glypican 6	0.00500011	0.0650001	0.815	0.145	0.505	0.215	0.465	0.705	-0.0549998	-0.265	-0.0149999	0.335	0.695	0.675	0.195	0.825	Multiple_Complex	23888	cell migration	extracellular region; proteinaceous extracellular matrix; nucleus; plasma membrane; integral component of plasma membrane; membrane; anchored component of membrane; extracellular space; Golgi lumen	heparan sulfate proteoglycan binding		Multiple_Complex	0
TC0800002881.mm.2	Guk1	guanylate kinase 1	0.3	0.32	0.559999	0.7	0.559999	0.809999	0.599999	0.28	-0.2	-0.0600004	-0.24	0.5	0.73	0.82	0.59	0.58	Multiple_Complex	14923		cytosol	nucleotide binding; guanylate kinase activity; ATP binding; kinase activity; transferase activity		Multiple_Complex	0
TC0500001344.mm.2	Mlip	muscular LMNA-interacting protein	-0.515	-0.385	-2.705	-0.145	-0.475	-0.835001	-0.525001	-1.315	0.235	-0.0950003	0.155	-0.295	-0.995001	-0.895	-0.625001	0.0849991	Multiple_Complex	69642	negative regulation of transcription from RNA polymerase II promoter; negative regulation of cardiac muscle hypertrophy	nucleus; nuclear envelope; PML body; nuclear lumen	transcriptional repressor activity, RNA polymerase II transcription factor binding		Multiple_Complex	0
TC0800000475.mm.2	Atp13a3	ATPase type 13A3	0.1575	0.0875006	0.4775	0.127501	0.6075	1.0475	0.927501	1.3875	0.0775003	-0.1825	-0.00249958	0.1075	1.1675	1.1375	1.2175	0.7875	Multiple_Complex	224088	cation transport; cellular calcium ion homeostasis; cation transmembrane transport; metabolic process	integral component of plasma membrane; membrane; integral component of membrane; intracellular membrane-bounded organelle	nucleotide binding; ATP binding; hydrolase activity; ATPase activity; cation-transporting ATPase activity; metal ion binding; molecular_function		Multiple_Complex	0
TC0400001433.mm.2	Zfp711	zinc finger protein 711	0.7725	0.6925	-0.1275	0.1825	1.1025	1.4125	0.5325	2.4525	0.0425	-0.0174999	-0.3475	0.3225	1.8425	1.0825	0.9625	-0.1575	Multiple_Complex	245595	positive regulation of transcription, DNA-templated; regulation of transcription, DNA-templated; transcription, DNA-templated	nucleus; nucleoplasm; extracellular exosome	RNA polymerase II regulatory region sequence-specific DNA binding; transcription factor activity, sequence-specific DNA binding; sequence-specific DNA binding; DNA binding; metal ion binding; nucleic acid binding; protein binding		Multiple_Complex	0
TC0100000602.mm.2	Zfp114	zinc finger protein 114	0.0574999	0.5375	-0.0524998	0.667501	0.1375	0.7675	0.5575	0.4075	-0.2825	0.1575	-0.1125	0.2375	0.5375	0.6775	0.3275	0.6075	Coding	232966	regulation of transcription, DNA-templated; biological_process	cellular_component; intracellular	molecular_function; nucleic acid binding; metal ion binding		Coding	0
TC0800002398.mm.2	Pmp22	peripheral myelin protein 22	0.187501	-0.1325	-0.0224991	0.337501	0.267501	0.637501	0.797501	0.837501	0.0975008	-0.142499	-0.0724993	0.1175	0.587501	0.607501	0.507501	0.2475	Multiple_Complex	18858	cell cycle; cell cycle arrest; cell death; negative regulation of cell proliferation; negative regulation of neuron projection development; cell differentiation; bleb assembly; myelin assembly; myelination	plasma membrane; bicellular tight junction; membrane; integral component of membrane; compact myelin	protein binding		Multiple_Complex	0
TC1100002421.mm.2	Rab11a	RAB11A, member RAS oncogene family	0.0924997	0.0124998	-0.4475	-0.3875	-0.8275	-1.0775	-1.0275	-0.4375	-0.3175	0.662499	-0.0874996	-0.2575	-1.2075	-1.2875	-0.9675	-0.667501	Multiple_Complex	53869			nucleotide binding; GTPase activity; protein binding; GTP binding; microtubule binding; myosin V binding		Multiple_Complex	0
TC1600001194.mm.2	Sgpp1	sphingosine-1-phosphate phosphatase 1	0.29	-0.1	0.38	0.4	0.89	0.94	1.22	0.63	0.0799999	-0.38	-0.0299997	0.33	0.88	0.98	0.92	1.12	Coding	81535	sphingolipid metabolic process; sphinganine-1-phosphate metabolic process; sphingosine metabolic process; extrinsic apoptotic signaling pathway; intrinsic apoptotic signaling pathway; dephosphorylation; protein dephosphorylation	mitochondrion; endoplasmic reticulum; Golgi apparatus; actin cytoskeleton; membrane; integral component of membrane; endoplasmic reticulum membrane	protein tyrosine/serine/threonine phosphatase activity; protein tyrosine/threonine phosphatase activity; JUN kinase phosphatase activity; phosphohistidine phosphatase activity; inositol bisphosphate phosphatase activity; hydrolase activity; MAP kinase tyrosine/serine/threonine phosphatase activity; inositol-1,3,4-trisphosphate 4-phosphatase activity; NADP phosphatase activity; transmembrane recep…		Coding	0
TC0900002405.mm.2	Fars2	phenylalanine-tRNA synthetase 2 (mitochondrial)	0.0574999	-0.0825005	-0.3325	0.0174999	0.3875	0.537499	0.5075	0.647499	0.0274992	0.0674992	-0.2725	0.1775	0.7175	0.647499	0.447499	0.4675	Coding	69955	translation; tRNA aminoacylation for protein translation; phenylalanyl-tRNA aminoacylation; tRNA processing; tRNA aminoacylation	cytoplasm; mitochondrion; mitochondrial matrix	tRNA binding; nucleotide binding; magnesium ion binding; aminoacyl-tRNA ligase activity; phenylalanine-tRNA ligase activity; ATP binding; ligase activity; protein binding		Coding	0
TC0800000017.mm.2	Rab24	RAB24, member RAS oncogene family	-0.275001	-0.945001	-0.0950003	-0.105	-0.345	-0.945001	-0.255	-0.765	0.215	-0.375	0.525	-0.365	-1.675	-1.155	-1.215	0.285	Coding	19336	transport; intracellular protein transport; autophagy; small GTPase mediated signal transduction; protein transport; Rab protein signal transduction	intracellular; cytoplasm; mitochondrion; endosome; autophagosome; membrane; endocytic vesicle; cytosol	nucleotide binding; GTPase activity; protein binding; GTP binding		Coding	0
TC1500001646.mm.2	Lpar1	lysophosphatidic acid receptor 1	-0.0200005	-0.0200005	0.45	0.42	0.42	0.47	0.58	-0.16	0.24	-0.46	0.0500002	0.17	0.43	0.559999	0.59	0.809999	Coding	14745			G-protein alpha-subunit binding; signal transducer activity; G-protein coupled receptor activity; protein binding; phospholipid binding; PDZ domain binding; lysophosphatidic acid binding; lysophosphatidic acid receptor activity		Coding	0
TC0300001576.mm.2	Rasal2	RAS protein activator like 2	-0.0600004	-0.14	-0.49	-0.14	-0.87	-0.48	-0.41	-0.74	0.0999994	0.04	0.12	-0.26	-0.66	-0.64	-0.68	-0.53	Multiple_Complex	226525	positive regulation of GTPase activity; negative regulation of Ras protein signal transduction; signal transduction; regulation of GTPase activity	cytoplasm; intrinsic component of the cytoplasmic side of the plasma membrane	GTPase activator activity		Multiple_Complex	0
TC0900003179.mm.2	Pcyt2	phosphate cytidylyltransferase 2, ethanolamine	-0.162499	-0.202499	-0.2625	-0.3125	-0.5025	-0.8525	-0.3825	0.0275002	0.00750065	0.0974998	0.2075	-0.3125	-1.1925	-1.0625	-0.952499	-1.0925	Multiple_Complex	68671	lipid metabolic process; phospholipid biosynthetic process; biosynthetic process; phosphatidylethanolamine biosynthetic process		catalytic activity; ethanolamine-phosphate cytidylyltransferase activity; transferase activity; nucleotidyltransferase activity		Multiple_Complex	0
TC0600001751.mm.2	Cog6	component of oligomeric golgi complex 6	-0.4575	-0.2375	-0.1075	0.122499	0.442499	-0.1075	0.3825	0.772499	-0.147501	-0.4475	0.3825	0.2125	0.492499	0.3925	0.5125	0.872499	Coding	67542	transport; intra-Golgi vesicle-mediated transport; protein transport; glycosylation	Golgi apparatus; membrane; Golgi transport complex; Golgi membrane	molecular_function		Coding	0
TC1300000255.mm.2	Ubap2l	ubiquitin-associated protein 2-like	0.145	0.145	0.874999	-0.445001	-0.915001	-1.135	-0.635	-0.195001	-0.495001	0.474999	0.0549994	-0.0350008	-0.705001	-0.525001	-0.885	-0.975	Multiple_Complex	74383	hematopoietic stem cell homeostasis; binding of sperm to zona pellucida	PcG protein complex; Ada2/Gcn5/Ada3 transcription activator complex	molecular_function; poly(A) RNA binding		Multiple_Complex	0
TC0600002492.mm.2	Oaz1; Oaz1-ps; Mir1982	ornithine decarboxylase antizyme 1; ornithine decarboxylase antizyme 1, pseudogene; microRNA 1982	-0.184999	-0.275	-0.115	-0.405	-0.575	-0.605	-0.485	-0.305	-0.0349998	0.175	-0.115	-0.0249996	-0.575	-0.335	-0.785	-0.615	Multiple_Complex	18245; 100041965; 100316778	polyamine metabolic process; polyamine biosynthetic process; transport; negative regulation of catalytic activity; positive regulation of protein catabolic process; positive regulation of intracellular protein transport; negative regulation of polyamine transmembrane transport	cytosol	enzyme inhibitor activity; protein binding; ornithine decarboxylase inhibitor activity; enzyme binding; protein heterodimerization activity	Nucleotide_Metabolism	Multiple_Complex	0
TC1100001004.mm.2	Donson	downstream neighbor of SON	-0.12	-0.12	-0.2	-0.0900002	-0.530001	-0.29	-0.56	-0.76	0.219999	0.0299997	-0.14	-0.110001	-0.570001	-0.41	-0.51	-0.400001	Multiple_Complex	60364	multicellular organismal development; biological_process	nucleus; cellular_component	molecular_function		Multiple_Complex	0
TC1000002381.mm.2	Gfap	glial fibrillary acidic protein	-0.242499	-0.642499	-0.662499	-0.452499	-0.562499	-0.642499	-0.202499	-0.832499	0.257501	-0.5025	0.3675	-0.122499	-0.812499	-0.372499	-0.152499	0.257501	Multiple_Complex	14580	response to wounding; positive regulation of Schwann cell proliferation; negative regulation of neuron projection development; astrocyte development; extracellular matrix organization; neuron projection regeneration; intermediate filament-based process; intermediate filament organization; regulation of neurotransmitter uptake; Bergmann glial cell differentiation; positive regulation of glial cell…	cytoplasm; intermediate filament; membrane; cell projection; myelin sheath; cell body; glial cell projection; astrocyte projection; astrocyte end-foot; intracellular	integrin binding; structural molecule activity; structural constituent of cytoskeleton; protein binding; kinase binding; glycoprotein binding		Multiple_Complex	0
TC0700003476.mm.2	Stx2	syntaxin 2	0.7625	0.2625	2.5625	-0.0374994	0.4425	0.8525	1.2625	1.2025	-0.2975	-0.0874996	0.3725	0.0124998	0.6525	0.9025	1.1125	0.5325	Multiple_Complex	13852			SNARE binding; SNAP receptor activity; protein binding; protein dimerization activity; calcium-dependent protein binding		Multiple_Complex	0
TC0500001894.mm.2	Rpl36a	ribosomal protein L36A	-0.085	0.184999	0.464999	-0.0950003	0.325	0.634999	0.0449991	0.455	-0.00500011	-0.0250006	-0.595	0.625	0.894999	0.605	0.504999	0.0149994	Multiple_Complex	19982	translation; biological_process	cytosolic large ribosomal subunit; intracellular; cytoplasm; ribosome; ribonucleoprotein complex	molecular_function; structural constituent of ribosome		Multiple_Complex	0
TC1400001609.mm.2	Efcab14	EF-hand calcium binding domain 14	0.062499	0.0524988	0.2925	0.282499	0.692499	0.572499	0.762499	1.0225	-0.0475006	0.0124989	-0.0975008	0.1325	0.512499	0.702499	0.662499	0.362499	Multiple_Complex	230648	biological_process	cellular_component; membrane; integral component of membrane	metal ion binding; molecular_function; calcium ion binding		Multiple_Complex	0
TC1500001819.mm.2	Ep300	E1A binding protein p300	-0.0374994	-0.5075	-0.5675	-0.3275	-0.4175	-0.8275	-0.3075	0.5125	-0.2375	0.1025	0.3925	-0.2575	-0.6175	-0.5075	-0.7375	-0.4875	Multiple_Complex	328572		histone acetyltransferase complex; chromatin; nucleus; nucleoplasm; transcription factor complex; cytoplasm; protein-DNA complex			Multiple_Complex	0
TC0900000210.mm.2	Egfem1	EGF-like and EMI domain containing 1	-0.505	-0.165	0.405	0.0749998	-0.355	-0.455	-0.675	-0.724999	-0.145	0.0349998	0.0950003	0.0150003	-0.705	-0.835	-0.585	-0.315	Multiple_Complex	75740	biological_process	cellular_component	calcium ion binding		Multiple_Complex	0
TC1700001482.mm.2	Fam220a	family with sequence similarity 220, member A	-0.190001	-0.150001	-2.93	0	0.389999	0.27	-0.110001	0.16	0.36	-0.48	-0.240001	0.36	0.34	0.37	0.549999	0.429999	Coding	67238	biological_process	nucleus; cellular_component	molecular_function		Coding	0
TC1000001830.mm.2	Tnrc6c	trinucleotide repeat containing 6C	0.0249996	-0.235001	0.245	0.134999	0.115	1.025	0.405	0.304999	0.464999	-0.345	-0.485001	0.365	0.985	0.735	0.834999	0.525	Multiple_Complex	217351	endoderm formation; regulation of translation; endoderm development; gene silencing by RNA; embryonic hemopoiesis; gene silencing by miRNA; embryonic organ development; positive regulation of nuclear-transcribed mRNA poly(A) tail shortening; regulation of gene silencing by miRNA; positive regulation of nuclear-transcribed mRNA catabolic process, deadenylation-dependent decay	cellular_component	nucleotide binding; nucleic acid binding; RNA binding; molecular_function		Multiple_Complex	0
TC0200003164.mm.2	Fam20b	family with sequence similarity 20, member B	0.2225	0.202499	-0.517501	0.4625	0.852499	1.0425	0.3825	1.6725	-0.1175	-0.0675001	-0.137501	0.322499	1.1025	0.912499	0.852499	0.5525	Multiple_Complex	215015	phosphorylation; positive regulation of protein targeting to mitochondrion	nucleoplasm; Golgi apparatus; membrane; integral component of membrane; Golgi membrane			Multiple_Complex	0
TC0X00003323.mm.2	1700025G04Rik	RIKEN cDNA 1700025G04 gene	0.5975	0.0375004	-0.362499	-0.00249958	-1.0725	-1.1325	-1.3625	-1.0125	-0.202499	0.0675001	-0.3825	0.5175	-0.742499	-1.0125	-1.3925	-1.0225	Multiple_Complex	69399	biological_process	cellular_component	molecular_function; protein binding		Multiple_Complex	0
TC1400002032.mm.2	Fam107b	family with sequence similarity 107, member B	-0.2375	-0.3675	-0.1775	0.0225	-0.6875	-0.4675	-0.5975	-0.287499	-0.287499	0.5125	0.00250053	-0.2275	-0.2775	-0.5675	-0.2775	-0.8175	Coding	66540	sensory perception of sound	cellular_component	molecular_function		Coding	0
TC1200002006.mm.2	Ypel1	yippee-like 1 (Drosophila)	-0.0200005	0.309999	-0.0700006	0.27	-0.410001	-0.71	-0.990001	-0.43	0.0899992	0.0799999	-0.47	0.299999	-0.13	-0.120001	-0.5	-0.400001	Multiple_Complex	106369	biological_process	nucleus; cellular_component	molecular_function		Multiple_Complex	0
TC0700002644.mm.2	Mgst1	microsomal glutathione S-transferase 1	0.419999	0.25	-0.47	-0.27	0.129999	0.549999	0.889999	0.58	-0.29	-0.18	0.83	-0.360001	-0.410001	0.129999	0.25	-0.04	Multiple_Complex	56615	glutathione metabolic process; response to organonitrogen compound; response to lipopolysaccharide; response to drug; oxidation-reduction process; protein homotrimerization; cellular response to lipid hydroperoxide; Leydig cell differentiation	nucleus; mitochondrion; mitochondrial outer membrane; mitochondrial inner membrane; peroxisomal membrane; endoplasmic reticulum; membrane; integral component of membrane; intracellular membrane-bounded organelle; apical part of cell; endoplasmic reticulum membrane	glutathione transferase activity; glutathione peroxidase activity; transferase activity; identical protein binding; protein homodimerization activity; glutathione binding; protein binding		Multiple_Complex	0
TC1800000340.mm.2	Rpl27	ribosomal protein L27	-0.205	0.195	0.125	-0.285	0.755	1.295	1.245	0.665	0.00500011	-0.265	0.295	-0.0349998	0.455	0.885	0.415	0.764999	Multiple_Complex	19942	translation	nucleus; focal adhesion; membrane; cytosolic large ribosomal subunit; ribonucleoprotein complex; extracellular exosome; intracellular; ribosome	poly(A) RNA binding; structural constituent of ribosome	Ribosomal_Proteins	Multiple_Complex	0
TC1700001886.mm.2	Lipo1	lipase, member O1	0.21	0.58	0.150001	0.52	-0.53	-0.37	-0.48	0.0900002	-0.219999	0.0600004	0.16	0	-0.49	-0.34	-0.799999	-0.74	Multiple_Complex	381236	biological_process; lipid metabolic process; lipid catabolic process	cellular_component	molecular_function; hydrolase activity; hydrolase activity, acting on ester bonds		Multiple_Complex	0
TC1200001886.mm.2	Doc2b	double C2, beta	-0.335	-0.504999	-0.825	-0.375	-0.0649996	-0.205	-0.00499916	-0.224999	0.0950003	0.0350008	0.295	-0.424999	-0.325	-0.165	-0.254999	0.0150003	Coding	13447	protein localization; synaptic vesicle exocytosis; regulation of calcium ion-dependent exocytosis; positive regulation of vesicle fusion; positive regulation of insulin secretion; positive regulation of calcium ion-dependent exocytosis; calcium ion-dependent exocytosis of neurotransmitter; vesicle fusion	cell; cytoplasm; plasma membrane; membrane; SNARE complex	calcium ion binding; protein binding; calcium-dependent phospholipid binding; syntaxin binding; clathrin binding		Coding	0
TC1100001232.mm.2	Ndufb11	NADH dehydrogenase (ubiquinone) 1 beta subcomplex, 11	-0.77	-0.14	-0.22	-0.26	-0.440001	-0.59	-0.27	-0.84	0.0299997	0.11	0.309999	-0.450001	-0.710001	-0.0799999	-0.62	-0.13	Coding	104130	transport; oxidation-reduction process; biological_process	mitochondrion; mitochondrial inner membrane; mitochondrial respiratory chain complex I; membrane; integral component of membrane; respiratory chain	molecular_function		Coding	0
TC0400002330.mm.2	Rab7	RAB7, member RAS oncogene family	0.2675	0.4375	0.6875	0.177501	1.0075	1.6275	2.1175	1.6275	-0.242499	0.2075	-0.6425	0.677501	2.2375	2.0375	1.9575	0.967501	Multiple_Complex	19349			nucleotide binding; GTPase activity; protein binding; GTP binding; GDP binding; Rac GTPase binding		Multiple_Complex	0
TC1800001431.mm.2	Zfp770	zinc finger protein 770	0.2175	-0.5525	0.8675	0.2775	0.6575	0.8675	0.5875	0.1475	0.7175	-0.8125	-0.0225	0.1175	0.4175	0.5375	0.2275	0.7575	Multiple_Complex	228491	transcription, DNA-templated; regulation of transcription, DNA-templated; regulation of transcription from RNA polymerase II promoter	nucleus	RNA polymerase II transcription factor activity, sequence-specific DNA binding; nucleic acid binding; DNA binding; transcription factor activity, sequence-specific DNA binding; metal ion binding		Multiple_Complex	0
TC0X00001335.mm.2	Ogfr	opioid growth factor receptor	0.975	0.615	0.825	0.695	0.0650005	0.605001	-0.0550003	0.595	-0.535	0.265	-0.295	0.565001	0.915	0.635	0.355	0.185	Multiple_Complex	72075	regulation of growth	nucleus; cytoplasm; membrane	receptor activity		Multiple_Complex	0
TC0300000771.mm.2	Gm1604b; Rnaset2b; Rnaset2a	predicted gene 1604b; ribonuclease T2B; ribonuclease T2A	0.53	0.17	0.35	0.360001	0.6	0.78	0.53	1.14	0.0299997	-0.0599995	-0.21	0.24	0.980001	0.8	0.55	0.55	Coding	381059; 68195; 100037283	RNA catabolic process; nucleic acid phosphodiester bond hydrolysis; RNA phosphodiester bond hydrolysis; RNA phosphodiester bond hydrolysis, endonucleolytic	membrane; integral component of membrane; extracellular space; lysosome; endoplasmic reticulum lumen; extracellular exosome; extracellular region; endoplasmic reticulum; lysosomal lumen	ribonuclease activity; RNA binding; nuclease activity; endonuclease activity; hydrolase activity; ribonuclease T2 activity; endoribonuclease activity	mRNA_processing_binding_Reactome	Coding	0
TC1700001150.mm.2	Ttyh3	tweety homolog 3 (Drosophila)	0.0875006	0.0275002	-0.2125	0.1575	0.3075	0.7875	0.3875	0.2075	-0.0124998	0.0275002	-0.3525	0.337501	0.837501	0.627501	0.6375	0.3975	Multiple_Complex	78339	transport; ion transport; chloride transport; chloride transmembrane transport	plasma membrane; membrane; integral component of membrane; chloride channel complex; extracellular exosome	intracellular calcium activated chloride channel activity; chloride channel activity		Multiple_Complex	0
TC1200002081.mm.2	Irs2	insulin receptor substrate 2	0.615	0.184999	0.344999	-0.555	-0.935	-0.315001	-0.315001	-0.225	-0.665	0.724999	0.505	-0.565001	-0.745	-1.135	-0.435	-1.285	Coding	384783	positive regulation of mesenchymal cell proliferation; negative regulation of B cell apoptotic process; signal transduction; brain development; cell proliferation; positive regulation of cell proliferation; insulin receptor signaling pathway; response to glucose; negative regulation of plasma membrane long-chain fatty acid transport; positive regulation of glucose metabolic process; regulation of…	cytoplasm; cytosol; plasma membrane	signal transducer activity; insulin receptor binding; protein binding; protein kinase binding; protein phosphatase binding; protein domain specific binding; phosphatidylinositol 3-kinase binding; 14-3-3 protein binding		Coding	0
TC0700001739.mm.2	Gm10721	predicted gene 10721 [Source:MGI Symbol;Acc:MGI:3641688]	0.64	0.69	0.41	0.59	0.1	0.42	0.35	0.47	-0.15	0.25	-0.69	0.59	0.73	0.77	0.33	0.45	Coding		biological_process	cellular_component; membrane; integral component of membrane	molecular_function		Coding	0
TC0200003398.mm.2	Hgf	hepatocyte growth factor	-0.125	-0.335	0.105	0.175	0.485	0.365	0.505	0.235	-0.0550003	-0.0349998	-0.0450001	0.135	0.565	0.395	0.325	0.795	Multiple_Complex	15234		extracellular space; membrane; extracellular region	serine-type endopeptidase activity; growth factor activity; chemoattractant activity; identical protein binding; protein heterodimerization activity		Multiple_Complex	0
TC0200002783.mm.2	Asrgl1	asparaginase like 1	0.245001	0.135001	0.385001	0.565001	0.625001	0.725	0.765001	0.675001	0.105	-0.224999	0.0250006	0.0950012	0.725	0.785001	0.485001	0.615001	Multiple_Complex	66514	proteolysis; asparagine catabolic process via L-aspartate	nucleus; cytoplasm	asparaginase activity; peptidase activity; beta-aspartyl-peptidase activity; hydrolase activity		Multiple_Complex	0
TC0500002411.mm.2	H2-T23	histocompatibility 2, T region locus 23	0.150001	0.150001	0.440001	0.76	0.48	0.61	0.650001	0.940001	-0.0100002	0.0200005	-0.45	0.440001	0.55	0.56	0.62	0.5	Multiple_Complex	15040		plasma membrane; cell surface; membrane; integral component of membrane; MHC class Ib protein complex; MHC class I protein complex; extracellular exosome; phagocytic vesicle membrane; integral component of lumenal side of endoplasmic reticulum membrane; endoplasmic reticulum; Golgi apparatus; Golgi medial cisterna; external side of plasma membrane; endoplasmic reticulum exit site	receptor binding; beta-2-microglobulin binding; MHC class I protein binding; peptide antigen binding; natural killer cell lectin-like receptor binding; T cell receptor binding; poly(A) RNA binding; TAP binding		Multiple_Complex	0
TC0X00002701.mm.2	Nsrp1; Mir423	nuclear speckle regulatory protein 1; microRNA 423	0.2275	0.0275002	-0.3925	0.1075	-1.0925	-0.462501	-1.1225	-0.4925	-0.0625	0.1975	-0.502501	0.3675	-0.4325	-0.2725	-0.4225	-0.5725	Multiple_Complex	237859; 751519	regulation of alternative mRNA splicing, via spliceosome; mRNA processing; nucleocytoplasmic transport; RNA splicing; developmental process	nucleus; nuclear speck; ribonucleoprotein complex	RNA binding; mRNA binding; poly(A) RNA binding; protein binding		Multiple_Complex	0
TC0200005508.mm.2	Pdlim2	PDZ and LIM domain 2	0.1075	0.1075	0.1075	0.217501	-0.8525	-0.3325	-0.5425	-0.3825	-0.0424995	-0.1825	-0.00249958	0.2275	-0.282499	-0.3625	-0.1325	-0.372499	Multiple_Complex	213019		stress fiber; cytoplasm; cytoskeleton; focal adhesion; actin cytoskeleton; cortical actin cytoskeleton; extracellular exosome	zinc ion binding; filamin binding; myosin heavy chain binding; metal ion binding; muscle alpha-actinin binding; alpha-actinin binding; protein binding		Multiple_Complex	0
TC0100003487.mm.2	Ino80d	INO80 complex subunit D	-0.0874996	-0.107499	-0.287499	0.0925007	-0.577499	-0.6775	-0.397499	-0.8075	0.1125	0.00250053	-0.0474997	-0.0674992	-0.937499	-0.8475	-0.857499	-0.697499	Multiple_Complex	227195	DNA repair; DNA recombination; transcription, DNA-templated; regulation of transcription, DNA-templated; cellular response to DNA damage stimulus; biological_process	nucleus; cellular_component	molecular_function		Multiple_Complex	0
TC1900000981.mm.2	Man1c1	mannosidase, alpha, class 1C, member 1	0.1925	-0.0574999	0.0625	-0.2675	0.252501	0.8625	0.3125	0.792501	-0.1875	0.0825005	-0.117499	0.2225	0.4925	0.6925	0.3725	0.5625	Multiple_Complex	230815	mannose metabolic process; N-glycan processing; proteoglycan biosynthetic process; metabolic process	Golgi membrane; endoplasmic reticulum; Golgi apparatus; extracellular exosome; membrane; integral component of membrane	mannosyl-oligosaccharide 1,2-alpha-mannosidase activity; calcium ion binding; lytic transglycosylase activity; mannosidase activity; mannosyl-oligosaccharide mannosidase activity; galactosidase activity; glucosidase activity; trehalase activity; fucosidase activity; hexosaminidase activity; amylase activity; dextrin alpha-glucosidase activity; starch alpha-glucosidase activity; beta-glucanase act…		Multiple_Complex	0
TC0900002836.mm.2	Nipal3	NIPA-like domain containing 3	0.4625	-0.437501	5.1525	0.202499	-0.467501	-0.1075	0.232499	1.0225	0.0424995	0.3025	0.2625	-0.6075	0.2625	0.702499	0.2525	0.00249958	Multiple_Complex	74552	magnesium ion transport; magnesium ion transmembrane transport	membrane; integral component of membrane	magnesium ion transmembrane transporter activity; protein binding		Multiple_Complex	0
TC0X00002643.mm.2	Timm8b	translocase of inner mitochondrial membrane 8B	0.3275	0.4375	0.3975	0.2075	0.597501	0.5275	0.6075	0.3575	-0.0424995	0.0475006	-0.3125	0.3075	0.387501	0.217501	0.2875	0.297501	Coding	30057	transport; protein transport	extracellular space; mitochondrion; mitochondrial inner membrane; membrane	metal ion binding		Coding	0
TC0500000188.mm.2	Eif3f	eukaryotic translation initiation factor 3, subunit F	0.224999	0.135	1.665	0.155	-0.285	-0.0650005	0.115	-0.195	0.224999	0.155	-0.415	0.0349998	0.264999	0.135	0.165	0.0450001	Multiple_Complex	66085	translation; translational initiation; proteolysis; protein deubiquitination; formation of translation preinitiation complex; regulation of translational initiation	cytoplasm; eukaryotic translation initiation factor 3 complex; membrane; eukaryotic translation initiation factor 3 complex, eIF3m; eukaryotic 43S preinitiation complex; eukaryotic 48S preinitiation complex	translation initiation factor activity; ubiquitin-specific protease activity; protein binding; peptidase activity; cysteine-type peptidase activity; hydrolase activity; translation initiation factor binding	Translation_Factors	Multiple_Complex	0
TC0500001853.mm.2	Rdx	radixin	0.425	0.635	0.115	0.525	0.705	1.185	0.415	0.955	-0.165	-0.215	0.0249996	0.355	0.835	1.155	0.815	0.715	Multiple_Complex	19684		ruffle; extracellular space; cytoplasm; cytoskeleton; plasma membrane; microvillus; cell-cell adherens junction; focal adhesion; membrane; apical plasma membrane; extrinsic component of membrane; lamellipodium; filopodium; T-tubule; midbody; cortical actin cytoskeleton; cleavage furrow; stereocilium; myelin sheath; apical part of cell; cell tip; extracellular exosome; cell periphery	actin binding; protein binding; cytoskeletal protein binding; protein domain specific binding; protein homodimerization activity; poly(A) RNA binding; ATPase binding		Multiple_Complex	0
TC0700003826.mm.2	Lyar	Ly1 antibody reactive clone	0.379999	0.37	0.639999	0.379999	0.9	0.589999	0.48	0.719999	0.12	-0.920001	0.0799999	0.719999	0.36	0.49	0.679999	0.549999	Multiple_Complex	17089	biological_process	nucleus; nucleolus	poly(A) RNA binding; metal ion binding; protein binding		Multiple_Complex	0
TC1600001466.mm.2	Uck1	uridine-cytidine kinase 1	0.3825	0.0924997	0.322499	0.402499	0.4325	0.7625	0.3525	0.8025	-0.3675	-0.0475006	-0.0475006	0.4625	1.1325	1.2125	0.832499	0.772499	Multiple_Complex	22245	pyrimidine nucleobase metabolic process; metabolic process; phosphorylation; pyrimidine nucleoside salvage; UMP salvage; CTP salvage; UMP biosynthetic process; nucleotide biosynthetic process	cytosol	nucleotide binding; uridine kinase activity; ATP binding; kinase activity; transferase activity; nucleoside kinase activity		Multiple_Complex	0
TC1100001628.mm.2	Sirt3	sirtuin 3	-0.0649996	-0.0450001	3.765	0.645	0.245	0.555	-0.335	-0.455	0.0349998	0.0450001	-0.735	0.655	0.205	0.265	0.495	0.675	Multiple_Complex	64384	protein deacetylation; aerobic respiration; positive regulation of insulin secretion; peptidyl-lysine deacetylation; negative regulation of ERK1 and ERK2 cascade; negative regulation of reactive oxygen species metabolic process; negative regulation of peptidyl-lysine acetylation; histone H3 deacetylation; aging	cytoplasm; mitochondrion; mitochondrial inner membrane; mitochondrial matrix; membrane			Multiple_Complex	0
TC0800003228.mm.2	Ccni	cyclin I	-0.894999	-0.735	-0.435	-0.395	-0.275	-0.515	-0.715	-0.785	-0.375	0.135	-0.00500011	0.245	-0.555	-0.455	-0.375	-0.455	Multiple_Complex	12453	regulation of cell cycle; regulation of protein kinase activity		cyclin-dependent protein serine/threonine kinase regulator activity		Multiple_Complex	0
TC1000001772.mm.2	Cfap100	cilia and flagella associated protein 100	-0.0575008	0.1725	-0.0975008	-0.0174999	0.242499	0.322499	0.6425	0.782499	-0.2075	-0.00750065	-0.1475	0.362499	0.7725	0.832499	0.8425	0.652499	Multiple_Complex	243538	biological_process	cellular_component	molecular_function		Multiple_Complex	0
TC0100000921.mm.2	Chchd2	coiled-coil-helix-coiled-coil-helix domain containing 2	-0.3125	-0.6825	0.4575	0.0375004	0.6175	0.2275	0.6275	0.5675	0.1575	-0.2425	0.3475	-0.2625	0.2575	0.2775	0.6275	0.8575	Multiple_Complex	14004	transcription, DNA-templated; positive regulation of transcription from RNA polymerase II promoter; regulation of cellular response to hypoxia	nucleus; mitochondrion	transcription factor binding; sequence-specific DNA binding; protein binding		Multiple_Complex	0
TC0100001204.mm.2	Gab2	growth factor receptor bound protein 2-associated protein 2	-0.577499	-0.6375	-1.2775	-0.407499	0.2025	-0.2575	0.212501	-0.447499	0.2925	-0.2775	0.422501	-0.4375	-0.2275	-0.367499	-0.1375	0.6025	Multiple_Complex	14389	transmembrane receptor protein tyrosine kinase signaling pathway; integrin-mediated signaling pathway; positive regulation of cell proliferation; positive regulation of epithelial cell migration; cell migration; osteoclast differentiation; intracellular signal transduction; positive regulation of mast cell degranulation; phosphatidylinositol-mediated signaling	intracellular; cytoplasm; plasma membrane; membrane; protein complex; cytosol	transmembrane receptor protein tyrosine kinase adaptor activity; protein binding; phosphatidylinositol-3,4,5-trisphosphate binding; protein domain specific binding; phosphatidylinositol-3,4-bisphosphate binding		Multiple_Complex	0
TC0400000811.mm.2	Syce2	synaptonemal complex central element protein 2	0.135	0.225	2.235	0.474999	0.695	0.485	0.175	0.325	-0.375	0.474999	-0.0150003	-0.085	0.434999	0.715	0.695	0.105	Multiple_Complex	71846	cell cycle; synaptonemal complex assembly; cell division; meiotic cell cycle	synaptonemal complex; central element; nucleus; chromosome; nucleoplasm	protein binding		Multiple_Complex	0
TC0300000411.mm.2	Rpl23	ribosomal protein L23	-0.6075	-0.5475	-0.3075	-0.697499	0.8725	0.5225	0.752501	0.0325003	0.0225	-0.237499	0.9525	-0.737499	0.2025	-0.0574999	0.472501	0.932501	Multiple_Complex	65019	translation	nucleolus; cytoplasm; ribosome; focal adhesion; membrane; cytosolic large ribosomal subunit; cytosolic ribosome; ribonucleoprotein complex; extracellular exosome	structural constituent of ribosome; protein binding; poly(A) RNA binding; large ribosomal subunit rRNA binding		Multiple_Complex	0
TC0800001770.mm.2	Pde8a	phosphodiesterase 8A	-0.430001	-0.460001	-0.490001	0.0899992	-0.170001	-0.600001	-0.430001	-1.02	0.339999	-0.130001	-0.0600014	-0.150002	-0.870001	-0.530001	-0.640001	-0.430001	Multiple_Complex	18584	regulation of transcription, DNA-templated; signal transduction; cAMP catabolic process; metabolic process	extracellular exosome	3',5'-cyclic-nucleotide phosphodiesterase activity; 3',5'-cyclic-AMP phosphodiesterase activity; phosphoric diester hydrolase activity; hydrolase activity; metal ion binding	G_Protein_Signaling	Multiple_Complex	0
TC0300001888.mm.2	Nsmf	NMDA receptor synaptonuclear signaling and neuronal migration factor	-0.0225	0.4975	-0.782499	0.1875	0.1675	0.507501	0.4575	-0.0225	-0.0524998	-0.0424995	-0.1425	0.2375	0.877501	0.337501	0.717501	0.4575	Multiple_Complex	56876			calcium-dependent protein binding		Multiple_Complex	0
TC0200003171.mm.2	Kmt2a	lysine (K)-specific methyltransferase 2A	0.1175	0.0974998	0.0574999	0.3475	0.7775	1.1675	0.9175	0.8675	0.1875	-0.3225	-0.4425	0.577499	1.1375	1.1375	0.9475	1.0375	Coding	214162		nucleus; nucleoplasm; cytoplasm; histone methyltransferase complex; MLL1 complex			Coding	0
TC1300000432.mm.2	Mllt6	myeloid/lymphoid or mixed-lineage leukemia (trithorax homolog, Drosophila); translocated to, 6	-0.6675	-0.8775	0.5025	-0.5675	-0.4575	-0.9275	-0.3975	-0.5575	0.1125	-0.0275002	0.7425	-0.8275	-1.1375	-0.6175	-0.6975	0.3025	Multiple_Complex	246198	biological_process	cellular_component	molecular_function; zinc ion binding; metal ion binding		Multiple_Complex	0
TC1200001594.mm.2	Flrt1	fibronectin leucine rich transmembrane protein 1	0.1425	0.192499	0.452499	0.112499	0.5425	1.3225	0.772499	1.1625	0.0524998	-0.0975008	-0.0975008	0.1425	1.3225	1.0125	1.2625	0.8025	Multiple_Complex	396184	cell adhesion; multicellular organismal development; fibroblast growth factor receptor signaling pathway; dendrite development; positive regulation of synapse assembly; neuron projection extension	extracellular region; extracellular space; cytoplasm; endoplasmic reticulum; plasma membrane; integral component of plasma membrane; cell-cell junction; focal adhesion; membrane; integral component of membrane; cell junction; cytoplasmic vesicle; neuronal cell body membrane; cell projection; neuron projection terminus; perinuclear region of cytoplasm; endoplasmic reticulum membrane; cytoplasmic v…	fibroblast growth factor receptor binding		Multiple_Complex	0
TC0300002765.mm.2	Lrfn3	leucine rich repeat and fibronectin type III domain containing 3	-0.345	-0.455	4.925	0.635	1.085	0.985001	1.035	1.005	0.745	-0.165	-0.935	0.355	1.235	1.255	1.015	0.565001	Coding	233067	cell adhesion; axonogenesis	plasma membrane; cell surface; membrane; integral component of membrane; cell junction; cell projection; synapse; postsynaptic membrane; axon; dendrite; presynaptic membrane			Coding	0
TC1900000896.mm.2	Ina	internexin neuronal intermediate filament protein, alpha	-0.0575008	-0.2375	0.652499	-0.1175	-0.3275	-0.8675	-0.267501	-0.187501	0.0824995	-0.267501	0.122499	0.062499	-1.0175	-0.627501	-0.7375	-0.547501	Coding	226180	multicellular organismal development; nervous system development; cell differentiation; intermediate filament cytoskeleton organization; neurofilament cytoskeleton organization; substantia nigra development	extracellular space; nucleoplasm; intermediate filament; neurofilament; nuclear membrane; cytoplasmic ribonucleoprotein granule; myelin sheath; intermediate filament cytoskeleton	structural molecule activity; protein binding; protein heterodimerization activity		Coding	0
TC0600003375.mm.2	Rgp1	RGP1 retrograde golgi transport homolog (S. cerevisiae)	-0.0799999	-0.16	-0.54	-0.34	-0.71	-0.64	-0.940001	-0.360001	-0.0500002	0.0199995	-0.0100002	0.04	-0.71	-0.92	-0.72	-0.650001	Multiple_Complex	242406	retrograde transport, endosome to Golgi; positive regulation of GTPase activity; negative regulation of cellular protein catabolic process	cytoplasm; cytosol; membrane; RIC1-RGP1 guanyl-nucleotide exchange factor complex; protein complex	guanyl-nucleotide exchange factor activity; Rab guanyl-nucleotide exchange factor activity; Rab GTPase binding; protein binding		Multiple_Complex	0
TC0400002238.mm.2	B4galnt1	beta-1,4-N-acetyl-galactosaminyl transferase 1	-0.11	-0.129999	-1.11	-0.139999	0.160001	0.0500002	-0.36	0.940001	0.34	-0.24	-0.379999	0.280001	0.910001	0.48	0.48	0.17	Multiple_Complex	14421	ganglioside biosynthetic process; glycosphingolipid metabolic process; spermatogenesis; lipid storage; lipid glycosylation; protein glycosylation; metabolic process	Golgi apparatus; plasma membrane; membrane; integral component of membrane; integral component of Golgi membrane; Golgi membrane	(N-acetylneuraminyl)-galactosylglucosylceramide N-acetylgalactosaminyltransferase activity; acetylgalactosaminyltransferase activity; transferase activity; transferase activity, transferring glycosyl groups; transferase activity, transferring hexosyl groups		Multiple_Complex	0
TC1000000386.mm.2	Prox1	prospero homeobox 1	0.5025	0.6725	0.3525	0.532499	0.5525	0.9625	0.6825	0.3925	-0.127501	0.3625	-0.7275	0.492499	1.0925	1.0025	0.8625	1.0325	Multiple_Complex	19130		nucleus; cytoplasm	RNA polymerase II transcription factor activity, sequence-specific DNA binding; core promoter sequence-specific DNA binding; transcriptional repressor activity, RNA polymerase II core promoter proximal region sequence-specific binding; DNA binding; transcription factor activity, sequence-specific DNA binding; transcription factor activity, RNA polymerase II distal enhancer sequence-specific bindi…		Multiple_Complex	0
TC0500002567.mm.2	Slc26a8	solute carrier family 26, member 8	1.0625	0.622499	0.912499	0.6425	0.0724993	0.7125	0.4625	0.5525	-0.4175	-0.1475	-0.5675	1.1325	1.3825	0.8525	1.0125	0.4725	Multiple_Complex	224661	transport; ion transport; anion transport; chloride transport; multicellular organismal development; spermatogenesis; sulfate transport; bicarbonate transport; oxalate transport; cell differentiation; sperm motility; regulation of membrane potential; sperm capacitation; meiotic cell cycle; regulation of intracellular pH; transmembrane transport; sulfate transmembrane transport; chloride transmemb…	plasma membrane; integral component of plasma membrane; membrane; integral component of membrane	chloride channel activity; secondary active sulfate transmembrane transporter activity; anion transmembrane transporter activity; bicarbonate transmembrane transporter activity; sulfate transmembrane transporter activity; anion:anion antiporter activity; oxalate transmembrane transporter activity; protein binding		Multiple_Complex	0
TC0400003533.mm.2	Polr2h	polymerase (RNA) II (DNA directed) polypeptide H	0.315	0.105	0.505	0.465	0.455	0.585	0.385	0.785	-0.145	-0.205	-0.175	0.525	0.724999	0.644999	0.855	0.455	Multiple_Complex	245841	transcription, DNA-templated; transcription from RNA polymerase II promoter; transcription from RNA polymerase I promoter; transcription from RNA polymerase III promoter	nucleus; nucleoplasm; DNA-directed RNA polymerase II, core complex; DNA-directed RNA polymerase III complex; DNA-directed RNA polymerase I complex; nucleolus	RNA polymerase I activity; RNA polymerase II activity; RNA polymerase III activity; DNA binding; DNA-directed RNA polymerase activity	RNA_transcription_Reactome	Multiple_Complex	0
TC1100003651.mm.2	Tti1	TELO2 interacting protein 1	-0.87	-1.01	-1.44	-0.49	-0.04	-0.16	-0.0599995	-0.419999	0.6	-0.41	0.67	-0.86	-0.759999	-0.759999	-0.32	0.610001	Multiple_Complex	75425	regulation of TOR signaling	cytoplasm; TORC1 complex; TORC2 complex	molecular_function; protein binding		Multiple_Complex	0
TC0700001349.mm.2	Spata2	spermatogenesis associated 2	0.0225	0.1225	0.00250053	0.0425005	-0.3975	-0.4075	-0.6875	-0.5475	-0.0874996	0.5725	-0.4875	0.00250053	-0.3375	-0.6175	-0.6475	-0.4675	Multiple_Complex	263876	biological_process	nucleus; nucleolus; cytoplasm	molecular_function; protein binding		Multiple_Complex	0
TC1700001004.mm.2	Ccdc127	coiled-coil domain containing 127	-0.3375	-0.6475	0.1425	-0.1775	-0.3275	-0.5575	-0.6975	-0.6575	0.3025	-0.00749969	-0.0574999	-0.2375	-1.0675	-0.7375	-0.8775	-0.2775	Multiple_Complex	67433	biological_process	cellular_component; membrane; integral component of membrane	molecular_function		Multiple_Complex	0
TC0600003439.mm.2	Mthfd2l	methylenetetrahydrofolate dehydrogenase (NADP+ dependent) 2-like	-0.102499	0.277501	-0.102499	0.467501	-0.882499	-0.782499	-1.0225	-0.552499	-0.282499	0.447501	-0.202499	0.0375004	-0.242499	-0.142499	-0.802499	0.00750065	Multiple_Complex	665563	histidine biosynthetic process; purine nucleotide biosynthetic process; one-carbon metabolic process; metabolic process; cellular amino acid biosynthetic process; methionine biosynthetic process; 10-formyltetrahydrofolate metabolic process; folic acid-containing compound biosynthetic process; tetrahydrofolate interconversion; oxidation-reduction process	mitochondrion; mitochondrial inner membrane; mitochondrial matrix; membrane; cytosol	catalytic activity; methenyltetrahydrofolate cyclohydrolase activity; methylenetetrahydrofolate dehydrogenase (NAD+) activity; methylenetetrahydrofolate dehydrogenase (NADP+) activity; oxidoreductase activity; hydrolase activity; formate-tetrahydrofolate ligase activity		Multiple_Complex	0
TC0200004920.mm.2	Ly6h	lymphocyte antigen 6 complex, locus H	-0.315	-0.594999	-0.704999	-0.395	-0.184999	-0.105	-0.414999	0.0550003	0.185	-0.105	0.365001	-0.445	-0.544999	-0.324999	0.165001	0.185	Multiple_Complex	23934		plasma membrane; membrane; anchored component of membrane	protein binding		Multiple_Complex	0
TC0600001425.mm.2	Atad2	ATPase family, AAA domain containing 2	-0.35	-0.5	-0.13	-0.27	0.309999	0.21	0.7	0.83	0.16	-0.26	0.33	-0.23	-0.0799999	0.28	0.12	0.18	Multiple_Complex	70472	transcription, DNA-templated; regulation of transcription, DNA-templated; negative regulation of chromatin silencing; positive regulation of transcription, DNA-templated; positive regulation of transcription from RNA polymerase II promoter; chromatin modification; metabolic process	nucleus; nucleoplasm; extracellular exosome	nucleotide binding; chromatin binding; protein binding; ATP binding; hydrolase activity; ATPase activity; histone binding		Multiple_Complex	0
TC0800002497.mm.2	Atp6v0e	ATPase, H+ transporting, lysosomal V0 subunit E	-0.2825	0.1675	-2.6325	0.3375	-0.0625	0.5075	-0.1125	0.2575	0.2975	-0.252501	-0.0225	-0.0225	0.4375	0.3175	0.3075	0.1575	Coding	11974	transport; ion transport; ATP hydrolysis coupled proton transport; proton transport; cell growth; transmembrane transport; metabolic process	membrane; integral component of membrane; proton-transporting V-type ATPase, V0 domain	hydrogen ion transmembrane transporter activity; hydrolase activity; proton-transporting ATPase activity, rotational mechanism		Coding	0
TC0700000557.mm.2	Raph1	Ras association (RalGDS/AF-6) and pleckstrin homology domains 1	0.0825005	-0.137499	-0.237499	-0.0474987	0.462501	0.812501	1.0025	1.4225	-0.517499	0.0125008	0.422501	0.0825005	0.892501	0.772501	1.0125	1.0325	Multiple_Complex	77300	axon extension; signal transduction	cell leading edge	protein binding		Multiple_Complex	0
TC0700002162.mm.2	Tpd52	tumor protein D52	0.28	0.33	-0.6	0.61	0.57	0.62	0.559999	0.73	0.00999928	0.00999928	-0.34	0.32	0.7	0.87	0.469999	0.539999	Multiple_Complex	21985	positive regulation of cell proliferation; B cell differentiation	cytoplasm; endoplasmic reticulum; perinuclear region of cytoplasm; membrane; integral component of membrane	calcium ion binding; protein binding; protein homodimerization activity; protein heterodimerization activity		Multiple_Complex	0
TC0800002595.mm.2	Fbxw2	F-box and WD-40 domain protein 2	-0.675	-0.865001	-0.695001	-0.175	-0.255	-0.565001	-0.305	-0.825001	0.0249996	-0.135	0.245	-0.135	-0.675	-0.445001	-0.425	0.455	Multiple_Complex	30050		nucleus; cytoplasm	protein binding	Wnt_Signaling	Multiple_Complex	0
TC0400002316.mm.2	Esf1	ESF1, nucleolar pre-rRNA processing protein, homolog (S. cerevisiae)	0.0949993	0.0249996	0.264999	0.605	0.0649996	0.474999	0.085	0.0450001	-0.00500011	-0.00500011	-0.495	0.505	0.855	0.405	0.635	0.514999	Multiple_Complex	66580	transcription, DNA-templated; regulation of transcription, DNA-templated; biological_process	extracellular space; nucleus; nucleoplasm; nucleolus	poly(A) RNA binding		Multiple_Complex	0
TC1100001670.mm.2	Ptch1	patched homolog 1	0.2	-0.0500002	0.11	-0.190001	-0.7	-0.650001	-1.26	-0.23	-0.0699997	0.15	-0.2	0.12	-0.360001	-0.400001	-0.38	-0.49	Multiple_Complex	19206	negative regulation of transcription from RNA polymerase II promoter; branching involved in ureteric bud morphogenesis; in utero embryonic development; cell fate determination; neural tube formation; neural tube closure; heart morphogenesis; signal transduction; smoothened signaling pathway; regulation of mitotic cell cycle; pattern specification process; brain development; negative regulation of…	extracellular region; Golgi apparatus; plasma membrane; integral component of plasma membrane; caveola; postsynaptic density; membrane; integral component of membrane; midbody; intracellular membrane-bounded organelle; dendritic growth cone; axonal growth cone; perinuclear region of cytoplasm; primary cilium	patched binding; smoothened binding; protein binding; hedgehog receptor activity; heparin binding; zinc ion binding; cholesterol binding; cyclin binding; protein complex binding; hedgehog family protein binding		Multiple_Complex	0
TC0700001356.mm.2	Ndufb3	NADH dehydrogenase (ubiquinone) 1 beta subcomplex 3	0.340001	0.52	0.400001	0.300001	0.210001	0.48	0.23	0.0300007	-0.179999	9.53674e-07	0.0100002	0.170001	0.620001	0.47	0.51	0.580001	Coding	66495	transport; electron transport chain; oxidation-reduction process; biological_process	mitochondrion; mitochondrial inner membrane; mitochondrial respiratory chain complex I; membrane; integral component of membrane; extracellular exosome; respiratory chain	molecular_function		Coding	0
TC0200003151.mm.2	Cdh22	cadherin 22	0.2175	-1.4525	-0.7725	-0.1625	-0.9425	-1.5625	0.1675	0.6075	-0.0524998	-0.0725002	1.0575	-0.9325	-1.2725	-0.3425	-0.4825	-0.3525	Coding	104010	cell adhesion; homophilic cell adhesion via plasma membrane adhesion molecules; calcium-dependent cell-cell adhesion via plasma membrane cell adhesion molecules; brain development	plasma membrane; membrane; integral component of membrane	calcium ion binding; metal ion binding		Coding	0
TC1100002064.mm.2	Ptges2	prostaglandin E synthase 2	-0.4175	-0.0274992	0.9925	0.4525	0.4925	0.722501	0.3325	0.212501	-0.3575	0.342501	-0.327499	0.342501	0.5825	0.512501	0.5225	0.6825	Multiple_Complex	96979	prostaglandin biosynthetic process; lipid metabolic process; fatty acid metabolic process; fatty acid biosynthetic process; prostaglandin metabolic process; cell redox homeostasis; positive regulation of transcription, DNA-templated; secretion; oxidation-reduction process	nucleus; cytoplasm; mitochondrion; Golgi apparatus; cytosol; membrane; integral component of membrane; Golgi membrane	DNA binding; electron carrier activity; protein disulfide oxidoreductase activity; isomerase activity; prostaglandin-E synthase activity; lyase activity; heme binding; glutathione binding		Multiple_Complex	0
TC1200000866.mm.2	Gtpbp8	GTP-binding protein 8 (putative)	-0.504999	-0.514999	-0.884999	-0.244999	-0.00499916	-0.174999	0.105	-0.194999	0.365001	-0.384999	0.285001	-0.264999	-0.364999	0.045001	-0.114999	-0.105	Coding	66067	barrier septum assembly; biological_process	mitochondrion	nucleotide binding; GTP binding; metal ion binding; molecular_function		Coding	0
TC1300002453.mm.2	Apod	apolipoprotein D	0.1375	0.0874996	-1.0325	0.4975	0.4275	0.4975	0.6075	0.3775	0.2475	-0.1725	-0.6225	0.5475	0.6275	0.3975	0.4975	0.957499	Multiple_Complex	11815		extracellular region; extracellular space; intracellular; cytoplasm; endoplasmic reticulum; cytosolic ribosome; dendrite; neuronal cell body; perinuclear region of cytoplasm; extracellular exosome	transporter activity; lipid binding; cholesterol binding; small molecule binding; protein binding		Multiple_Complex	0
TC1100002122.mm.2	C1galt1	core 1 synthase, glycoprotein-N-acetylgalactosamine 3-beta-galactosyltransferase, 1	0.765	0.615	1.875	0.415	0.445	0.445	0.605001	1.075	-0.085	0.0150003	-0.735	0.805	0.955	0.445	0.385	-0.135	Multiple_Complex	94192	angiogenesis; kidney development; protein O-linked glycosylation; multicellular organismal development; O-glycan processing; O-glycan processing, core 1; cell differentiation; post-translational protein modification; intestinal epithelial cell development; protein glycosylation	Golgi membrane; membrane; integral component of membrane	galactosyltransferase activity; glycoprotein-N-acetylgalactosamine 3-beta-galactosyltransferase activity; transferase activity; transferase activity, transferring glycosyl groups; metal ion binding; protein binding		Multiple_Complex	0
TC0X00001851.mm.2	Kcnc2	potassium voltage gated channel, Shaw-related subfamily, member 2	0.0599999	-0.0100002	-0.85	0.0799999	0.76	0.73	0.75	0.6	-0.0500002	-0.0600004	0.12	-0.0100002	0.33	0.77	0.539999	0.44	Coding	268345	action potential; transport; ion transport; potassium ion transport; ion transmembrane transport; regulation of ion transmembrane transport; nitric oxide-cGMP-mediated signaling pathway; protein homooligomerization; protein heterooligomerization; transmembrane transport; cellular response to nitric oxide; potassium ion transmembrane transport; cellular response to toxic substance; positive regula…	intracellular; plasma membrane; integral component of plasma membrane; voltage-gated potassium channel complex; membrane; integral component of membrane; basolateral plasma membrane; apical plasma membrane; cell junction; axon; dendrite; axolemma; vesicle; neuronal cell body membrane; presynaptic membrane; cell projection; neuron projection; neuronal cell body; terminal bouton; perikaryon; synaps…	ion channel activity; voltage-gated ion channel activity; voltage-gated potassium channel activity; delayed rectifier potassium channel activity; potassium channel activity; protein binding; ion channel binding		Coding	0
TC1900000889.mm.2	Galnt16	UDP-N-acetyl-alpha-D-galactosamine:polypeptide N-acetylgalactosaminyltransferase 16	-0.0124998	-0.0325003	-0.2825	-0.00249958	-0.2525	-0.4125	-0.6525	0.2875	-0.2325	0.2475	-0.2025	0.1875	-0.3125	-0.4325	-0.6025	-0.8425	Multiple_Complex	108760	protein glycosylation; biological_process	Golgi apparatus; membrane; integral component of membrane; extracellular exosome; Golgi membrane	alpha-1,6-mannosyltransferase activity; alpha-1,2-mannosyltransferase activity; mannosyltransferase activity; alpha-1,3-mannosyltransferase activity; alpha-1,3-galactosyltransferase activity; UDP-glucose:glycoprotein glucosyltransferase activity; glycolipid mannosyltransferase activity; oligosaccharyl transferase activity; dolichyl-phosphate-glucose-glycolipid alpha-glucosyltransferase activity; …		Multiple_Complex	0
TC1100003684.mm.2	H1fx	H1 histone family, member X	0.409999	0.179999	0.359999	-0.290001	-0.880001	-0.0700006	-0.480001	-0.600001	-0.0300007	0.079999	-0.330001	0.279999	-0.170001	0.119999	-0.0900011	-0.160001	Coding	243529	nucleosome assembly; biological_process	nucleus; nucleolus; nucleosome; chromosome	protein binding; poly(A) RNA binding; DNA binding		Coding	0
TC0X00001793.mm.2	Tnrc6a	trinucleotide repeat containing 6a	0.4625	0.5425	0.1725	0.9725	0.8925	1.2925	1.1825	0.2225	0.2225	-0.2675	-0.3875	0.4325	0.7625	1.0425	0.4525	1.0925	Multiple_Complex	233833	regulation of translation; cellular response to starvation; gene silencing by RNA; maintenance of protein location in cell; gene silencing by miRNA; negative regulation of translation involved in gene silencing by miRNA; positive regulation of nuclear-transcribed mRNA poly(A) tail shortening; positive regulation of nuclear-transcribed mRNA catabolic process, deadenylation-dependent decay	cytoplasmic mRNA processing body; cytoplasm; micro-ribonucleoprotein complex; perinuclear region of cytoplasm	nucleotide binding; nucleic acid binding; RNA binding; protein complex scaffold; poly(A) RNA binding; protein binding		Multiple_Complex	0
TC1200000032.mm.2	Elovl2	elongation of very long chain fatty acids (FEN1/Elo2, SUR4/Elo3, yeast)-like 2	0.135	0.375	-0.0949998	-0.0250001	0.0650001	0.615	0.485	0.475	-0.295	0.325	-0.415	0.385	0.615	0.595	0.555	0.565	Coding	54326	very long-chain fatty acid metabolic process; lipid metabolic process; fatty acid metabolic process; fatty acid biosynthetic process; fatty acid elongation, polyunsaturated fatty acid; very long-chain fatty acid biosynthetic process; unsaturated fatty acid biosynthetic process	endoplasmic reticulum; membrane; integral component of membrane; endoplasmic reticulum membrane	fatty acid elongase activity; transferase activity; transferase activity, transferring acyl groups other than amino-acyl groups; protein binding		Coding	0
TC0900000492.mm.2	Srrt	serrate RNA effector molecule homolog (Arabidopsis)	0.0599995	-0.280001	-1.07	-0.820001	0.2	0.509999	0.0599995	0.00999928	0.17	-0.1	0.0499992	-0.12	0.79	0.759999	0.66	-0.18	Coding	83701	transcription, DNA-templated; regulation of transcription, DNA-templated; cell proliferation; gene silencing by RNA; primary miRNA processing; positive regulation of neurogenesis; neuronal stem cell population maintenance	nucleus; nucleoplasm; cytoplasm	DNA binding; protein binding; poly(A) RNA binding		Coding	0
TC0900002106.mm.2	Zfp46	zinc finger protein 46	-0.3025	-0.102499	0.357501	-0.2925	-1.3125	-1.3425	-1.4325	-1.6325	0.257501	-0.1725	0.0475006	-0.1325	-1.8825	-1.5225	-1.5725	-1.5025	Multiple_Complex	22704	transcription, DNA-templated; regulation of transcription, DNA-templated	intracellular; nucleus; nucleoplasm; cytoplasm	nucleic acid binding; DNA binding; transcription factor activity, sequence-specific DNA binding; metal ion binding; protein binding		Multiple_Complex	0
TC1800001366.mm.2	Rpl24; Zbtb11	ribosomal protein L24; zinc finger and BTB domain containing 11	0.00500011	0.0950003	-0.405	-0.00500011	-0.405	-0.555	-0.435	-0.475	-0.305	0.365	0.395	-0.455	-0.415	-0.895	-0.635	-0.465	Multiple_Complex	68193; 271377	ribosomal large subunit assembly; translation; mitotic cell cycle checkpoint; exit from mitosis; optic nerve development; retinal ganglion cell axon guidance; retina development in camera-type eye; assembly of large subunit precursor of preribosome; biological_process	ribosome; membrane; cytosolic large ribosomal subunit; ribonucleoprotein complex; extracellular exosome; nucleoplasm; nucleus	structural constituent of ribosome; poly(A) RNA binding; molecular_function; metal ion binding; nucleic acid binding	Ribosomal_Proteins	Multiple_Complex	0
TC1700001384.mm.2	Cnot6l	CCR4-NOT transcription complex, subunit 6-like	-0.965	-0.764999	-1.595	-1.135	-0.205	-0.255	-0.195	-1.945	0.0349998	-0.344999	0.695001	-0.384999	-1.215	-0.625	-0.335	0.455	Multiple_Complex	231464		nucleus; cytoplasm; CCR4-NOT complex	nuclease activity; exonuclease activity; poly(A)-specific ribonuclease activity; protein binding; hydrolase activity; metal ion binding		Multiple_Complex	0
TC1000002516.mm.2	Gtpbp2	GTP binding protein 2	0.11	0.46	1.39	-0.19	0.0900002	0.84	0.41	0.21	0.15	-0.47	0.33	-0.0100002	0.32	0.6	0.63	0.49	Multiple_Complex	56055	nuclear-transcribed mRNA catabolic process, no-go decay; rescue of stalled ribosome; translational initiation; metabolic process	intracellular membrane-bounded organelle; intracellular	nucleotide binding; GTPase activity; protein binding; GTP binding; translation initiation factor activity		Multiple_Complex	0
TC0600000588.mm.2	2023-03-05	membrane-associated ring finger (C3HC4) 5	-0.0425005	-0.142501	-1.5525	-0.272501	-0.552501	-0.562501	-0.8225	-0.302501	-0.0325003	-0.0525007	0.2075	-0.1225	-0.502501	-0.5825	-0.4125	-0.6225	Multiple_Complex	69104	protein polyubiquitination; protein autoubiquitination; protein localization to mitochondrion; regulation of mitochondrial fission; positive regulation of mitochondrial fission; negative regulation of cell aging; protein ubiquitination	mitochondrion; mitochondrial outer membrane; endoplasmic reticulum; endoplasmic reticulum membrane; membrane; integral component of membrane	ubiquitin-protein transferase activity; zinc ion binding; UDP-N-acetylmuramoylalanyl-D-glutamyl-2,6-diaminopimelate-D-alanyl-D-alanine ligase activity; ligase activity; ribosomal S6-glutamic acid ligase activity; coenzyme F420-0 gamma-glutamyl ligase activity; coenzyme F420-2 alpha-glutamyl ligase activity; metal ion binding; GTPase binding; protein-glycine ligase activity; protein-glycine ligase…		Multiple_Complex	0
TC1200000833.mm.2	Fus	fused in sarcoma	-0.0299997	-0.63	-1.27	-0.809999	-0.61	-0.519999	-0.73	-0.93	0.52	-0.13	-0.5	0.110001	-0.72	-0.179999	-1.06	-0.94	Multiple_Complex	233908	cellular response to calcium ion; regulation of nucleic acid-templated transcription			mRNA_processing_binding_Reactome	Multiple_Complex	0
TC0200001624.mm.2	Cdkl4	cyclin-dependent kinase-like 4	0.104999	0.194999	0.244999	-0.0650005	-0.665001	0.00499916	-0.995001	-0.675001	-0.335001	0.224999	-0.295001	0.404999	0.0649986	-0.245001	0.0249987	-0.855001	Coding	381113	protein phosphorylation; phosphorylation; regulation of cell cycle	cytoplasm; cellular_component	nucleotide binding; protein kinase activity; protein serine/threonine kinase activity; cyclin-dependent protein serine/threonine kinase activity; ATP binding; kinase activity; transferase activity		Coding	0
TC1900000954.mm.2	Dag1	dystroglycan 1	-0.21	0.0799999	-0.8	-0.0700006	0.57	0.599999	0.7	0.53	0.179999	-0.3	0.13	-0.0100002	0.769999	0.639999	0.76	0.27	Coding	13138			dystroglycan binding; actin binding; calcium ion binding; protein binding; structural constituent of muscle; tubulin binding; vinculin binding; protein complex binding; SH2 domain binding; alpha-actinin binding		Coding	0
TC1800000191.mm.2	Smc4	structural maintenance of chromosomes 4	-0.190001	0.519999	0.45	0.32	0.0299997	0.84	0.519999	-0.110001	-0.0600004	-0.25	-0.04	0.349999	0.82	0.639999	0.59	0.349999	Multiple_Complex	70099	cell cycle; mitotic nuclear division; mitotic chromosome condensation; meiotic chromosome condensation; chromosome condensation; meiotic chromosome segregation; chromosome organization; cell division; kinetochore organization	condensin complex; nucleus; nucleoplasm; chromosome; cytoplasm	nucleotide binding; protein binding; ATP binding; protein heterodimerization activity		Multiple_Complex	0
TC1200000788.mm.2	Hist1h3i	histone cluster 1, H3i	-0.150001	0.28	-0.48	0.2	0.65	0.79	0.8	0.73	0.0699997	-0.35	-0.18	0.46	1.33	1.01	0.91	1.14	Coding	319153	positive regulation of defense response to virus by host; nucleosome assembly; DNA replication-dependent nucleosome assembly; protein heterotetramerization; regulation of gene silencing; chromatin silencing at rDNA	nuclear chromosome; nucleosome; nuclear nucleosome; nucleus; membrane; protein complex; extracellular exosome; nucleoplasm; chromosome	histone binding; DNA binding; protein binding; protein heterodimerization activity		Coding	0
TC1100000884.mm.2	Mdn1	midasin homolog (yeast)	0	0.11	-0.22	0.15	-0.690001	-0.76	-0.79	-0.2	-0.0299997	0.389999	-0.18	-0.18	-1.04	-1.12	-1.09	-0.87	Multiple_Complex	100019	ribosomal large subunit assembly; biological_process; metabolic process	nucleus; nucleolus; cytoplasm; membrane; intermediate filament cytoskeleton; integral component of membrane	molecular_function; ATP binding; ATPase activity; nucleotide binding; protein binding		Multiple_Complex	0
TC0300001953.mm.2	Mettl17	methyltransferase like 17	-0.0300007	-0.0700006	0.99	-0.25	0.37	0.38	0.49	0.54	0.16	-0.38	0.0999994	0.12	0.429999	0.67	0.7	0.75	Multiple_Complex	52535	translation; methylation; biological_process	nucleus; nucleoplasm; mitochondrion; ribosome; ribonucleoprotein complex			Multiple_Complex	0
TC1700001017.mm.2	Hist1h4a	histone cluster 1, H4a	-0.9	-0.499999	-0.82	-0.65	-0.57	-0.839999	-0.37	-0.959999	0.200001	-0.11	0.530001	-0.62	-1.45	-0.799999	-0.86	0.0300007	Coding	326619	nucleosome assembly; DNA replication-dependent nucleosome assembly; DNA replication-independent nucleosome assembly; negative regulation of megakaryocyte differentiation; protein heterotetramerization; chromatin silencing at rDNA	nuclear chromosome; nuclear chromosome, telomeric region; nucleosome; nucleus; membrane; protein complex; extracellular exosome; nucleoplasm; chromosome	histone binding; poly(A) RNA binding; DNA binding; protein binding; protein heterodimerization activity		Coding	0
TC0700000995.mm.2	Pcyt1b	phosphate cytidylyltransferase 1, choline, beta isoform	-0.2875	-0.0375004	-1.0275	-0.667501	0.0124998	-0.5075	-0.2275	-0.1175	-0.1375	-0.2275	0.8525	-0.4875	-0.627501	-0.3675	-0.2575	0.1525	Multiple_Complex	236899	ovarian follicle development; lipid metabolic process; spermatogenesis; phospholipid biosynthetic process; biosynthetic process; phosphatidylcholine biosynthetic process; CDP-choline pathway	endoplasmic reticulum	catalytic activity; choline-phosphate cytidylyltransferase activity; transferase activity; nucleotidyltransferase activity		Multiple_Complex	0
TC0400001076.mm.2	Msrb1	methionine sulfoxide reductase B1	0.200001	-0.0699997	0.14	0.0900002	0.660001	0.980001	0.85	0.0600004	0.14	-0.209999	0.0200005	0.0500002	0.450001	0.650001	0.790001	0.780001	Coding	27361	immune system process; response to oxidative stress; actin filament polymerization; protein repair; innate immune response; oxidation-reduction process	nucleus; cytoplasm; cytoskeleton; actin cytoskeleton	actin binding; peptide-methionine (S)-S-oxide reductase activity; zinc ion binding; oxidoreductase activity; oxidoreductase activity, acting on a sulfur group of donors, disulfide as acceptor; peptide-methionine (R)-S-oxide reductase activity; metal ion binding; methionine-R-sulfoxide reductase activity		Coding	0
TC1100003831.mm.2	Reps2	RALBP1 associated Eps domain containing protein 2	-0.0125008	-0.022501	0.3875	0.237499	0.357499	0.8375	0.397499	0.577499	-0.0325003	-0.0525007	-0.2425	0.327499	0.9675	0.957499	0.657499	0.2175	Multiple_Complex	194590	biological_process	cytoplasm; cellular_component	calcium ion binding; metal ion binding; molecular_function		Multiple_Complex	0
TC1100001584.mm.2	Cc2d1b	coiled-coil and C2 domain containing 1B	0.7525	0.5025	0.1325	0.3525	0.4825	1.3325	0.532499	1.8825	-0.1975	0.0724993	-0.2675	0.3925	1.4325	1.1425	1.2225	0.7225	Multiple_Complex	319965	negative regulation of transcription from RNA polymerase II promoter; transcription, DNA-templated; regulation of transcription, DNA-templated	nucleus; nucleoplasm; intracellular membrane-bounded organelle	RNA polymerase II core promoter proximal region sequence-specific DNA binding; transcriptional repressor activity, RNA polymerase II core promoter proximal region sequence-specific binding		Multiple_Complex	0
TC0100002844.mm.2	Cpne9	copine family member IX	0.2175	0.4175	1.4675	0.6175	0.2675	0.5175	0.6375	0.8675	0.0374999	-0.1625	0.0174999	0.1075	0.917501	0.7975	0.4475	0.6875	Multiple_Complex	211232	cell differentiation; positive regulation of dendrite extension	extracellular space; extracellular exosome	molecular_function		Multiple_Complex	0
TC1300000102.mm.2	Rps14	ribosomal protein S14	-0.4475	-0.5275	-0.5775	-0.627501	-0.0875006	-0.1875	-0.7275	-0.127501	-0.2575	0.3925	-0.0974998	-0.0375004	-0.2375	-0.6975	-0.6075	-0.0474997	Multiple_Complex	20044	ribosomal small subunit assembly; negative regulation of transcription from RNA polymerase II promoter; translation; regulation of translation; erythrocyte differentiation; maturation of SSU-rRNA from tricistronic rRNA transcript (SSU-rRNA, 5.8S rRNA, LSU-rRNA); maturation of SSU-rRNA	nucleolus; cytoplasm; mitochondrion; ribosome; focal adhesion; membrane; cytosolic small ribosomal subunit; ribonucleoprotein complex; extracellular exosome	structural constituent of ribosome; poly(A) RNA binding; translation regulator activity; mRNA 5'-UTR binding; RNA binding; small ribosomal subunit rRNA binding; protein binding		Multiple_Complex	0
TC1000002482.mm.2	Micu3	mitochondrial calcium uptake family, member 3	-0.824999	-0.304999	-1.595	-0.464999	0.175001	-0.0149994	0.085001	-0.434999	0.345001	-0.374999	0.255001	-0.224999	-0.294999	0.115001	-0.0549994	0.445001	Multiple_Complex	78506	biological_process	mitochondrion; membrane; integral component of membrane; cellular_component	calcium ion binding; metal ion binding		Multiple_Complex	0
TC1400000135.mm.2	Usf1	upstream transcription factor 1	0.14	0.3	-1.79	0.0799999	0.400001	0.56	0.400001	0.29	0.16	0	-0.519999	0.360001	0.56	0.56	0.52	0.47	Multiple_Complex	22278		nucleus; nucleoplasm; transcription factor complex			Multiple_Complex	0
TC0800000183.mm.2	Acot2	acyl-CoA thioesterase 2	-0.145	0.0549998	-0.0250001	-0.445	0.895	0.105	0.574999	0.645	0.735	-0.575	0.405	-0.565	0.744999	-0.265	0.165	0.275	Coding	171210	very long-chain fatty acid metabolic process; response to hypoxia; long-chain fatty acid metabolic process; acyl-CoA metabolic process; very long-chain fatty acid catabolic process	mitochondrion; extracellular exosome; mitochondrial matrix	receptor binding; palmitoyl-CoA hydrolase activity; hydrolase activity; thiolester hydrolase activity; acyl-CoA hydrolase activity; carboxylic ester hydrolase activity		Coding	0
TC1000001131.mm.2	Abcb7	ATP-binding cassette, sub-family B (MDR/TAP), member 7	-0.5625	-0.2125	-0.2125	-0.0124998	-0.2525	-0.4925	-0.542501	-0.3125	-0.0725002	0.2075	0.4075	-0.542501	-0.9425	-0.6525	-0.5125	-0.0225	Multiple_Complex	11306	transport; cellular iron ion homeostasis; transmembrane transport; metabolic process	mitochondrion; mitochondrial inner membrane; membrane; integral component of membrane	nucleotide binding; ATP binding; ATPase activity; ATPase activity, coupled to transmembrane movement of substances		Multiple_Complex	0
TC1700001381.mm.2	Cntn3	contactin 3	-0.6425	-0.2325	-0.4425	-0.842501	-0.4325	-0.422501	-0.4325	-0.3925	-0.2925	0.1075	0.4775	-0.2925	-0.722501	-0.792501	-0.5725	-0.462501	Multiple_Complex	18488	cell adhesion; nervous system development	plasma membrane; membrane; anchored component of membrane			Multiple_Complex	0
TC0100003096.mm.2	Herc6	hect domain and RLD 6	-0.3625	-0.2925	-3.4225	0.157499	0.487499	0.5475	0.477499	-0.192501	0.017499	-0.0425005	-0.1125	0.1375	0.237499	0.4175	0.2975	0.4575	Multiple_Complex	67138	hematopoietic progenitor cell differentiation; immune system process; protein ubiquitination; innate immune response; protein ubiquitination involved in ubiquitin-dependent protein catabolic process	nucleus; cytoplasm; cytosol	ubiquitin-protein transferase activity; UDP-N-acetylmuramoylalanyl-D-glutamyl-2,6-diaminopimelate-D-alanyl-D-alanine ligase activity; ligase activity; ribosomal S6-glutamic acid ligase activity; cyclin binding; coenzyme F420-0 gamma-glutamyl ligase activity; coenzyme F420-2 alpha-glutamyl ligase activity; ubiquitin protein ligase activity; protein-glycine ligase activity; protein-glycine ligase a…		Multiple_Complex	0
TC1700000917.mm.2	Bmp3	bone morphogenetic protein 3	0.2775	0.1175	0.937501	-0.0924997	0.9875	0.847501	0.977501	0.647501	-0.3425	0.0875006	0.897501	-0.6425	0.597501	0.0975008	0.0775003	0.507501	Coding	110075	ossification; osteoblast differentiation; multicellular organismal development; positive regulation of pathway-restricted SMAD protein phosphorylation; cell differentiation; growth; regulation of apoptotic process; regulation of MAPK cascade; positive regulation of transcription from RNA polymerase II promoter; cell development; cartilage development; SMAD protein signal transduction	extracellular region; extracellular space; membrane-bounded vesicle; extracellular exosome	cytokine activity; transforming growth factor beta receptor binding; growth factor activity; BMP receptor binding		Coding	0
TC1500002156.mm.2	Uchl5	ubiquitin carboxyl-terminal esterase L5	-0.47	-0.42	-0.48	-0.68	-0.74	-0.77	-0.37	-0.71	-0.37	0.57	0.24	-0.440001	-1.36	-1.32	-1	-0.26	Coding	56207	DNA repair; DNA recombination; transcription, DNA-templated; regulation of transcription, DNA-templated; proteolysis; ubiquitin-dependent protein catabolic process; cellular response to DNA damage stimulus; negative regulation of endopeptidase activity; protein deubiquitination; lateral ventricle development; midbrain development; forebrain morphogenesis; regulation of proteasomal protein catabol…	proteasome complex; intracellular; nucleus; cytoplasm; cytosol; Ino80 complex; cytosolic proteasome complex	ubiquitin-specific protease activity; endopeptidase inhibitor activity; peptidase activity; cysteine-type peptidase activity; omega peptidase activity; hydrolase activity; poly(A) RNA binding; proteasome binding		Coding	0
TC1000003112.mm.2	Ext1	exostoses (multiple) 1	-0.212501	-0.0625	-0.2625	-0.212501	-1.1425	-0.962501	-0.7425	-0.9125	-0.1925	0.2675	-0.0924997	0.0174999	-1.0225	-0.9925	-0.7725	-0.3525	Multiple_Complex	14042	ossification; glycosaminoglycan biosynthetic process; gastrulation; axon guidance; brain development; endoderm development; mesoderm development; heparan sulfate proteoglycan biosynthetic process; heparan sulfate proteoglycan biosynthetic process, polysaccharide chain biosynthetic process; olfactory bulb development; cellular polysaccharide biosynthetic process; embryonic skeletal joint developme…	endoplasmic reticulum; Golgi apparatus; membrane; integral component of membrane; integral component of endoplasmic reticulum membrane; Golgi membrane; endoplasmic reticulum membrane	acetylglucosaminyltransferase activity; glucuronosyltransferase activity; transferase activity; transferase activity, transferring glycosyl groups; protein homodimerization activity; metal ion binding; protein heterodimerization activity; glucuronosyl-N-acetylglucosaminyl-proteoglycan 4-alpha-N-acetylglucosaminyltransferase activity; N-acetylglucosaminyl-proteoglycan 4-beta-glucuronosyltransferas…		Multiple_Complex	0
TC1300001155.mm.2	Cd83	CD83 antigen	0.690001	0.450001	-1.69	-1.59	-0.97	-1.08	1	1.36	-1.07	1.09	0.6	-0.62	-0.8	-1.17	-0.33	-1.45	Coding	12522	defense response; humoral immune response; signal transduction; response to organic cyclic compound; negative regulation of interleukin-4 production; positive regulation of interleukin-10 production; positive regulation of interleukin-2 production; positive regulation of CD4-positive, alpha-beta T cell differentiation	external side of plasma membrane; membrane; integral component of membrane			Coding	0
TC0200002148.mm.2	Cnnm1	cyclin M1	-0.1075	0.4525	0.0425005	0.1425	-1.0875	-0.787499	-0.6275	-0.3175	0.1825	0.252501	-0.2575	-0.1775	-0.477499	-0.6075	-0.5575	-0.997499	Coding	83674	transport; ion transport; biological_process	plasma membrane; membrane; integral component of membrane	molecular_function		Coding	0
TC0400003386.mm.2	Uhrf1bp1l	UHRF1 (ICBP90) binding protein 1-like	-0.595	-0.295	-1.635	-0.125	-0.275	0.165	0.235	-0.415	-0.105	0.145	0.085	-0.125	-0.245	0.135	-0.425	0.355	Multiple_Complex	75089	biological_process	cellular_component	molecular_function	mRNA_processing_binding_Reactome	Multiple_Complex	0
TC0800002674.mm.2	Smarca2	SWI/SNF related, matrix associated, actin dependent regulator of chromatin, subfamily a, member 2	-0.0750003	0.405	0.594999	-0.135	0.585	1.155	1.025	1.475	0.0749998	-0.605	-0.175	0.705	0.905	1.615	1.615	0.995	Multiple_Complex	67155					Multiple_Complex	0
TC1300000037.mm.2	Gm11084	predicted gene 11084 [Source:MGI Symbol;Acc:MGI:3779315]	-0.89	-1.02	0.52	-0.519999	-0.26	-0.309999	-0.89	-0.98	0.15	-0.35	0.63	-0.43	-0.68	-0.0299997	-0.04	-0.39	Coding		biological_process	cellular_component	molecular_function		Coding	0
TC0X00001178.mm.2	Lgals1	lectin, galactose binding, soluble 1	0.0875006	0.397501	-1.0425	0.427501	0.2875	0.807501	0.4175	0.8175	0.1675	0.0275002	-0.262499	0.0675001	0.5675	0.5375	0.2875	0.307501	Coding	16852	plasma cell differentiation; apoptotic process; heterophilic cell-cell adhesion via plasma membrane cell adhesion molecules; signal transduction; negative regulation of cell-substrate adhesion; negative regulation of neuron projection development; T cell costimulation; positive regulation of erythrocyte aggregation; positive regulation of I-kappaB kinase/NF-kappaB signaling; maintenance of protei…	extracellular region; proteinaceous extracellular matrix; extracellular space; intracellular; nucleus; cytoplasm; cell surface; extracellular matrix; extracellular exosome	glycoprotein binding; signal transducer activity; protein binding; galactose binding; carbohydrate binding; lactose binding; protein homodimerization activity; laminin binding; poly(A) RNA binding; galactoside binding		Coding	0
TC1000000322.mm.2	Gm10719	predicted gene 10719 [Source:MGI Symbol;Acc:MGI:3641690]	-0.7975	-0.2775	-1.2775	-0.3075	-0.4275	-0.4275	-0.3475	-0.6075	0.1125	0.2925	0.0424995	-0.4475	-0.3175	0.0324993	-0.2375	-0.0775003	Coding		biological_process	cellular_component; membrane; integral component of membrane	molecular_function		Coding	0
TC1400002683.mm.2	Tbk1	TANK-binding kinase 1	-0.419999	-0.5	-1.46	0.120001	0.650001	0.63	0.68	0.440001	0.39	-0.27	-0.129999	0.0100002	0.690001	0.64	0.89	1.07	Coding	56480	activation of innate immune response; immune system process; protein phosphorylation; negative regulation of gene expression; phosphorylation; peptidyl-serine phosphorylation; positive regulation of interferon-alpha production; positive regulation of interferon-beta production; dendritic cell proliferation; innate immune response; positive regulation of interferon-beta biosynthetic process; posit…	cytoplasm; cytosol	nucleotide binding; nucleic acid binding; protein kinase activity; protein serine/threonine kinase activity; protein binding; ATP binding; kinase activity; transferase activity; phosphoprotein binding		Coding	0
TC1800000706.mm.2	Kcnab3	potassium voltage-gated channel, shaker-related subfamily, beta member 3	-0.147499	0.0625009	0.302501	0.632501	0.682501	0.932501	0.3325	0.242501	-0.157499	0.0525007	-0.287499	0.392501	0.512501	0.552501	0.3725	0.552501	Multiple_Complex	16499	transport; ion transport; potassium ion transport; regulation of ion transmembrane transport; potassium ion transmembrane transport	cytoplasm; integral component of membrane	voltage-gated ion channel activity; voltage-gated potassium channel activity; protein binding		Multiple_Complex	0
TC0X00002982.mm.2	Tmeff2	transmembrane protein with EGF-like and two follistatin-like domains 2	-0.102499	0.0375013	0.817501	0.107501	0.207501	0.237501	-0.0424986	0.0175009	0.0975008	-0.162498	-0.242499	0.307501	0.647501	0.657501	0.627502	0.267501	Multiple_Complex	56363		membrane; integral component of membrane			Multiple_Complex	0
TC0100001500.mm.2	Uso1	USO1 vesicle docking factor	-0.297501	0.362499	-0.0275002	-0.1075	0.4625	0.402499	0.6325	0.732499	0.0424995	-0.0475006	-0.127501	0.1325	0.202499	0.7525	0.622499	0.7925	Coding	56041	transport; intracellular protein transport; ER to Golgi vesicle-mediated transport; protein transport; vesicle-mediated transport; transcytosis; Golgi vesicle transport; Golgi vesicle docking; vesicle fusion with Golgi apparatus; membrane fusion	Golgi membrane; nucleolus; cytoplasm; endoplasmic reticulum; Golgi apparatus; Golgi stack; cytosol; ER to Golgi transport vesicle membrane; membrane; perinuclear region of cytoplasm	protein binding; protein transporter activity; poly(A) RNA binding		Coding	0
TC1400002496.mm.2	Lrrc4c	leucine rich repeat containing 4C	-0.150001	0.00999928	1.5	-0.68	-0.400001	-0.35	-0.740001	-0.56	-0.1	-0.0600004	-0.110001	0.27	-0.18	-0.0600004	0.21	-0.110001	Multiple_Complex	241568	regulation of axonogenesis	extracellular space; plasma membrane; membrane; integral component of membrane; cell junction; synapse; postsynaptic membrane	protein binding		Multiple_Complex	0
TC0800001872.mm.2	2900097C17Rik	RIKEN cDNA 2900097C17 gene	-0.145	-0.155001	-0.345	-0.165	-0.465	-0.455	-0.885	-0.165	-0.0950003	0.264999	-0.115001	-0.0550003	-0.295	-0.595	-0.485001	-0.955	Multiple_Complex	347740					Multiple_Complex	0
TC0400000183.mm.2	Zfp850	zinc finger protein 850	-0.782499	-0.942499	-0.7225	-0.412499	-0.362499	-1.0025	-0.662499	-0.7625	0.1675	-0.3025	0.507501	-0.372499	-0.8925	-0.5525	-0.6325	0.3275	Multiple_Complex	100043772	biological_process; regulation of transcription, DNA-templated	cellular_component; intracellular	molecular_function; nucleic acid binding; metal ion binding		Multiple_Complex	0
TC1100001164.mm.2	Plod3; Mir702	procollagen-lysine, 2-oxoglutarate 5-dioxygenase 3; microRNA 702	0.1625	-0.0774994	0.142501	0.602501	0.542501	0.382501	0.342501	0.812501	-0.107499	0.0725002	-0.2675	0.302501	0.3725	0.4825	0.1225	0.4525	Multiple_Complex	26433; 735283	in utero embryonic development; endothelial cell morphogenesis; protein localization; neural tube development; collagen fibril organization; vasodilation; epidermis morphogenesis; oxidation-reduction process; lung morphogenesis; basement membrane assembly; cellular response to hormone stimulus; negative regulation of gene expression; positive regulation of stem cell proliferation	endoplasmic reticulum; membrane; extracellular exosome; rough endoplasmic reticulum membrane	iron ion binding; procollagen-lysine 5-dioxygenase activity; oxidoreductase activity; oxidoreductase activity, acting on paired donors, with incorporation or reduction of molecular oxygen; L-ascorbic acid binding; procollagen glucosyltransferase activity; metal ion binding; dioxygenase activity; protein binding; oxidoreductase activity, acting on paired donors, with incorporation or reduction of …		Multiple_Complex	0
TC1000001260.mm.2	Efna5	ephrin A5	0.5225	0.5025	-1.3775	0.322499	0.862499	1.2825	1.1125	1.0625	-0.217501	0.122499	-0.0574999	0.1525	1.5625	1.1925	1.2725	0.6725	Multiple_Complex	13640	multicellular organismal development; nervous system development; axon guidance; brain development; regulation of cell-cell adhesion; cell differentiation; retinal ganglion cell axon guidance; regulation of actin cytoskeleton organization; regulation of GTPase activity; ephrin receptor signaling pathway; collateral sprouting; positive regulation of collateral sprouting; positive regulation of pep…	plasma membrane; membrane; anchored component of membrane; anchored component of external side of plasma membrane; anchored component of plasma membrane; caveola	neurotrophin TRKB receptor binding; protein binding; chemorepellent activity; ephrin receptor binding		Multiple_Complex	0
TC1200002416.mm.2	Elovl7	ELOVL family member 7, elongation of long chain fatty acids (yeast)	-0.240001	0.13	1.1	0.23	0.549999	0.33	0.57	0.53	-0.1	-0.14	0.13	0.11	0.38	0.509999	0.639999	0.719999	Coding	74559	lipid metabolic process; fatty acid metabolic process; fatty acid biosynthetic process; fatty acid elongation, saturated fatty acid; fatty acid elongation, polyunsaturated fatty acid; very long-chain fatty acid biosynthetic process	endoplasmic reticulum; membrane; integral component of membrane; endoplasmic reticulum membrane	transferase activity; protein binding		Coding	0
TC0600000871.mm.2	Nlgn3	neuroligin 3	-0.2875	-0.147501	1.6325	-0.1175	0.7225	0.662499	0.7325	0.1125	0.0924997	-0.4075	0.1925	0.122499	0.822499	0.7625	0.4925	1.3525	Multiple_Complex	245537			receptor activity; neurexin family protein binding; cell adhesion molecule binding; scaffold protein binding; cholinesterase activity; protein binding		Multiple_Complex	0
TC0800000564.mm.2	Ccl21b; Gm13304	chemokine (C-C motif) ligand 21B (leucine); predicted gene 13304	0.68	0.730001	0.22	0.150001	1.15	1.46	1.38	2.4	0.190001	-0.519999	-0.349999	0.68	2	1.95	1.88	1.24	Coding	100042493; 100504346	leukocyte chemotaxis; negative regulation of myeloid cell differentiation; chemotaxis; inflammatory response; immune response; cell chemotaxis	intracellular; external side of plasma membrane; extracellular region; extracellular space	chemokine activity; chemokine receptor binding; cytokine activity; CCR7 chemokine receptor binding		Coding	0
TC1400001253.mm.2	Sqle	squalene epoxidase	-0.7675	-0.5675	-1.6075	-0.0775003	0.1825	-0.2975	-0.3875	-0.8675	0.1425	0.152499	0.162499	-0.4575	-0.4375	-0.0375004	-0.3275	0.322499	Multiple_Complex	20775	cellular aromatic compound metabolic process; cholesterol metabolic process; response to organic substance; oxidation-reduction process	endoplasmic reticulum; membrane; integral component of membrane; intracellular membrane-bounded organelle; endoplasmic reticulum membrane; organelle membrane	squalene monooxygenase activity; oxidoreductase activity; flavin adenine dinucleotide binding; FAD binding	Cholesterol_Biosynthesis	Multiple_Complex	0
TC0X00001128.mm.2	Ppp3cb	protein phosphatase 3, catalytic subunit, beta isoform	0.8625	0.7025	-0.3175	0.4825	0.1825	0.3325	-0.0874996	0.2625	0.0425005	-0.0174999	-0.6775	0.6525	1.0525	0.6225	0.4125	0.3525	Multiple_Complex	19056		plasma membrane; calcineurin complex; Z disc; T-tubule; protein complex; cytosol		G_Protein_Signaling	Multiple_Complex	0
TC0300002361.mm.2	Ccdc9	coiled-coil domain containing 9	-0.0775003	-0.0675011	-0.2475	-0.397501	0.322499	0.362499	0.362499	0.572499	0.0824995	-0.267501	0.312499	-0.127501	0.5925	0.6325	0.782499	0.5925	Multiple_Complex	243846	biological_process	cellular_component	poly(A) RNA binding		Multiple_Complex	0
TC1100001965.mm.2	Cdh20	cadherin 20	-0.5775	-0.8375	-0.4075	-0.4875	0.0625	0.0625	0.3125	-0.1075	0.2325	-0.4575	0.6225	-0.3975	0.1825	-0.00749969	0.1725	0.8925	Coding	23836	cell adhesion; homophilic cell adhesion via plasma membrane adhesion molecules	plasma membrane; membrane; integral component of membrane	calcium ion binding; metal ion binding		Coding	0
TC0200004373.mm.2	Btrc	beta-transducin repeat containing protein	0.504999	0.625	0.174999	0.514999	0.415	0.684999	0.195	0.615	-0.235001	0.275	-0.725	0.684999	1.305	1.155	1.615	0.764999	Multiple_Complex	12234	protein polyubiquitination; protein dephosphorylation; ubiquitin-dependent protein catabolic process; Wnt signaling pathway; protein ubiquitination; protein catabolic process; SCF-dependent proteasomal ubiquitin-dependent protein catabolic process; protein destabilization; mammary gland epithelial cell proliferation; regulation of circadian rhythm; positive regulation of circadian rhythm; regulat…	nucleus; cytoplasm; SCF ubiquitin ligase complex; cytosol	ubiquitin-protein transferase activity; protein binding; beta-catenin binding; protein phosphorylated amino acid binding; protein dimerization activity; ubiquitin protein ligase activity		Multiple_Complex	0
TC1700000069.mm.2	Slc37a3	solute carrier family 37 (glycerol-3-phosphate transporter), member 3	0.275	0.00500011	0.0649996	-0.385	-0.385	-0.765	0.0349998	0.215	-0.325	0.395	0.605	-0.675	-0.795	-0.705	-0.665	-0.605001	Coding	72144	transport; anion transport; carbohydrate transport; phosphate ion homeostasis; transmembrane transport; phosphate ion transmembrane transport	membrane; integral component of membrane	transporter activity; organophosphate:inorganic phosphate antiporter activity		Coding	0
TC0900000601.mm.2	Sirt2	sirtuin 2	-0.152501	0.1775	-0.252501	0.287499	0.00749969	-0.4525	-0.482501	0.0674992	0.107499	0.1775	-0.2025	-0.0825005	-0.392501	-0.4525	-1.0725	-0.392501	Multiple_Complex	64383					Multiple_Complex	0
TC0500003312.mm.2	Haus1	HAUS augmin-like complex, subunit 1	0.13	0.17	0.0600004	0.13	-0.59	-0.44	-0.78	-0.41	-0.0100002	0.23	-0.21	-0.0100002	-0.62	-0.61	-0.45	-0.34	Coding	225745	cell cycle; mitotic nuclear division; spindle assembly; centrosome organization; cell division	cytoplasm; centrosome; cytoskeleton; microtubule; HAUS complex; spindle pole; microtubule organizing center	molecular_function; protein binding		Coding	0
TC1700000418.mm.2	Tmtc4	transmembrane and tetratricopeptide repeat containing 4	0.61	0.179999	0.75	0.19	0.36	0	0.549999	1.55	-0.320001	0.41	0.0299997	-0.120001	0.42	0.769999	0.129999	-0.0300007	Multiple_Complex	70551	biological_process	membrane; integral component of membrane; cellular_component	molecular_function		Multiple_Complex	0
TC0100002413.mm.2	Trpc5	transient receptor potential cation channel, subfamily C, member 5	-0.19	-0.179999	-1.15	-0.33	0.23	0.43	0.35	0.81	0.0799999	-0.0999994	0.25	-0.23	0.610001	0.39	0.490001	0.780001	Multiple_Complex	22067	transport; ion transport; calcium ion transport; manganese ion transport; positive regulation of cytosolic calcium ion concentration; positive regulation of cell proliferation; positive regulation of peptidyl-threonine phosphorylation; positive regulation of neuron differentiation; positive regulation of axon extension; negative regulation of dendrite morphogenesis; cytosolic calcium ion homeosta…	cytoplasm; plasma membrane; integral component of plasma membrane; membrane; integral component of membrane; dendrite; growth cone; calcium channel complex; neuronal cell body; membrane raft; cytosol	actin binding; ion channel activity; calcium channel activity; protein binding; store-operated calcium channel activity; clathrin binding; actinin binding; ATPase binding; inositol 1,4,5 trisphosphate binding		Multiple_Complex	0
TC0300001624.mm.2	Tubg1	tubulin, gamma 1	0.490001	-0.00999928	-0.709999	0.460001	0.730001	0.630001	0.610001	1.24	-0.379999	0.0800009	-0.039999	0.340001	0.720001	0.820001	0.620001	0.420001	Multiple_Complex	103733	microtubule-based process; microtubule nucleation; mitotic spindle organization; regulation of mitotic nuclear division; cytoplasmic microtubule organization; protein polymerization; meiotic spindle organization; metabolic process	pericentriolar material; condensed nuclear chromosome; spindle pole; gamma-tubulin complex; cytoplasm; centrosome; centriole; microtubule organizing center; polar microtubule; cytoskeleton; microtubule; spindle microtubule; cytoplasmic microtubule; cilium; cell leading edge; nonmotile primary cilium; ciliary basal body; protein complex; apical part of cell; recycling endosome	nucleotide binding; GTPase activity; structural constituent of cytoskeleton; protein binding; GTP binding		Multiple_Complex	0
TC0200004729.mm.2	Plpp7	phospholipid phosphatase 7 (inactive)	0.2625	0.2425	0.2925	0.4125	0.1225	0.2025	0.2625	0.0725002	-0.0275002	-0.1475	-0.2875	0.4625	0.3825	0.8425	0.5125	0.4825	Multiple_Complex	227721	negative regulation of myotube differentiation; metabolic process	nucleus; nuclear envelope; endoplasmic reticulum; membrane; integral component of membrane; endoplasmic reticulum membrane	protein tyrosine/serine/threonine phosphatase activity; protein tyrosine/threonine phosphatase activity; JUN kinase phosphatase activity; phosphohistidine phosphatase activity; inositol bisphosphate phosphatase activity; hydrolase activity; MAP kinase tyrosine/serine/threonine phosphatase activity; inositol-1,3,4-trisphosphate 4-phosphatase activity; NADP phosphatase activity; transmembrane recep…		Multiple_Complex	0
TC0600002672.mm.2	Lrrfip2	leucine rich repeat (in FLII) interacting protein 2	0.514999	0.594999	0.525	0.695	0.174999	0.815	-0.275001	0.424999	0.184999	-0.175	-0.675	0.665	0.434999	0.155	0.554999	0.384999	Coding	71268	Wnt signaling pathway		LRR domain binding; protein binding		Coding	0
TC1400002798.mm.2	Tmem87a	transmembrane protein 87A	-1.1025	-1.0725	-0.702499	-0.402499	0.0175009	-0.532499	-0.0224991	-0.992499	0.227501	-0.1425	0.547501	-0.6325	-0.992499	-0.662499	-0.2925	0.4075	Multiple_Complex	211499	biological_process	membrane; integral component of membrane; cellular_component	molecular_function		Multiple_Complex	0
TC0500000953.mm.2	Tmem55b	transmembrane protein 55b	-0.5075	-0.00749969	-3.0375	0.3925	-0.0275002	0.00250053	0.1525	-0.6275	0.1425	-0.0474997	-0.6975	0.6025	0.2225	0.1225	0.4125	0.592501	Multiple_Complex	219024	phosphatidylinositol dephosphorylation; protein dephosphorylation; biological_process; metabolic process	lysosome; lysosomal membrane; endosome; membrane; integral component of membrane; late endosome membrane; cellular_component	hydrolase activity; phosphatidylinositol-4,5-bisphosphate 4-phosphatase activity; molecular_function		Multiple_Complex	0
TC0700002684.mm.2	Satb1	special AT-rich sequence binding protein 1	0.0999994	0.49	0.0899992	-0.0200005	-0.0100002	-0.23	0.23	-0.120001	-0.190001	0.0799999	0.0499992	0.0599995	-0.22	-0.35	-0.240001	-1.26	Multiple_Complex	20230		chromatin; nucleus; nuclear heterochromatin; nuclear matrix; PML body			Multiple_Complex	0
TC0500001615.mm.2	Hnrnpa3; Gm6793	heterogeneous nuclear ribonucleoprotein A3; heterogeneous nuclear ribonucleoprotein A3 pseudogene	-0.559999	-0.83	-0.0799999	-0.15	-0.19	-0.57	0.0700006	-0.69	0.0900002	-0.0299997	0.51	-0.57	-0.849999	-0.519999	-0.759999	0.04	Multiple_Complex	229279; 627828	mRNA processing; RNA splicing; mRNA transport	nucleus; spliceosomal complex; cytoplasm; ribonucleoprotein complex; ribonucleoprotein granule; neuron projection; messenger ribonucleoprotein complex; viral nucleocapsid	nucleotide binding; nucleic acid binding; RNA binding; mRNA binding; RNA transmembrane transporter activity	mRNA_processing_binding_Reactome	Multiple_Complex	0
TC4_GL456350_random00000004.mm.2	Aak1	AP2 associated kinase 1	1.5675	1.1675	-2.1025	0.1675	1.2675	-0.2425	1.4875	1.0975	-1.6225	0.5275	0.0774994	1.0175	0.747499	1.3475	1.4075	-0.3025	Multiple_Complex	269774	protein phosphorylation; regulation of protein localization; positive regulation of Notch signaling pathway; protein autophosphorylation; protein stabilization; regulation of clathrin-mediated endocytosis; endocytosis; phosphorylation	cell leading edge; terminal bouton; clathrin complex; plasma membrane; coated pit; membrane; extrinsic component of plasma membrane; clathrin-coated vesicle	protein serine/threonine kinase activity; Notch binding; AP-2 adaptor complex binding; nucleotide binding; protein kinase activity; ATP binding; kinase activity; transferase activity; protein binding		Multiple_Complex	0
TC0100000999.mm.2	Kcnq2	potassium voltage-gated channel, subfamily Q, member 2	0.667501	0.1875	1.0075	0.7875	0.6175	1.2375	0.9075	0.7875	-0.1325	-0.2625	0.0575004	0.3375	1.1875	1.3075	1.1275	0.9375	Multiple_Complex	16536					Multiple_Complex	0
TC0200005430.mm.2	Gm16499	predicted gene 16499 [Source:MGI Symbol;Acc:MGI:3704267]	-0.0349998	-0.165	0.295	0.255	0.805	0.545	0.875	0.215	0.355	-0.305	-0.0550003	0.00500011	0.455	0.474999	0.335	0.915	Coding		biological_process	cellular_component	molecular_function		Coding	0
TC1800001087.mm.2	Tpgs2	tubulin polyglutamylase complex subunit 2	0.0874996	0.2075	0.0874996	0.107499	0.4575	0.237499	0.617499	0.867499	-0.00250053	-0.152501	-0.0925007	0.247499	0.267499	0.397499	0.307499	0.367499	Multiple_Complex	66648	biological_process	cytoplasm; cytoskeleton; microtubule; cellular_component	molecular_function		Multiple_Complex	0
TC1500001778.mm.2	Atp6v0a2	ATPase, H+ transporting, lysosomal V0 subunit A2	0.134999	0.294999	-0.335	0.0649996	0.624999	0.705	1.015	0.374999	0.105	-0.0550003	-0.085	0.0349998	0.285	0.285	0.514999	0.445	Multiple_Complex	21871	transport; ion transport; vacuolar acidification; ATP synthesis coupled proton transport; ATP hydrolysis coupled proton transport; proton transport; vacuolar proton-transporting V-type ATPase complex assembly; smoothened signaling pathway; cell projection organization; cilium assembly; cilium morphogenesis	vacuolar proton-transporting V-type ATPase, V0 domain; acrosomal vesicle; cytoplasm; lysosomal membrane; endosome; plasma membrane; focal adhesion; membrane; integral component of membrane; vacuolar proton-transporting V-type ATPase complex; proton-transporting V-type ATPase, V0 domain; cytoskeleton; TCTN-B9D complex; cell projection; endosome membrane	protein binding; hydrogen ion transmembrane transporter activity; proton-transporting ATPase activity, rotational mechanism; ATPase binding		Multiple_Complex	0
TC0400002469.mm.2	Gm20946	predicted gene, 20946 [Source:MGI Symbol;Acc:MGI:5434301]	-0.8475	-0.757501	-0.3175	-0.3175	-0.9675	-0.1375	-0.7375	-0.4575	0.0924997	0.0625	-0.0275002	-0.127501	-0.3575	-0.127501	0.0424995	-0.4375	Coding						Coding	0
TC1000001565.mm.2	Tada2a	transcriptional adaptor 2A	-0.27	0.0800009	9.53674e-07	-0.7	-0.0299997	-1.02	-0.33	-0.98	0.27	-0.0799999	0.120001	-0.309999	-0.379999	-0.53	-0.82	-0.57	Multiple_Complex	217031	regulation of protein phosphorylation; chromatin remodeling; transcription, DNA-templated; regulation of transcription, DNA-templated; regulation of transcription from RNA polymerase II promoter; mitotic nuclear division; histone acetylation; regulation of histone deacetylation; regulation of protein stability; positive regulation of histone acetylation; histone H3 acetylation; regulation of tubu…	PCAF complex; nucleus; Ada2/Gcn5/Ada3 transcription activator complex; chromosome; SAGA-type complex; mitotic spindle	DNA binding; chromatin binding; transcription factor activity, sequence-specific DNA binding; transcription coactivator activity; histone acetyltransferase activity		Multiple_Complex	0
TC0300002113.mm.2	Ddit4	DNA-damage-inducible transcript 4	0.45	0.36	0.46	0.04	0.23	0.679999	0.87	1.28	-0.33	0.37	0.15	-0.190001	0.29	0.519999	0.429999	-0.22	Coding	74747	response to hypoxia; neuron migration; apoptotic process; brain development; cell proliferation; negative regulation of signal transduction; negative regulation of peptidyl-threonine phosphorylation; neuron differentiation; negative regulation of TOR signaling; negative regulation of peptidyl-serine phosphorylation; intrinsic apoptotic signaling pathway in response to DNA damage by p53 class medi…	intracellular; cytoplasm; mitochondrion; cytosol	14-3-3 protein binding		Coding	0
TC1300002079.mm.2	Scrt1	scratch homolog 1, zinc finger protein (Drosophila)	0.0974998	-0.2125	-1.5425	-0.4325	-0.4925	0.1875	-0.0124998	0.0574999	-0.00249958	-0.0124998	0.4475	-0.4325	0.0474997	-0.1225	-0.1525	-0.1725	Coding	170729	negative regulation of transcription from RNA polymerase II promoter; transcription, DNA-templated; regulation of transcription, DNA-templated; regulation of neuron migration	nucleus	nucleic acid binding; DNA binding; protein binding; metal ion binding		Coding	0
TC0100002348.mm.2	Ociad2	OCIA domain containing 2	0.43	0.17	-0.0799999	0.39	0.5	0.39	0.52	0.68	0.0900002	0.27	-0.379999	0.0200005	0.860001	0.51	0.35	0.13	Multiple_Complex	433904	biological_process	mitochondrion; mitochondrial inner membrane; endosome	molecular_function		Multiple_Complex	0
TC0700001631.mm.2	Rpl41	ribosomal protein L41	-0.0524998	0.1675	-0.232499	0.0975008	0.1975	0.467501	0.557501	0.8675	0.0275002	-0.272499	0.297501	-0.0524998	0.4475	0.597501	0.687501	0.897501	Multiple_Complex	67945	translation	ribosome; ribonucleoprotein complex	structural constituent of ribosome		Multiple_Complex	0
TC0700001282.mm.2	Faim	Fas apoptotic inhibitory molecule	-0.58	-0.41	-0.18	-0.39	-0.58	-0.400001	-0.730001	-0.88	-0.0100002	0.16	0.0799999	-0.23	-0.42	-0.440001	-0.5	-0.0100002	Coding	23873	apoptotic process; negative regulation of apoptotic process; negative regulation of extrinsic apoptotic signaling pathway via death domain receptors	cytoplasm	protein binding		Coding	0
TC0400004030.mm.2	Dynlt1b	dynein light chain Tctex-type 1B	-0.419999	-0.519999	-0.759999	-0.539999	-0.429999	-0.69	-0.69	-0.279999	0.1	0.0300007	0.0300007	-0.159999	-0.539999	-0.839999	-0.829999	-0.529999	Multiple_Complex	21648	microtubule-based process; establishment of mitotic spindle orientation; transport; cell cycle; mitotic nuclear division; nervous system development; metabolic process; regulation of G-protein coupled receptor protein signaling pathway; negative regulation of neurogenesis; cell division	Golgi apparatus; axonemal dynein complex; cytoplasmic dynein complex; host cell; photoreceptor inner segment; cytoplasm; spindle; cytoskeleton; microtubule; dynein complex	identical protein binding; motor activity; protein binding		Multiple_Complex	0
TC1800001138.mm.2	Htr1a	5-hydroxytryptamine (serotonin) receptor 1A	0.5975	0.7375	0.5775	0.9375	0.4375	0.8075	0.1075	0.0775003	-0.2725	0.2375	-0.8125	0.8475	0.4975	0.3875	0.3575	-0.00249958	Coding	15550	behavioral fear response; signal transduction; G-protein coupled receptor signaling pathway; adenylate cyclase-inhibiting serotonin receptor signaling pathway; serotonin receptor signaling pathway; behavior; cell proliferation; regulation of serotonin secretion; positive regulation of microtubule depolymerization; exploration behavior; regulation of dopamine metabolic process; vasoconstriction; s…	plasma membrane; integral component of plasma membrane; membrane; integral component of membrane; neuronal cell body; axon hillock	G-protein alpha-subunit binding; signal transducer activity; G-protein coupled receptor activity; serotonin receptor activity; drug binding; serotonin binding; protein binding	GPCRDB_Class_A_Rhodopsin-like; GPCRDB_Other; Monoamine_GPCRs	Coding	0
TC1800000052.mm.2	AI464131	expressed sequence AI464131	0.0875006	0.0175009	-0.0124989	0.0475006	0.227501	0.5775	0.3275	0.627501	-0.00249958	-0.0224991	-0.0924997	0.1175	0.757501	0.877501	0.6175	0.1675	Coding	329828	carbohydrate metabolic process; metabolic process; positive regulation of insulin-like growth factor receptor signaling pathway; skeletal muscle fiber development; positive regulation of protein kinase B signaling	membrane; integral component of membrane; nuclear membrane	catalytic activity; hydrolase activity, hydrolyzing O-glycosyl compounds; protein binding; lytic transglycosylase activity; mannosidase activity; mannosyl-oligosaccharide mannosidase activity; galactosidase activity; glucosidase activity; trehalase activity; fucosidase activity; hexosaminidase activity; amylase activity; hydrolase activity; hydrolase activity, acting on glycosyl bonds; dextrin al…		Coding	0
TC0900001345.mm.2	Pea15a	phosphoprotein enriched in astrocytes 15A	-0.1	-0.14	0.0799999	0.139999	0.15	0.86	0.349999	0.9	0.0799999	-0.39	0.0500002	0.259999	0.32	0.91	0.889999	0.71	Multiple_Complex	18611	DNA damage checkpoint; transport; apoptotic process; carbohydrate transport; intracellular signal transduction; regulation of apoptotic process; negative regulation of glucose import; negative regulation of extrinsic apoptotic signaling pathway via death domain receptors; positive regulation of extrinsic apoptotic signaling pathway via death domain receptors; response to morphine	cytoplasm; microtubule associated complex; intracellular	protein kinase C binding		Multiple_Complex	0
TC0200002579.mm.2	Snrnp40	small nuclear ribonucleoprotein 40 (U5)	-0.2675	-0.4775	-0.5175	-1.3775	-0.157499	-0.8175	-0.4875	-0.8175	-0.0474997	-0.1775	0.3325	-0.1075	-0.5875	-0.7275	-0.8375	-0.2075	Multiple_Complex	66585	mRNA processing; RNA splicing	nucleus; nucleoplasm; spliceosomal complex; U5 snRNP; cytoplasm; precatalytic spliceosome; catalytic step 2 spliceosome	poly(A) RNA binding		Multiple_Complex	0
TC0X00001383.mm.2	Csf2ra	colony stimulating factor 2 receptor, alpha, low-affinity (granulocyte-macrophage)	0.54	0.25	0.49	0.35	0.650001	0.91	0.79	1.21	-0.0199995	-0.16	-0.309999	0.49	1	0.93	0.95	0.900001	Coding	12982	cellular response to granulocyte macrophage colony-stimulating factor stimulus; cytokine-mediated signaling pathway; granulocyte colony-stimulating factor signaling pathway	plasma membrane; membrane; integral component of membrane	cytokine receptor activity; granulocyte colony-stimulating factor receptor activity; granulocyte colony-stimulating factor binding		Coding	0
TC0100001414.mm.2	Spryd7	SPRY domain containing 7	0.3475	0.0874996	-0.2725	-0.0524998	-0.7425	-1.0825	-0.8225	-0.2425	-0.0424995	0.1775	-0.0625	-0.0725002	-0.9025	-0.7925	-1.2325	-1.4525	Coding	66674	biological_process	cellular_component; membrane; integral component of membrane	molecular_function		Coding	0
TC0900001008.mm.2	Eif3i	eukaryotic translation initiation factor 3, subunit I	0.0675001	0.0775003	-3.7325	0.337501	-0.0724993	0.3575	-0.112499	0.2275	-0.0824995	0.2475	-0.4725	0.3075	0.4075	0.2875	0.297501	0.0174999	Multiple_Complex	54709	translation; translational initiation; formation of translation preinitiation complex; regulation of translational initiation	cytoplasm; eukaryotic translation initiation factor 3 complex; extracellular exosome; eukaryotic translation initiation factor 3 complex, eIF3m; eukaryotic 43S preinitiation complex; eukaryotic 48S preinitiation complex	translation initiation factor activity; protein binding	Translation_Factors	Multiple_Complex	0
TC0100003840.mm.2	Hpcal4	hippocalcin-like 4	-0.315001	-0.315001	-2.735	-0.325	0.395	0.0249996	0.305	0.155	0.00500011	-0.0749998	0.205	-0.135	-0.0749998	0.0349998	0.395	0.085	Multiple_Complex	170638	signal transduction; biological_process	intracellular	calcium channel regulator activity; calcium ion binding; protein C-terminus binding; protein domain specific binding; metal ion binding; protein binding		Multiple_Complex	0
TC0500000267.mm.2	Pfdn2	prefoldin 2	-0.19	-0.389999	-0.66	-0.259999	-0.5	-0.65	-0.83	-0.27	-0.0999994	0.160001	-0.0799999	0.0200005	-0.549999	-0.32	-0.349999	0.27	Multiple_Complex	18637	protein folding; positive regulation of cytoskeleton organization	nucleus; nucleoplasm; nucleolus; cytoplasm; mitochondrion; cytosol; prefoldin complex; extracellular exosome	protein binding involved in protein folding; unfolded protein binding; protein binding		Multiple_Complex	0
TC1000000246.mm.2	Nme2	NME/NM23 nucleoside diphosphate kinase 2	-0.4675	-0.577499	-1.8275	-0.3775	0.0725002	0.1425	-0.0574999	-0.3175	0.1925	-0.2175	0.3625	-0.3375	0.0325003	0.172501	0.172501	0.672501	Coding	18103		ruffle; intracellular; nucleus; cytoplasm; mitochondrion; cytosol; intermediate filament; plasma membrane; membrane; lamellipodium; mitochondrial membrane; cell projection; myelin sheath; perinuclear region of cytoplasm; extracellular exosome; cell periphery; focal adhesion	nucleotide binding; nucleoside diphosphate kinase activity; protein histidine kinase activity; protein serine/threonine kinase activity; fatty acid binding; protein binding; ATP binding; drug binding; kinase activity; transferase activity; intermediate filament binding; enzyme binding; metal ion binding	Nucleotide_Metabolism	Coding	0
TC1600001635.mm.2	Prpf18	PRP18 pre-mRNA processing factor 18 homolog (yeast)	-0.477501	-0.227501	0.2525	-0.507501	-0.267501	-0.937501	-0.307501	-0.467501	0.3325	0.142499	0.412499	-0.887501	-0.517501	-0.817501	-0.517501	-0.147501	Multiple_Complex	67229	generation of catalytic spliceosome for second transesterification step; mRNA processing; RNA splicing; negative regulation of cellular protein metabolic process; nuclear retention of unspliced pre-mRNA at the site of transcription	nucleus; spliceosomal complex; U5 snRNP; membrane; U4/U6 x U5 tri-snRNP complex; U2-type post-spliceosomal complex; nuclear speck; cellular_component	second spliceosomal transesterification activity	mRNA_processing_binding_Reactome	Multiple_Complex	0
TC0500002258.mm.2	Stac3	SH3 and cysteine rich domain 3	0.3675	0.2475	0.7875	0.667501	0.3275	0.4175	0.1475	-0.0824995	-0.3825	-0.1525	0.127501	0.4075	0.4875	0.5375	-0.0924997	0.2675	Multiple_Complex	237611	skeletal muscle contraction; neuromuscular synaptic transmission; intracellular signal transduction; skeletal muscle fiber development	cellular_component; intracellular	identical protein binding; metal ion binding		Multiple_Complex	0
TC1900001552.mm.2	Scand1	SCAN domain-containing 1	-0.4575	-0.3175	-0.6675	-0.1975	0.0325003	-0.5075	-0.9675	-1.1075	-0.1275	-0.0675001	0.172501	0.0225	-0.4175	-0.537499	-0.6275	0.7025	Coding	19018	regulation of transcription, DNA-templated; regulation of transcription from RNA polymerase II promoter; transcription, DNA-templated	nucleus	RNA polymerase II transcription factor activity, sequence-specific DNA binding; transcription coactivator activity; transcription factor activity, sequence-specific DNA binding; protein binding		Coding	0
TC0500001618.mm.2	Nrgn	neurogranin	0.29	-0.11	-0.849999	-0.24	-0.9	-0.58	-0.93	-0.4	-0.0100002	-0.24	-0.0199995	0.27	-0.83	-0.769999	-0.5	-0.98	Multiple_Complex	64011	nervous system development; intracellular signal transduction; positive regulation of long-term synaptic potentiation; associative learning; telencephalon development	nucleus; cytoplasm; trans-Golgi network transport vesicle membrane; postsynaptic density; cell junction; axon; dendrite; mitochondrial membrane; cell projection; neuronal cell body; dendritic spine head; synapse; dendritic spine	calmodulin binding; phosphatidylinositol-3,4,5-trisphosphate binding; phosphatidic acid binding		Multiple_Complex	0
TC0300000139.mm.2	Shoc2	soc-2 (suppressor of clear) homolog (C. elegans)	0.440001	0.48	0.870001	0.320001	0.17	0.910001	-0.0199995	9.53674e-07	-0.249999	0.35	-0.629999	0.530001	0.67	0.620001	0.620001	0.6	Coding	56392	positive regulation of Ras protein signal transduction	protein phosphatase type 1 complex; nucleus; nucleoplasm; cytoplasm	protein phosphatase 1 binding; protein phosphatase binding		Coding	0
TC1900000685.mm.2	Hdac4	histone deacetylase 4	-0.2475	-0.2375	0.202499	0.0924997	0.3625	0.202499	0.7325	0.952499	0.0124998	-0.1575	0.0725002	0.0725002	0.622499	0.372499	0.4025	0.3225	Coding	208727	negative regulation of transcription from RNA polymerase II promoter; skeletal system development; osteoblast development; chromatin remodeling; transcription, DNA-templated; regulation of transcription, DNA-templated; positive regulation of cell proliferation; negative regulation of cell proliferation; positive regulation of lamellipodium assembly; negative regulation of myotube differentiation;…	histone deacetylase complex; nucleus; nucleoplasm; cytoplasm; cytosol; transcriptional repressor complex; sarcomere; Z disc; neuromuscular junction; A band; actomyosin; protein complex	RNA polymerase III transcription factor binding; core promoter binding; DNA binding; chromatin binding; transcription corepressor activity; histone deacetylase activity; protein binding; transcription factor binding; zinc ion binding; hydrolase activity; protein kinase binding; potassium ion binding; NAD-dependent histone deacetylase activity (H3-K14 specific); protein deacetylase activity; activ…		Coding	0
TC0400000589.mm.2	Fam219a	family with sequence similarity 219, member A	0.57	0.11	0.75	0.97	-0.0900002	0.22	-0.23	0.3	-0.26	0.68	-0.28	-0.14	0.23	-0.49	-0.16	0.0500002	Multiple_Complex	71901	biological_process	cellular_component	molecular_function		Multiple_Complex	0
TC0400002096.mm.2	Larp4	La ribonucleoprotein domain family, member 4	-0.315	-0.375	-0.965	-0.365	-0.335	-0.735	-0.455	-0.625	0.245	-0.395	0.235	-0.085	-0.535	-0.785	-0.475	-0.225	Multiple_Complex	207214	cytoskeleton organization; regulation of cell morphogenesis	membrane	nucleic acid binding; RNA binding; poly(A) RNA binding; protein binding		Multiple_Complex	0
TC0400000488.mm.2	Rpl39	ribosomal protein L39	-0.190001	-0.12	0.32	-0.04	0.349999	0.61	0.3	0.63	0.0900002	-0.18	-0.110001	0.2	0.639999	0.809999	0.62	0.9	Multiple_Complex	67248	innate immune response in mucosa; translation; antibacterial humoral response; defense response to Gram-positive bacterium	extracellular space; intracellular; ribosome; cytosolic large ribosomal subunit; ribonucleoprotein complex	structural constituent of ribosome; molecular_function; RNA binding; protein binding		Multiple_Complex	0
TC0800001657.mm.2	Lxn	latexin	0.1725	-0.4075	-0.2875	0.0225	-0.8975	-0.6975	-1.2475	-0.7575	0.1625	0.0725002	-0.2375	0.00249958	-0.5375	-1.1375	-0.5675	-1.0775	Multiple_Complex	17035	inflammatory response; negative regulation of peptidase activity; detection of temperature stimulus involved in sensory perception of pain; negative regulation of endopeptidase activity	cytoplasm; extracellular exosome	enzyme inhibitor activity; metalloendopeptidase inhibitor activity; heparin binding; peptidase inhibitor activity; protein binding		Multiple_Complex	0
TC1100001469.mm.2	2700029M09Rik	RIKEN cDNA 2700029M09 gene	0.0300007	-0.0499992	1.2	0.460001	0.670001	1.09	0.730001	-0.0999994	0.23	-0.61	-0.139999	0.52	0.650001	0.6	0.780001	0.780001	Multiple_Complex	72612	biological_process	nucleus	molecular_function		Multiple_Complex	0
TC0500001076.mm.2	Gpx4	glutathione peroxidase 4	0.395	0.315	-0.375	0.625	0.215	0.565	0.0149994	0.255	-0.0250006	-0.0250006	-0.555	0.605	0.665	0.675	0.615	0.405	Multiple_Complex	625249	chromatin organization; glutathione metabolic process; response to oxidative stress; multicellular organismal development; spermatogenesis; hydrogen peroxide catabolic process; regulation of inflammatory response; oxidation-reduction process	nucleus; nuclear envelope; cytoplasm; mitochondrion; mitochondrial inner membrane; cytosol; extracellular exosome	peroxidase activity; glutathione peroxidase activity; selenium binding; oxidoreductase activity; glutathione binding; phospholipid-hydroperoxide glutathione peroxidase activity		Multiple_Complex	0
TC1900000700.mm.2	Cxcl14	chemokine (C-X-C motif) ligand 14	-0.115001	-0.245	1.085	-0.0450006	0.605	0.665	1.005	0.334999	0.0449996	0.0249996	-0.0150003	-0.0550003	0.594999	0.325	0.695	0.254999	Coding	57266	immune response; negative regulation of myoblast differentiation; inner ear development; positive regulation of natural killer cell chemotaxis; cell chemotaxis	extracellular region; extracellular space; Golgi apparatus	cytokine activity; chemokine activity; protein binding		Coding	0
TC0700002745.mm.2	Speg	SPEG complex locus	0.214999	-0.00500011	0.594999	0.00499916	0.344999	0.384999	0.665	0.735	-0.0950003	0.0749998	0.0849991	-0.0650005	0.495	0.344999	0.535	0.445	Multiple_Complex	11790	in utero embryonic development; protein phosphorylation; phosphorylation; cell differentiation; cardiac muscle cell development; respiratory system development; cardiovascular system development; muscle cell differentiation	nucleus	nucleotide binding; protein kinase activity; protein serine/threonine kinase activity; ATP binding; kinase activity; transferase activity		Multiple_Complex	0
TC0400004145.mm.2	Gm9844	predicted pseudogene 9844 [Source:MGI Symbol;Acc:MGI:3704288]	0.672501	0.512501	0.5325	0.6425	0.0925007	-0.157499	-0.5075	0.0725002	0.0225	0.1825	0.512501	-0.7175	-0.1775	-0.2675	-0.3075	0.0725002	Multiple_Complex		sequestering of actin monomers; actin filament organization; actin cytoskeleton organization	cytoplasm; cytoskeleton	actin monomer binding; actin binding		Multiple_Complex	0
TC1700002348.mm.2	Fem1b	feminization 1 homolog b (C. elegans)	0.199999	0.15	0.769999	0.299999	0.469999	0.719999	0.599998	0.539999	0.0999985	-0.18	-0.290001	0.369999	0.849998	0.719999	0.699999	0.58	Coding	14155	epithelial cell maturation; apoptotic process; protein ubiquitination; regulation of ubiquitin-protein transferase activity; branching involved in prostate gland morphogenesis; epithelial cell maturation involved in prostate gland development; regulation of extrinsic apoptotic signaling pathway via death domain receptors; regulation of DNA damage checkpoint	nucleus; nucleoplasm; cytoplasm	ubiquitin-protein transferase activity; death receptor binding; protein binding		Coding	0
TC0500003050.mm.2	Gtf3c3	general transcription factor IIIC, polypeptide 3	0.0549994	-0.00500011	-0.265	0.585	0.965	0.985	1.405	1.285	0.205	-0.465	0.195	0.0649996	1.325	0.804999	0.985	1.035	Coding	98488	biological_process	transcription factor TFIIIC complex	molecular_function		Coding	0
TC1400000767.mm.2	Ampd3	adenosine monophosphate deaminase 3	-0.0474997	0.132501	-0.1875	-0.2775	-2.1275	-2.9375	-2.8575	-4.0775	0.4025	-0.0675001	-0.1975	-0.1375	-2.8475	-2.9975	-2.2375	-2.6075	Multiple_Complex	11717	IMP biosynthetic process; nucleotide metabolic process; purine ribonucleoside monophosphate biosynthetic process; IMP salvage; erythrocyte homeostasis; ADP metabolic process; AMP metabolic process; ATP metabolic process; GTP metabolic process; energy homeostasis; biological_process	cellular_component	AMP deaminase activity; hydrolase activity; deaminase activity; metal ion binding; molecular_function		Multiple_Complex	0
TC0400000481.mm.2	Tspan12	tetraspanin 12	-0.0625	-0.0124998	0.5775	0.6475	0.297501	0.7075	0.547501	0.507501	-0.242499	0.1875	-0.1725	0.227501	0.7775	0.5275	0.257501	0.4175	Multiple_Complex	269831	angiogenesis; cell surface receptor signaling pathway; retina layer formation; regulation of angiogenesis	plasma membrane; integral component of plasma membrane; membrane; integral component of membrane	Wnt-activated receptor activity; protein binding		Multiple_Complex	0
TC0900000281.mm.2	Cd276	CD276 antigen	-0.829999	-0.95	-0.959999	-0.74	-0.0899992	-0.53	-0.0699997	-0.749999	0.43	-0.349999	0.48	-0.559999	-0.87	-0.669999	-0.95	0.670001	Coding	102657	positive regulation of bone mineralization; positive regulation of T cell proliferation; T cell activation; negative regulation of T cell proliferation; negative regulation of interferon-gamma biosynthetic process; positive regulation of interferon-gamma biosynthetic process; negative regulation of interleukin-2 biosynthetic process; positive regulation of osteoblast differentiation; negative reg…	external side of plasma membrane; membrane; integral component of membrane; extracellular exosome	receptor binding		Coding	0
TC0700001821.mm.2	Rnaset2a; Rnaset2b	ribonuclease T2A; ribonuclease T2B	0.375	0.145	-3.675	0.765	0.295	0.645	0.765	0.205	0.275	0.0150003	-0.485	0.195	0.565001	0.325	0.345	0.235	Coding	100037283; 68195	RNA catabolic process; RNA phosphodiester bond hydrolysis; nucleic acid phosphodiester bond hydrolysis; RNA phosphodiester bond hydrolysis, endonucleolytic	extracellular region; extracellular space; lysosome; endoplasmic reticulum lumen; extracellular exosome; endoplasmic reticulum; lysosomal lumen; membrane; integral component of membrane	endoribonuclease activity; ribonuclease activity; RNA binding; nuclease activity; endonuclease activity; hydrolase activity; ribonuclease T2 activity	mRNA_processing_binding_Reactome	Coding	0
TC0X00002669.mm.2	Arl10	ADP-ribosylation factor-like 10	0.330001	0.39	0.3	0.290001	0.580001	0.420001	0.360001	0.570001	-0.0999994	-0.0699997	-0.28	0.450001	1.08	0.540001	0.650001	0.55	Multiple_Complex	56795	small GTPase mediated signal transduction; biological_process	intracellular; cellular_component; membrane; integral component of membrane	nucleotide binding; GTP binding		Multiple_Complex	0
TC0100002054.mm.2	Rpl22l1	ribosomal protein L22 like 1	0.0299997	0.0299997	-1.07	0.28	0.42	0.58	0.639999	-0.28	0.0199995	0	-0.34	0.32	0.639999	0.59	0.46	0.599999	Coding	68028	translation; cytoplasmic translation; biological_process	intracellular; ribosome; ribonucleoprotein complex; cellular_component; cytosolic large ribosomal subunit	structural constituent of ribosome; molecular_function; poly(A) RNA binding	Cell_Cycle_KEGG; DNA_replication_Reactome; G1_to_S_cell_cycle_Reactome	Coding	0
TC0400001646.mm.2	Tfrc	transferrin receptor	-0.4725	-0.7925	-0.6025	-0.122499	-0.3825	-0.862499	-0.572499	-0.9625	0.377501	-0.1425	0.257501	-0.492499	-1.2325	-0.782499	-1.0925	-0.0625	Multiple_Complex	22042					Multiple_Complex	0
TC1000001110.mm.2	Zxda	zinc finger, X-linked, duplicated A	-0.0299997	0.309999	0.41	0.0599995	-0.38	-0.17	-1.29	-0.22	-0.04	0.23	-0.41	0.22	0.0299997	-0.35	-0.31	-0.45	Multiple_Complex	668171					Multiple_Complex	0
TC1100000585.mm.2	Fam151b	family with sequence similarity 151, member B	-0.112499	0.307501	-0.0524988	0.0475006	-0.7525	-0.272499	-0.732499	-0.5025	-0.3325	0.5375	-0.242499	0.0375004	-0.442499	-0.272499	-0.222499	-0.572499	Coding	73942	biological_process	cellular_component	molecular_function; protein binding		Coding	0
TC0X00003425.mm.2	Ttll1	tubulin tyrosine ligase-like 1	0.264999	0.405	0.525	0.174999	0.304999	0.0849991	0.735	0.414999	-0.265	0.264999	-0.215	0.214999	0.584999	0.714999	0.634999	0.434999	Multiple_Complex	319953	epithelial cilium movement; cellular protein modification process; protein polyglutamylation; axoneme assembly; cilium organization; cilium morphogenesis	cytoplasm; cytoskeleton; microtubule; cellular_component	nucleotide binding; protein binding; ATP binding; ligase activity		Multiple_Complex	0
TC1100002451.mm.2	Crebzf	CREB/ATF bZIP transcription factor	0.585	0.565001	0.945	0.325	0.235	0.595	0.0150003	0.635	-0.425	0.235	-0.475	0.665	0.765	0.675	0.435	0.00500011	Multiple_Complex	233490	transcription, DNA-templated; regulation of transcription, DNA-templated; response to virus; negative regulation of transcription, DNA-templated; regulation of sequence-specific DNA binding transcription factor activity; negative regulation of gene expression, epigenetic	nucleus	transcription factor activity, sequence-specific DNA binding; protein binding; identical protein binding; sequence-specific DNA binding		Multiple_Complex	0
TC1800000462.mm.2	Ddx41	DEAD (Asp-Glu-Ala-Asp) box polypeptide 41	0.0675001	0.3175	-0.462501	0.0774994	0.1775	0.3175	0.247499	0.1975	-0.542501	0.3775	-0.2925	0.4575	0.8975	0.7275	0.827499	0.4475	Coding	72935	mRNA processing; RNA splicing; RNA secondary structure unwinding; cellular response to interferon-beta; positive regulation of transcription from RNA polymerase II promoter; defense response to virus	nucleus; spliceosomal complex; endoplasmic reticulum; membrane; catalytic step 2 spliceosome	nucleotide binding; nucleic acid binding; DNA binding; RNA binding; ATP-dependent RNA helicase activity; helicase activity; protein binding; ATP binding; zinc ion binding; hydrolase activity; poly(A) RNA binding; metal ion binding	mRNA_processing_binding_Reactome	Coding	0
TC1400001012.mm.2	Rasgrp2	RAS, guanyl releasing protein 2	0.475	0.395	-2.115	0.335	1.185	1.775	1.245	1.655	0.135	-0.224999	-0.375	0.465	1.955	1.575	1.695	0.805	Multiple_Complex	19395			guanyl-nucleotide exchange factor activity; calcium ion binding; metal ion binding		Multiple_Complex	0
TC0900003074.mm.2	Ttc21b	tetratricopeptide repeat domain 21B	0.135	-0.345	-0.525	-0.285	-0.855	-1.145	-1.095	0.125	0.0550003	0.00500011	-0.185	0.125	-0.635	-0.845	-0.885	-1.175	Multiple_Complex	73668	regulation of transcription from RNA polymerase II promoter; smoothened signaling pathway; regulation of smoothened signaling pathway; ventricular system development; forebrain dorsal/ventral pattern formation; intraciliary retrograde transport; intraciliary transport involved in cilium morphogenesis; cilium morphogenesis; protein localization to cilium	nuclear chromatin; cytoplasm; cytoskeleton; cilium; intraciliary transport particle A; cell projection	molecular_function		Multiple_Complex	0
TC1200001021.mm.2	Dync1i1	dynein cytoplasmic 1 intermediate chain 1	0.1025	-0.1075	0.4925	0.5325	0.542501	0.5725	0.6125	0.5725	-0.0574999	-0.0974998	-0.157499	0.3125	0.6125	0.462501	0.752501	0.6825	Coding	13426	transport; microtubule-based movement; vesicle transport along microtubule; metabolic process		motor activity; microtubule motor activity; protein binding; microtubule binding; spectrin binding		Coding	0
TC0100003826.mm.2	Kcnj4	potassium inwardly-rectifying channel, subfamily J, member 4	-0.1	-0.42	0.79	-0.0900002	0.15	0.04	0.34	0.5	0.0699997	-0.42	0.23	0.12	0.259999	0.38	0.69	0.69	Coding	16520	transport; ion transport; potassium ion transport; potassium ion import; regulation of ion transmembrane transport; cellular response to mechanical stimulus	plasma membrane; integral component of plasma membrane; membrane; integral component of membrane; basolateral plasma membrane; cell junction; dendrite; cytoplasmic vesicle; neuronal cell body; synapse; postsynaptic membrane; cytoplasmic vesicle membrane	inward rectifier potassium channel activity; voltage-gated ion channel activity; PDZ domain binding; protein binding		Coding	0
TC1100003325.mm.2	Helz	helicase with zinc finger domain	-0.299999	-0.04	-0.299999	-0.0599995	0.43	0.48	0.8	1.08	-0.12	-0.15	-0.0599995	0.33	0.72	0.64	0.740001	0.43	Multiple_Complex	78455	metabolic process	nucleus; membrane	nucleotide binding; helicase activity; protein binding; ATP binding; hydrolase activity; poly(A) RNA binding; metal ion binding		Multiple_Complex	0
TC0100003657.mm.2	Pex14	peroxisomal biogenesis factor 14	0.302501	0.212501	0.0425005	0.1925	0.422501	0.672501	0.682501	0.2725	-0.0974998	-0.107499	-0.157499	0.3625	0.8725	0.712501	0.7825	0.0125008	Multiple_Complex	56273		intracellular; nucleolus; peroxisome; peroxisomal membrane; membrane; integral component of membrane; intracellular membrane-bounded organelle; protein complex	transcription corepressor activity; receptor binding; microtubule binding; protein N-terminus binding; beta-tubulin binding; protein binding		Multiple_Complex	0
TC1300002629.mm.2	Tox4	TOX high mobility group box family member 4	0.00999928	-0.26	0.32	-0.0500011	0.449999	0.599999	0.289999	0.559999	0.23	-9.53674e-07	-0.120001	-0.110001	0.769999	0.519999	0.53	0.539999	Multiple_Complex	268741	chromatin remodeling; regulation of transcription, DNA-templated; biological_process	chromatin; nucleus; nucleoplasm; PTW/PP1 phosphatase complex	DNA binding; chromatin binding; protein binding		Multiple_Complex	0
TC0X00001447.mm.2	Dnttip2	deoxynucleotidyltransferase, terminal, interacting protein 2	0.205	0.375	1.765	0.205	0.434999	-0.155001	-0.155001	-0.325001	-0.0250006	-0.0550003	-0.265	0.344999	0.184999	0.294999	0.195	0.315	Coding	99480	transcription, DNA-templated; regulation of transcription, DNA-templated; biological_process	nucleus; nucleolus	poly(A) RNA binding		Coding	0
TC0900000776.mm.2	Gak	cyclin G associated kinase	-0.0225	0.0275002	-0.9125	0.0275002	0.2175	0.3775	0.1775	0.7075	-0.0725002	-0.3425	0.3275	0.0874996	0.5875	0.3775	0.7175	0.7475	Multiple_Complex	231580		cytoplasm; Golgi apparatus; membrane; cell junction; vesicle; intracellular membrane-bounded organelle; focal adhesion; perinuclear region of cytoplasm	nucleotide binding; protein kinase activity; protein serine/threonine kinase activity; protein binding; ATP binding; kinase activity; transferase activity; cyclin binding		Multiple_Complex	0
TC0600000850.mm.2	Ly6a	lymphocyte antigen 6 complex, locus A	-0.455	-0.935	-0.375	-0.395	-0.125	-0.265	0.415	-0.365	0.135	0.0550003	0.245	-0.435	-0.275	-0.105	-0.455	0.525	Multiple_Complex	110454		intracellular; plasma membrane; external side of plasma membrane; membrane; anchored component of membrane			Multiple_Complex	0
TC0100000253.mm.2	Ttc14	tetratricopeptide repeat domain 14	-0.1375	-0.1175	-0.1975	-0.3575	-0.7975	-0.8975	-0.9775	-0.7275	-0.0474997	0.1625	-0.1375	0.0225	-0.7775	-0.8075	-1.0075	-0.7475	Multiple_Complex	67120	biological_process; heart looping; cilium movement; regulation of cilium beat frequency; determination of left/right symmetry; heart development; sperm motility; lung development; determination of pancreatic left/right asymmetry; inner dynein arm assembly; motile cilium assembly; cilium-dependent cell motility; epithelial cilium movement involved in determination of left/right asymmetry; axonemal…	cellular_component; axoneme	nucleic acid binding; protein binding; molecular_function	mRNA_processing_binding_Reactome	Multiple_Complex	0
TC0500003430.mm.2	Zfp583	zinc finger protein 583	-0.0725002	0.0474997	-0.7425	0.2675	-0.0424995	-0.1325	-0.2625	-0.4025	0.1275	-0.0524998	-0.0524998	-0.0225	-0.7125	-0.6125	-0.5525	-0.8025	Multiple_Complex	213011	transcription, DNA-templated; regulation of transcription, DNA-templated; biological_process	intracellular; nucleus; nucleoplasm	RNA polymerase II regulatory region sequence-specific DNA binding; nucleic acid binding; DNA binding; transcription factor activity, sequence-specific DNA binding; metal ion binding		Multiple_Complex	0
TC1000000358.mm.2	Mid1	midline 1	0.1325	0.0625	0.4625	0.122499	0.3525	0.3125	0.242499	0.4025	-0.0174999	-0.2275	0.1125	0.1325	0.5125	0.492499	0.6725	0.6525	Coding	17318					Coding	0
TC0200000211.mm.2	Zfp9	zinc finger protein 9	0.2025	0.1325	3.0825	0.3625	0.0124998	0.0924997	-0.4375	-0.3875	0.1525	0.3025	-0.4175	-0.0375004	0.1825	0.2825	0.3125	0.3625	Coding	22750	regulation of transcription, DNA-templated; biological_process	cellular_component; intracellular	molecular_function; nucleic acid binding; metal ion binding		Coding	0
TC1200001926.mm.2	Stard4	StAR-related lipid transfer (START) domain containing 4	0.21	-0.150001	-0.63	-1.2	0.519999	0.29	0.54	1.18	0.00999928	-0.530001	1.03	-0.51	0.92	0.629999	0.82	0.94	Multiple_Complex	170459	transport; lipid transport; cholesterol esterification	mitochondrion; endoplasmic reticulum; cytosol; cytoplasmic membrane-bounded vesicle	lipid binding; cholesterol binding		Multiple_Complex	0
TC0200001781.mm.2	B2m	beta-2 microglobulin	-0.37	-0.24	-3.54	0.2	0.219999	-0.0100002	-0.0500002	0.179999	0.0100002	-0.22	0.12	0.0900002	-0.0100002	0.19	0.219999	0.46	Multiple_Complex	12010	positive regulation of T cell mediated cytotoxicity; response to molecule of bacterial origin; immune system process; antigen processing and presentation of peptide antigen via MHC class I; antigen processing and presentation of exogenous protein antigen via MHC class Ib, TAP-dependent; positive regulation of T cell cytokine production; regulation of membrane depolarization; cellular defense resp…	extracellular region; extracellular space; cytoplasm; Golgi apparatus; plasma membrane; focal adhesion; external side of plasma membrane; membrane; MHC class I protein complex; extracellular exosome; HFE-transferrin receptor complex; phagocytic vesicle membrane	glycoprotein binding; protein binding; identical protein binding		Multiple_Complex	0
TC0400002153.mm.2	Use1	unconventional SNARE in the ER 1 homolog (S. cerevisiae)	-0.3325	-0.4825	-0.3925	-0.372499	-0.9025	-0.6825	-0.4925	-0.7025	0.127501	-0.2425	0.1775	-0.0625	-0.4925	-0.7525	-0.7025	0.2275	Multiple_Complex	67023	transport; endoplasmic reticulum organization; protein transport; vesicle-mediated transport; regulation of ER to Golgi vesicle-mediated transport; endoplasmic reticulum tubular network organization; ER to Golgi vesicle-mediated transport; lysosomal transport; protein catabolic process; secretion by cell	endoplasmic reticulum; membrane; integral component of membrane; endoplasmic reticulum membrane; lysosome	protein binding		Multiple_Complex	0
TC1900001691.mm.2	Cfp	complement factor properdin	-0.145	-0.00500011	-0.285001	-0.345	-0.315001	-0.335	0.134999	-0.0750008	-0.355	0.275	0.815	-0.735001	-0.755	-0.555	-0.575001	-0.185	Multiple_Complex	18636	immune system process; complement activation, alternative pathway; innate immune response	extracellular region; extracellular matrix		MAPK_Cascade	Multiple_Complex	0
TC0800000744.mm.2	Wdr35	WD repeat domain 35	-0.19	-0.0799999	-0.37	0.0100002	-0.24	-0.57	-0.63	-0.4	0.13	-0.12	0.18	-0.19	-0.61	-0.58	-0.82	-0.47	Multiple_Complex	74682	cell projection organization; intraciliary retrograde transport; cilium assembly; protein localization to cilium	cytoplasm; centrosome; cytoskeleton; cilium; axoneme; intraciliary transport particle A; ciliary basal body; cell projection; microtubule organizing center	phosphatidylinositol binding; molecular_function		Multiple_Complex	0
TC0600001278.mm.2	Smpd4	sphingomyelin phosphodiesterase 4	-0.23	-2.35	0.31	0.17	-0.72	-3.25	-0.17	0.7	-0.23	0.35	0.13	-0.25	-1.76	0.18	-2.11	-5.95	Multiple_Complex	77626					Multiple_Complex	0
TC0100000633.mm.2	Fut8	fucosyltransferase 8	0.560001	0.620001	1.83	0.490001	0.540001	1.01	0.710001	1.98	-0.249999	0.120001	-0.169999	0.300001	0.980001	1.05	0.430001	0.460001	Multiple_Complex	53618	protein N-linked glycosylation; N-glycan processing; transforming growth factor beta receptor signaling pathway; integrin-mediated signaling pathway; respiratory gaseous exchange; regulation of gene expression; cell migration; protein N-linked glycosylation via asparagine; protein glycosylation in Golgi; N-glycan fucosylation; receptor metabolic process; GDP-L-fucose metabolic process; regulation…	cytoplasm; Golgi apparatus; membrane; integral component of membrane; Golgi cisterna membrane; extracellular exosome	glycoprotein 6-alpha-L-fucosyltransferase activity; transferase activity; transferase activity, transferring glycosyl groups; SH3 domain binding; alpha-(1->6)-fucosyltransferase activity		Multiple_Complex	0
TC0600002903.mm.2	Fosb	FBJ osteosarcoma oncogene B	0.0775003	0.5775	-0.0724998	0.4175	0.4875	1.0675	0.717501	0.887501	0.5675	0.0775003	-0.602499	-0.0424995	1.1075	0.8675	0.9375	0.667501	Coding	14282	regulation of transcription, DNA-templated; regulation of transcription from RNA polymerase II promoter; transcription from RNA polymerase II promoter; positive regulation of transcription from RNA polymerase II promoter; cellular response to calcium ion; female pregnancy; response to mechanical stimulus; response to progesterone; cellular response to hormone stimulus; response to drug; response …	nucleus	RNA polymerase II core promoter proximal region sequence-specific DNA binding; transcriptional activator activity, RNA polymerase II core promoter proximal region sequence-specific binding; DNA binding; double-stranded DNA binding; transcription factor activity, sequence-specific DNA binding; sequence-specific DNA binding		Coding	0
TC1300001474.mm.2	Rnf5	ring finger protein 5	-0.4	-0.62	-1.59	-0.0999994	0.150001	-0.219999	0.160001	-0.28	0.3	-0.41	0.35	-0.24	-0.45	-0.129999	-0.11	0.46	Multiple_Complex	54197	response to bacterium; negative regulation of autophagy; protein ubiquitination; protein destabilization; ERAD pathway; cellular protein catabolic process; protein K63-linked ubiquitination; protein K48-linked ubiquitination; ER-associated misfolded protein catabolic process; regulation of autophagosome assembly; ER-associated ubiquitin-dependent protein catabolic process	mitochondrion; endoplasmic reticulum; membrane; integral component of membrane; Derlin-1 retrotranslocation complex; endoplasmic reticulum membrane; mitochondrial membrane	ubiquitin-protein transferase activity; protein binding; zinc ion binding; UDP-N-acetylmuramoylalanyl-D-glutamyl-2,6-diaminopimelate-D-alanyl-D-alanine ligase activity; ligase activity; ribosomal S6-glutamic acid ligase activity; coenzyme F420-0 gamma-glutamyl ligase activity; coenzyme F420-2 alpha-glutamyl ligase activity; metal ion binding; protein-glycine ligase activity; protein-glycine ligas…		Multiple_Complex	0
TC1800000347.mm.2	Wac	WW domain containing adaptor with coiled-coil	0.0149994	-0.0250006	-0.545001	0.174999	-0.855001	-0.355	-0.915001	-0.835001	-0.0750008	-0.0150003	-0.0750008	0.164999	-0.545001	-0.375001	-0.385	-0.275001	Multiple_Complex	225131		nucleus; nucleoplasm; spliceosomal complex; nuclear speck; cellular_component	RNA polymerase II core binding; chromatin binding; molecular_function		Multiple_Complex	0
TC1700000496.mm.2	Pla2g16	phospholipase A2, group XVI	0.584999	-0.085	-3.085	-0.585	0.384999	1.175	0.985	1.565	-0.345	0.535	0.344999	-0.535001	0.535	0.745	0.214999	-1.635	Multiple_Complex	225845	lipid metabolic process; phospholipid metabolic process; phospholipid biosynthetic process; lipid catabolic process; negative regulation of cell cycle	cytoplasm; endoplasmic reticulum; membrane; integral component of membrane; perinuclear region of cytoplasm	phospholipase A2 activity; phosphatidylcholine 1-acylhydrolase activity; transferase activity, transferring acyl groups; hydrolase activity; phosphatidylserine 1-acylhydrolase activity; 1-acyl-2-lysophosphatidylserine acylhydrolase activity; protein binding		Multiple_Complex	0
TC0300001271.mm.2	Dusp7	dual specificity phosphatase 7	-0.1825	-0.3825	-1.1925	-0.412499	-0.0824995	-0.282499	-0.152499	-0.2625	0.1075	-0.152499	0.3675	-0.322499	-0.1025	0.00750065	-0.152499	-0.0424995	Multiple_Complex	235584	inactivation of MAPK activity; protein dephosphorylation; dephosphorylation; peptidyl-tyrosine dephosphorylation; negative regulation of MAP kinase activity	cytoplasm; cytosol	phosphoprotein phosphatase activity; protein tyrosine phosphatase activity; protein tyrosine/serine/threonine phosphatase activity; hydrolase activity; phosphatase activity; MAP kinase tyrosine/serine/threonine phosphatase activity; protein binding		Multiple_Complex	0
TC1800000516.mm.2	Stk38	serine/threonine kinase 38	0.304999	-0.165001	-1.425	-0.045001	0.315	0.964999	0.294999	0.684999	0.105	-0.255	-0.185	0.334999	1.155	0.914999	1.095	0.905	Multiple_Complex	106504		nucleus; cytoplasm; MLL5-L complex			Multiple_Complex	0
TC0800000112.mm.2	Rab2a	RAB2A, member RAS oncogene family	-0.83	-0.76	-0.97	0.0299997	-0.28	-0.32	0.14	-1.03	0.19	-0.26	0.23	-0.16	-0.78	-0.73	-0.66	0.26	Coding	59021	transport; intracellular protein transport; Golgi organization; small GTPase mediated signal transduction; protein transport; vesicle-mediated transport; Rab protein signal transduction; metabolic process	Golgi membrane; nucleus; lysosomal membrane; endoplasmic reticulum; endoplasmic reticulum membrane; Golgi apparatus; membrane; neuronal cell body; extracellular exosome; endoplasmic reticulum-Golgi intermediate compartment membrane; melanosome	nucleotide binding; GTPase activity; GTP binding; GDP binding; protein binding		Coding	0
TC1200001108.mm.2	Lrrc40	leucine rich repeat containing 40	-0.389999	-0.339999	-1.06	-0.24	0.18	0.21	0.13	-0.299999	0.26	-0.309999	0.150001	-0.0999994	0.160001	0.35	0.42	0.75	Multiple_Complex	67144	biological_process	membrane	molecular_function		Multiple_Complex	0
TC0800000690.mm.2	Adora1	adenosine A1 receptor	-0.570001	-0.0600004	-0.0300007	-0.170001	0.7	0.27	0.309999	0.309999	0.129999	-0.110001	-0.14	0.12	0.73	0.98	0.669999	-0.26	Coding	11539		endoplasmic reticulum; plasma membrane; endomembrane system; postsynaptic density; membrane; integral component of membrane; basolateral plasma membrane; dendrite; axolemma; asymmetric synapse; presynaptic membrane; neuronal cell body; terminal bouton; dendritic spine; cell body; synapse; postsynaptic membrane; presynaptic active zone	G-protein coupled adenosine receptor activity; G-protein coupled receptor binding; purine nucleoside binding; phospholipase C activity; signal transducer activity; G-protein coupled receptor activity; protein binding; heat shock protein binding; G-protein beta/gamma-subunit complex binding; heterotrimeric G-protein binding; protein heterodimerization activity	GPCRDB_Other; Nucleotide_GPCRs	Coding	0
TC1700002804.mm.2	Slc2a1	solute carrier family 2 (facilitated glucose transporter), member 1	0.00250053	-0.0574999	0.5125	0.1325	0.5325	0.8625	0.9125	0.8225	0.0625	-0.3675	0.1025	0.2025	0.4325	0.5525	0.502501	0.7825	Coding	20525	protein complex assembly; transport; carbohydrate transport; glucose transport; hexose transmembrane transport; cellular response to glucose starvation; xenobiotic transport; glucose import; transmembrane transport; dehydroascorbic acid transport; glucose transmembrane transport; response to osmotic stress; proton transport		transporter activity; sugar:proton symporter activity; glucose transmembrane transporter activity; protein binding; kinase binding; transmembrane transporter activity; substrate-specific transmembrane transporter activity; dehydroascorbic acid transporter activity; identical protein binding; xenobiotic transporter activity; protein self-association; D-glucose transmembrane transporter activity		Coding	0
TC0500002021.mm.2	Fam229b	family with sequence similarity 229, member B	0.69	0.4	2.37	0.63	1.09	1.9	1.29	1.73	-0.12	-0.13	-0.39	0.64	2.33	1.99	2.06	1.25	Multiple_Complex	66337	biological_process	cellular_component	molecular_function		Multiple_Complex	0
TC0400003584.mm.2	S100a16	S100 calcium binding protein A16	0.290001	0.18	1.73	0.320002	0.570002	0.75	0.570002	0.41	0.280001	-0.389999	0	0.110001	0.560001	0.620001	0.550001	0.150002	Multiple_Complex	67860	response to calcium ion	nucleus; nucleolus; cytoplasm; cytosol; plasma membrane; extracellular exosome	calcium ion binding; protein homodimerization activity; poly(A) RNA binding; metal ion binding; protein binding		Multiple_Complex	0
TC0200004556.mm.2	Rccd1	RCC1 domain containing 1	0.6925	0.372499	0.1325	0.3625	0.6825	1.3225	0.8525	1.7925	0.0124998	-0.2575	-0.0875006	0.3325	1.9025	1.4925	1.5525	0.832499	Multiple_Complex	269955	biological_process	cytoplasm; plasma membrane	molecular_function		Multiple_Complex	0
TC1500002159.mm.2	Slc35b4	solute carrier family 35, member B4	0.0700002	0	0.53	-0.14	0.72	0.31	0.690001	0.33	0.400001	-0.14	0.02	-0.28	0.53	0.71	0.51	0.84	Multiple_Complex	58246	regulation of gluconeogenesis; transport; carbohydrate transport; UDP-N-acetylglucosamine transport; UDP-xylose transport; transmembrane transport; UDP-N-acetylglucosamine transmembrane transport	endoplasmic reticulum; Golgi apparatus; membrane; integral component of membrane; Golgi membrane	UDP-N-acetylglucosamine transmembrane transporter activity; UDP-xylose transmembrane transporter activity; protein binding		Multiple_Complex	0
TC1900000383.mm.2	Mrps34	mitochondrial ribosomal protein S34	0.5225	0.7625	-0.00750065	-0.6475	0.2825	0.912499	0.4725	0.3525	-0.7275	0.6425	-0.0675001	0.1525	0.8425	0.5725	0.912499	0.412499	Multiple_Complex	79044	mitochondrial translation; biological_process	mitochondrion; ribosome; ribonucleoprotein complex	molecular_function; structural constituent of ribosome		Multiple_Complex	0
TC1300000113.mm.2	Zfp654	zinc finger protein 654	0.0874996	-0.1225	-0.5325	-0.2125	0.2775	1.5475	0.4175	0.2875	-0.4325	-0.3625	0.2775	0.5175	1.1575	0.5275	1.0475	-0.1025	Multiple_Complex	72020	transcription, DNA-templated; regulation of transcription, DNA-templated; biological_process	nucleus	DNA binding; metal ion binding		Multiple_Complex	0
TC0X00001538.mm.2	Tmem196	transmembrane protein 196	0.1825	-0.0574999	-0.4675	0.2525	0.4325	0.6725	0.3625	0.8925	0.1925	-0.4675	0.2725	0.00249958	0.8725	0.9225	0.9825	0.7625	Coding	217951	biological_process	cellular_component; membrane; integral component of membrane	molecular_function		Coding	0
TC1100000327.mm.2	Rabl6	RAB, member RAS oncogene family-like 6	0.0250006	-0.215	-0.235	-0.275	-0.615	-0.355	-0.795	-0.325	0.135	-0.195	0.0749998	-0.0150003	-0.325	-0.325	-0.495	-0.355	Multiple_Complex	227624	small GTPase mediated signal transduction	nucleus; nucleolus; cytoplasm; centrosome	nucleotide binding; GTP binding; protein binding		Multiple_Complex	0
TC0X00002803.mm.2	Hs6st2	heparan sulfate 6-O-sulfotransferase 2	0.1225	-0.00749969	-0.0974998	-0.107499	-0.0874996	0.5725	0.302501	0.5625	0.0325003	-0.2275	-0.0674992	0.262501	0.5625	0.4925	0.5725	0.632501	Multiple_Complex	50786	heparan sulfate proteoglycan biosynthetic process, enzymatic modification	nucleoplasm; membrane; integral component of membrane; extracellular exosome	N-acetylglucosamine 6-O-sulfotransferase activity; N-acetylgalactosamine 4-O-sulfotransferase activity; heparan sulfate 2-O-sulfotransferase activity; sulfotransferase activity; HNK-1 sulfotransferase activity; transferase activity; heparan sulfate 6-O-sulfotransferase activity; trans-9R,10R-dihydrodiolphenanthrene sulfotransferase activity; 1-phenanthrol sulfotransferase activity; 3-phenanthrol …		Multiple_Complex	0
TC0400002129.mm.2	Fam149b	family with sequence similarity 149, member B	0.1475	0.4475	0.297501	0.1375	-0.8825	-0.412499	-0.8125	0.0275002	-0.242499	0.4875	-0.1925	-0.0524998	-0.662499	-0.912499	-0.8225	-0.8925	Multiple_Complex	105428	biological_process	cellular_component	molecular_function		Multiple_Complex	0
TC0X00002415.mm.2	Tpm4	tropomyosin 4	0.0675001	0.2775	0.0374994	-0.0124998	-0.6825	-0.712501	-0.6225	-0.1325	-0.4025	0.5775	-0.4825	0.3075	0.3675	0.0275002	-0.1425	-0.2025	Multiple_Complex	326618	osteoblast differentiation	stress fiber; podosome; cytoplasm; cytoskeleton; cortical cytoskeleton; filamentous actin; focal adhesion; membrane; extracellular exosome	actin binding; metal ion binding; molecular_function; protein binding		Multiple_Complex	0
TC0400002483.mm.2	Stmn1	stathmin 1	-0.397499	-0.407499	-2.0775	-0.387499	-0.0274992	-0.577499	-0.327499	-0.527499	-0.0774994	0.152501	0.4925	-0.567499	-0.927499	-0.607499	-0.2975	0.152501	Multiple_Complex	16765	microtubule depolymerization; mitotic spindle organization; multicellular organismal development; nervous system development; axonogenesis; cell differentiation; regulation of microtubule polymerization or depolymerization; negative regulation of microtubule polymerization; neuron projection development; positive regulation of cellular component movement; brain development; response to virus	intracellular; cytoplasm; cytosol; cytoskeleton; microtubule; membrane; neuron projection; extracellular exosome	protein binding; tubulin binding		Multiple_Complex	0
TC0X00000940.mm.2	Tpmt	thiopurine methyltransferase	-0.1325	0.127501	1.2075	-0.0524998	0.6375	0.9975	0.5975	1.1475	-0.0424995	-0.3625	0.1175	0.2875	0.7475	1.1475	0.877501	0.587501	Multiple_Complex	22017	methylation	cytoplasm; extracellular exosome	thiopurine S-methyltransferase activity; methyltransferase activity; S-adenosylmethionine-dependent methyltransferase activity; transferase activity		Multiple_Complex	0
TC0700004316.mm.2	Mrpl52	mitochondrial ribosomal protein L52	0.3325	0.062499	0.812499	0.802499	0.2525	0.302499	0.282499	-0.137501	-0.137501	0.00249958	-0.1175	0.2525	0.152499	0.282499	0.0324993	0.352499	Multiple_Complex	68836	translation; biological_process	mitochondrion; ribosome; ribonucleoprotein complex; mitochondrial large ribosomal subunit	molecular_function; structural constituent of ribosome		Multiple_Complex	0
TC1100003083.mm.2	Hibadh	3-hydroxyisobutyrate dehydrogenase	-0.509999	-0.469999	0.150001	-0.23	-0.19	-0.8	-0.0899992	-0.75	-0.0199995	0.04	0.04	-0.0599995	-0.96	-1.24	-0.769999	-0.139999	Multiple_Complex	58875	valine catabolic process; branched-chain amino acid catabolic process; oxidation-reduction process	mitochondrion	phosphogluconate dehydrogenase (decarboxylating) activity; 3-hydroxyisobutyrate dehydrogenase activity; oxidoreductase activity; NAD binding		Multiple_Complex	0
TC0100003836.mm.2	Klhl7	kelch-like 7	-0.684999	-0.335	1.205	-0.665	-0.345	-0.625	-0.755	-0.415	-0.125	0.215	-0.145	0.0550003	0.315001	0.175	-0.184999	-0.355	Multiple_Complex	52323	protein ubiquitination; protein ubiquitination involved in ubiquitin-dependent protein catabolic process	nucleus; nucleoplasm; nucleolus; cytoplasm; plasma membrane; Cul3-RING ubiquitin ligase complex	ubiquitin-protein transferase activity; identical protein binding; protein homodimerization activity		Multiple_Complex	0
TC1300002588.mm.2	Sh3gl3	SH3-domain GRB2-like 3	0.0975008	-0.00249958	1.5675	0.3675	0.1875	0.4375	0.4475	0.227501	-0.362499	0.2375	-0.1825	0.307501	0.8275	0.557501	0.547501	0.5675	Multiple_Complex	20408	endocytosis	cytoplasm; endosome; early endosome; membrane; extracellular exosome; early endosome membrane	protein binding; lipid binding; identical protein binding		Multiple_Complex	0
TC1400000271.mm.2	Chmp2b	charged multivesicular body protein 2B	0.0875006	-0.182499	0.3675	0.4075	0.857501	0.807501	0.9875	1.0475	-0.2625	0.1575	-0.442499	0.547501	1.2375	1.1475	0.887501	0.647501	Coding	68942	cell separation after cytokinesis; transport; nucleus organization; endosome organization; vacuolar transport; mitotic metaphase plate congression; regulation of centrosome duplication; protein transport; viral budding via host ESCRT complex; cognition; neuron cellular homeostasis; regulation of mitotic spindle assembly; positive regulation of viral release from host cell	ESCRT III complex; intracellular; nucleus; nucleoplasm; cytoplasm; mitochondrion; lysosome; endosome; late endosome; cytosol; plasma membrane; membrane; extracellular exosome; late endosome membrane	protein domain specific binding; protein binding		Coding	0
TC1000001881.mm.2	Psd2	pleckstrin and Sec7 domain containing 2	0.1925	0.0725002	0.1525	-0.0574999	-0.5175	-0.6375	-0.5075	-0.1975	-0.3175	0.3725	0.2325	-0.287499	-0.4775	-0.5675	-0.7375	-0.537499	Multiple_Complex	74002	neuron differentiation; regulation of ARF protein signal transduction; vesicle-mediated transport; positive regulation of GTPase activity	membrane; integral component of membrane; cell junction; dendrite; neuronal cell body; trans-Golgi network	ARF guanyl-nucleotide exchange factor activity; phospholipid binding		Multiple_Complex	0
TC1500000165.mm.2	Ndufa1	NADH dehydrogenase (ubiquinone) 1 alpha subcomplex, 1	0.3825	0.2325	1.2525	0.0824995	1.0525	0.952499	0.952499	1.2425	-0.0275002	-0.00750065	-0.3575	0.3925	1.4025	1.4125	1.1125	1.0225	Coding	54405	transport; oxidation-reduction process	mitochondrion; mitochondrial inner membrane; mitochondrial respiratory chain complex I; membrane; integral component of membrane; mitochondrial membrane; respiratory chain		Electron_Transport_Chain	Coding	0
TC0700003608.mm.2	Sel1l3	sel-1 suppressor of lin-12-like 3 (C. elegans)	-0.537499	-0.5275	-1.1275	-0.367499	0.0925007	-0.0474997	0.1125	-0.2275	0.2225	-0.2975	0.802501	-0.7275	-0.7175	-0.3975	-0.2175	0.502501	Multiple_Complex	231238	biological_process	nucleus; nucleoplasm; membrane; integral component of membrane	molecular_function		Multiple_Complex	0
TC1500002042.mm.2	Dcaf12l1	DDB1 and CUL4 associated factor 12-like 1	-1.055	-1.085	-1.855	-0.574999	-0.214998	-0.824999	-0.524999	-1.575	0.375001	-0.154999	0.855001	-1.075	-1.845	-0.854999	-0.924998	0.185001	Coding	245404	biological_process	cellular_component	molecular_function		Coding	0
TC1100001100.mm.2	Ccdc59	coiled-coil domain containing 59	0.00250053	0.3325	-0.2175	0.4825	-0.7675	-0.5475	-0.0774994	-0.8475	-0.2375	0.5825	-0.7575	0.4125	-0.7575	-0.6275	-0.8775	-0.6975	Multiple_Complex	52713	transcription, DNA-templated; regulation of transcription, DNA-templated; biological_process	nucleus; cellular_component	poly(A) RNA binding; protein binding		Multiple_Complex	0
TC1000003155.mm.2	Nos1	nitric oxide synthase 1, neuronal	-0.00749969	-0.0675001	-0.2475	0.0524998	-0.3075	-0.4875	-0.5775	0.2425	0.1025	0.0625	-0.0875006	-0.0775003	-0.2175	-0.7275	-0.8175	-0.8575	Multiple_Complex	18125				Smooth_muscle_contraction	Multiple_Complex	0
TC0100002118.mm.2	Ddx27	DEAD (Asp-Glu-Ala-Asp) box polypeptide 27	0.0174999	0.117499	0.4175	0.287499	0.3075	0.4775	0.2975	0.0374994	-0.2025	0.327499	-0.352501	0.2275	0.747499	0.537499	0.4775	0.4375	Multiple_Complex	228889	RNA secondary structure unwinding; biological_process	nucleus; cellular_component	nucleotide binding; nucleic acid binding; ATP-dependent RNA helicase activity; helicase activity; ATP binding; hydrolase activity; poly(A) RNA binding		Multiple_Complex	0
TC1000001605.mm.2	Mfhas1	malignant fibrous histiocytoma amplified sequence 1	0.0349998	0.00499916	-0.085	0.405	0.695	0.655	0.525	0.795	0.0349998	-0.135	-0.285001	0.384999	0.795	0.644999	0.474999	0.395	Multiple_Complex	52065	small GTPase mediated signal transduction; biological_process	cellular_component; intracellular	GTP binding; molecular_function		Multiple_Complex	0
TC0300002972.mm.2	Gstp2	glutathione S-transferase, pi 2	0.565	0.554999	1.525	0.464999	0.775	1.135	0.875	1.995	0.325	-0.335	-0.905001	0.915	1.415	1.665	1.255	1.175	Coding	14869	glutathione metabolic process; metabolic process	extracellular space; intracellular; nucleus; cytoplasm; mitochondrion; cytosol; plasma membrane; vesicle; extracellular exosome; TRAF2-GSTP1 complex	glutathione transferase activity; drug binding; transferase activity; protein kinase binding; S-nitrosoglutathione binding; dinitrosyl-iron complex binding; glutathione binding	Circadian_Exercise	Coding	0
TC0400002509.mm.2	Supt4b	predicted gene 3258	0.6425	0.0924997	-2.9475	-0.1175	0.662499	-0.517501	0.9725	-0.1675	-0.477501	0.442499	-0.347501	0.3825	0.192499	0.312499	0.622499	0.242499	Coding	100041294	transcription, DNA-templated; regulation of transcription, DNA-templated; positive regulation of DNA-templated transcription, elongation; biological_process	nucleus; cellular_component; DSIF complex	zinc ion binding; metal ion binding; molecular_function		Coding	0
TC1700001716.mm.2	Gm11034	predicted gene 11034 [Source:MGI Symbol;Acc:MGI:3779257]	0.1175	-0.1425	-0.4725	-0.0625	-0.8625	-1.0725	-0.9825	-0.3125	-0.1825	0.4075	-0.3025	0.0775003	-0.7325	-0.8825	-0.8525	-1.1525	Coding		biological_process	cellular_component	molecular_function		Coding	0
TC0500001270.mm.2	Rpl35	ribosomal protein L35	-0.0524998	-0.122499	-0.2725	0.2475	0.4575	0.4275	0.7675	0.377501	0.0375004	-0.1625	0.1375	-0.0124998	0.2575	0.4875	0.3975	0.5975	Multiple_Complex	66489	translation	cytoplasm; membrane; cytosolic large ribosomal subunit; intracellular; ribosome; ribonucleoprotein complex	poly(A) RNA binding; structural constituent of ribosome		Multiple_Complex	0
TC1200001047.mm.2	Vps36	vacuolar protein sorting 36 (yeast)	0.1425	-0.1975	0.6625	-2.5975	-2.1375	-1.7075	-0.00749969	0.3625	-2.0675	2.1525	1.2825	-1.3675	-1.6675	-1.2775	-1.1475	-1.9575	Multiple_Complex	70160	transcription, DNA-templated; regulation of transcription, DNA-templated; transport; protein transport; endosomal transport; protein targeting to vacuole involved in ubiquitin-dependent protein catabolic process via the multivesicular body sorting pathway	ESCRT II complex; nucleus; cytoplasm; lysosome; endosome; late endosome; cytosol; membrane; late endosome membrane; extracellular exosome	protein C-terminus binding; lipid binding; phosphatidylinositol-3-phosphate binding; ubiquitin binding; protein binding		Multiple_Complex	0
TC1900001203.mm.2	Fam13a	family with sequence similarity 13, member A	0.2575	0.0275002	0.787499	0.117499	-0.422501	-0.4925	-0.0225	-0.2825	0.117499	0.1075	0.0774994	-0.302501	-0.6125	-0.502501	-0.5125	-0.4825	Multiple_Complex	58909	biological_process	cellular_component	molecular_function		Multiple_Complex	0
TC1000003220.mm.2	Mid2	midline 2	0.0375004	0.0375004	2.0775	0.1275	0.1375	0.2575	-0.3725	0.0775003	0.1375	-0.0725002	-0.3025	0.2375	0.1675	0.2175	0.0574999	0.2575	Multiple_Complex	23947	negative regulation of viral transcription; protein localization to microtubule; positive regulation of I-kappaB kinase/NF-kappaB signaling; innate immune response; negative regulation of viral entry into host cell; positive regulation of sequence-specific DNA binding transcription factor activity; positive regulation of NF-kappaB transcription factor activity; negative regulation of viral releas…	intracellular; cytoplasm; cytoskeleton; microtubule; extracellular exosome	microtubule binding; zinc ion binding; UDP-N-acetylmuramoylalanyl-D-glutamyl-2,6-diaminopimelate-D-alanyl-D-alanine ligase activity; ligase activity; ribosomal S6-glutamic acid ligase activity; protein homodimerization activity; coenzyme F420-0 gamma-glutamyl ligase activity; coenzyme F420-2 alpha-glutamyl ligase activity; metal ion binding; protein heterodimerization activity; phosphoprotein bin…		Multiple_Complex	0
TC0400002480.mm.2	L3mbtl1	l(3)mbt-like (Drosophila)	0.277501	0.107501	-1.7825	0.187501	0.607502	0.327501	0.667501	0.477501	-0.222499	-0.062499	-0.252499	0.5375	0.5375	0.777502	0.437502	0.517502	Multiple_Complex	241764		chromatin; condensed chromosome; nucleus; nucleoplasm; plasma membrane; nucleolus			Multiple_Complex	0
TC0700000289.mm.2	Chmp6	charged multivesicular body protein 6	-0.0475006	-0.0775003	-0.347501	-0.2775	-0.7275	-0.9575	-0.9475	-0.8575	0.202499	0.162499	-0.177501	-0.1875	-0.887501	-0.887501	-0.9475	-0.8275	Multiple_Complex	208092	cell separation after cytokinesis; transport; nucleus organization; vacuolar transport; mitotic metaphase plate congression; protein transport; viral budding via host ESCRT complex	ESCRT III complex; endosome; endosome membrane; membrane; extracellular exosome; endomembrane system; late endosome membrane	protein N-terminus binding; protein binding		Multiple_Complex	0
TC0100002488.mm.2	Gm2000	predicted gene 2000 [Source:MGI Symbol;Acc:MGI:3780170]	0.24	0.41	1.37	0.98	1.08	1.41	1.13	0.83	-0.3	0.12	-0.18	0.36	1	0.7	0.67	0.55	Coding		translation	ribosome; intracellular; ribonucleoprotein complex	structural constituent of ribosome		Coding	0
TC0200004617.mm.2	Arpp19	cAMP-regulated phosphoprotein 19	-0.0500002	-0.150001	0.0799999	-0.17	-0.82	-0.690001	-0.860001	-0.38	-0.0799999	0.0699997	-0.110001	0.12	-0.5	-0.49	-0.68	-0.66	Multiple_Complex	59046		cytoplasm; cellular_component	protein phosphatase inhibitor activity; receptor binding; potassium channel regulator activity; protein phosphatase type 2A regulator activity; phosphatase inhibitor activity; protein phosphatase 2A binding		Multiple_Complex	0
TC0X00002307.mm.2	Polr2f	polymerase (RNA) II (DNA directed) polypeptide F	0.265	0.0950003	1.515	0.465	0.495	0.455	0.435	0.695001	0.135	-0.0249996	0.0250006	-0.135	0.385	0.565001	0.335	0.845	Coding	69833	transcription, DNA-templated; transcription from RNA polymerase II promoter; transcription from RNA polymerase I promoter; transcription from RNA polymerase III promoter	nucleus; DNA-directed RNA polymerase II, core complex; DNA-directed RNA polymerase III complex; nucleolus; DNA-directed RNA polymerase I complex; nucleoplasm	RNA polymerase I activity; RNA polymerase II activity; RNA polymerase III activity; DNA binding; DNA-directed RNA polymerase activity		Coding	0
TC1300002270.mm.2	Trerf1	transcriptional regulating factor 1	-0.3425	-0.322499	-1.4625	-0.1325	0.00750065	0.1475	-0.0824995	-0.5025	0.137501	-0.1725	0.217501	-0.1825	-0.112499	-0.0824995	-0.0524998	0.3975	Multiple_Complex	224829	transcription, DNA-templated; regulation of transcription, DNA-templated; positive regulation of transcription, DNA-templated	nucleus; nucleoplasm; cytoplasm	nucleic acid binding; DNA binding; transcription factor activity, sequence-specific DNA binding; transcription factor binding; metal ion binding		Multiple_Complex	0
TC0200002152.mm.2	Tmem181c-ps	transmembrane protein 181C, pseudogene	0.155	0.0349998	-0.285	0.165	-0.705	-0.495	-1.035	-0.0950003	0.0950003	0.0150003	-0.225	0.115	-0.685	-0.925	-0.625	-0.825	Multiple_Complex	100040525					Multiple_Complex	0
TC1000003230.mm.2	Snrnp27	small nuclear ribonucleoprotein 27 (U4/U6.U5)	-0.48	-0.36	-2.93	-0.989999	-0.15	-0.19	-0.509999	-0.32	0.190001	0.200001	0.1	-0.49	-0.0299997	0.0100002	0.190001	0.67	Multiple_Complex	66618	mRNA processing; RNA splicing; biological_process	nucleus; precatalytic spliceosome; cellular_component	molecular_function; protein binding		Multiple_Complex	0
TC0400003756.mm.2	Ttc9	tetratricopeptide repeat domain 9	-0.12	-0.48	1.98	-0.0699997	-0.57	-0.5	-0.0900002	-0.12	-0.25	0.21	0.22	-0.18	-0.769999	-0.53	-0.809999	-0.73	Multiple_Complex	69480	protein peptidyl-prolyl isomerization; chaperone-mediated protein folding	cytoplasm; endoplasmic reticulum membrane	peptidyl-prolyl cis-trans isomerase activity; FK506 binding		Multiple_Complex	0
TC0700001879.mm.2	Hba-a1; Hba-a2	hemoglobin alpha, adult chain 1; hemoglobin alpha, adult chain 2	-0.4475	-0.2575	-1.1575	-0.3775	0.6925	0.4225	0.762501	0.5625	0.1125	-0.247499	0.5225	-0.3875	0.0825005	0.512501	0.3225	0.1525	Multiple_Complex	15122; 110257	in utero embryonic development; erythrocyte development; transport; oxygen transport	hemoglobin complex; membrane; cytosolic small ribosomal subunit; haptoglobin-hemoglobin complex; extracellular exosome; blood microparticle	beta-amyloid binding; peroxidase activity; oxygen binding; heme binding; haptoglobin binding; organic acid binding; oxygen transporter activity; iron ion binding; metal ion binding		Multiple_Complex	0
TC1600001761.mm.2	Prrt2; Pagr1a	proline-rich transmembrane protein 2; PAXIP1 associated glutamate rich protein 1A	0.0924997	0.4625	-0.4875	-0.217501	-0.6375	-0.8975	-1.0375	-0.8675	0.1025	-0.127501	0.00249958	0.0225	-0.547501	-0.9375	-0.927501	-0.8975	Multiple_Complex	69017; 67278	response to biotic stimulus; neuromuscular process controlling posture; chorion development; histone H3-K27 demethylation	plasma membrane; membrane; integral component of membrane; cell junction; synapse; nucleus; histone methyltransferase complex	molecular_function; protein binding		Multiple_Complex	0
TC0100002604.mm.2	Camk1g	calcium/calmodulin-dependent protein kinase I gamma	0.224999	-0.0150003	-0.385	-0.0450001	0.565	0.594999	0.355	0.785	0.125	-0.135	-0.175	0.184999	0.605	0.325	0.554999	0.304999	Multiple_Complex	215303	protein phosphorylation; metabolic process; phosphorylation	cytoplasm; Golgi apparatus; plasma membrane; calcium- and calmodulin-dependent protein kinase complex; endomembrane system; membrane; neuron projection; Golgi membrane	nucleotide binding; catalytic activity; protein kinase activity; protein serine/threonine kinase activity; calmodulin-dependent protein kinase activity; calmodulin binding; ATP binding; kinase activity; transferase activity		Multiple_Complex	0
TC0400002025.mm.2	Magoh	mago homolog, exon junction complex core component	-0.68	-0.849999	-0.27	-0.15	-0.18	-0.66	-0.53	-1.04	0.400001	-0.0900002	0.52	-0.83	-1.26	-0.91	-1.03	-0.0599995	Multiple_Complex	17149	nuclear-transcribed mRNA catabolic process, nonsense-mediated decay; regulation of alternative mRNA splicing, via spliceosome; mRNA processing; regulation of translation; transport; female gamete generation; RNA splicing; mRNA transport	nucleus; spliceosomal complex; cytoplasm; exon-exon junction complex; catalytic step 2 spliceosome; nuclear speck	RNA binding; poly(A) RNA binding; protein binding		Multiple_Complex	0
TC0100000228.mm.2	Rufy2	RUN and FYVE domain-containing 2	-0.1925	-0.1125	0.9175	0.117499	0.317499	0.607499	0.5075	0.4375	-0.172501	-0.1625	0.0374994	0.2975	0.4775	0.6875	0.817499	0.6375	Multiple_Complex	70432		nucleus	metal ion binding		Multiple_Complex	0
TC1600001643.mm.2	Rnf32	ring finger protein 32	-0.497499	-0.1575	-1.7375	-0.5175	0.0924997	-0.1775	0.1525	-0.1775	0.2325	-0.2975	0.4925	-0.4275	0.0524998	0.212501	-0.00749969	-0.1975	Multiple_Complex	56874	biological_process	cytoplasm; endosome; aggresome	zinc ion binding; metal ion binding; molecular_function		Multiple_Complex	0
TC1500001347.mm.2	Ccnk	cyclin K	0.255	0.545	0.405001	-0.195	-1.125	-0.575	-0.474999	-0.504999	-0.825	0.475	0.375	-0.0249996	-0.315	-0.474999	-0.535	-0.995	Multiple_Complex	12454	regulation of cyclin-dependent protein serine/threonine kinase activity; in utero embryonic development; transcription, DNA-templated; regulation of transcription, DNA-templated; protein phosphorylation; cellular response to DNA damage stimulus; cell cycle; mitotic nuclear division; negative regulation by host of viral genome replication; positive regulation of cyclin-dependent protein serine/thr…	cyclin-dependent protein kinase holoenzyme complex; cyclin K-CDK12 complex; cyclin K-CDK13 complex; nucleus	cyclin-dependent protein serine/threonine kinase activity; RNA polymerase II carboxy-terminal domain kinase activity; cyclin-dependent protein serine/threonine kinase regulator activity; protein kinase binding; protein binding		Multiple_Complex	0
TC1000002313.mm.2	Crhr1	corticotropin releasing hormone receptor 1	0.51	0.66	1.32	0.63	0.55	1.21	0.54	0.23	-0.32	0.02	-0.36	0.66	0.78	0.67	0.7	0.81	Multiple_Complex	12921		endosome; multivesicular body; trans-Golgi network; cytosol; plasma membrane; membrane; integral component of membrane; dendrite; intrinsic component of plasma membrane; vesicle; neuronal cell body; apical part of cell	G-protein alpha-subunit binding; signal transducer activity; transmembrane signaling receptor activity; G-protein coupled receptor activity; corticotrophin-releasing factor receptor activity; protein complex binding; peptide binding; corticotropin-releasing hormone receptor activity; corticotropin-releasing hormone binding; protein binding	GPCRDB_Class_B_Secretin-like; Smooth_muscle_contraction	Multiple_Complex	0
TC1500000797.mm.2	Tmem132d	transmembrane protein 132D	0.527499	0.2575	0.897499	0.557499	0.0374994	0.0874996	0.1675	0.117499	-0.432501	-0.0125008	-0.0525007	0.497499	0.477499	0.4175	0.407499	-0.0725012	Multiple_Complex	243274	negative regulation of phosphatase activity	membrane; integral component of membrane; cellular_component	molecular_function; protein binding		Multiple_Complex	0
TC1000002288.mm.2	Ptprk	protein tyrosine phosphatase, receptor type, K	-0.687499	-0.5975	-2.4675	-0.317499	0.1525	-0.157499	0.0125008	-0.107499	0.272501	-0.117499	-0.1375	-0.017499	0.102501	0.2425	0.1125	0.4525	Multiple_Complex	19272	protein dephosphorylation; cell adhesion; signal transduction; transforming growth factor beta receptor signaling pathway; negative regulation of cell proliferation; negative regulation of keratinocyte proliferation; dephosphorylation; cell migration; negative regulation of cell migration; neuron projection development; protein localization to cell surface; cellular response to reactive oxygen sp…	photoreceptor outer segment; cell-cell junction; cell surface; membrane; integral component of membrane; axon; dendrite; leading edge membrane; neuronal cell body	phosphoprotein phosphatase activity; protein tyrosine phosphatase activity; beta-catenin binding; hydrolase activity; phosphatase activity; protein kinase binding; gamma-catenin binding		Multiple_Complex	0
TC0200003269.mm.2	Hdac5; Mir8101	histone deacetylase 5; microRNA 8101	0.327499	-0.2825	-0.4725	0.3575	0.237499	0.7675	0.4375	0.8575	-0.0225	-0.2825	-0.0225	0.327499	0.5075	0.8475	0.8375	0.8175	Multiple_Complex	15184; 102465892				Cell_Cycle_KEGG	Multiple_Complex	0
TC1500001279.mm.2	Hipk2	homeodomain interacting protein kinase 2	-0.315001	0.0249996	-0.795	0.145	-0.675	-0.395	-0.965	-0.275001	0.0149994	0.134999	-0.105	-0.0450001	-0.345	-0.405001	-0.475	-1.145	Multiple_Complex	15258		nucleus; cytoplasm; nuclear body; PML body; RNA polymerase II transcription factor complex			Multiple_Complex	0
TC0200004196.mm.2	2023-09-04	septin 4	-2.1525	-1.4725	-1.0925	-0.3525	0.717499	-0.6125	0.3475	-0.00250053	0.0674992	0.157499	1.2675	-1.4925	-0.672501	-0.212501	-0.7025	0.487499	Multiple_Complex	18952			nucleotide binding; GTP binding; protein binding		Multiple_Complex	0
TC1100003935.mm.2	Qtrtd1	queuine tRNA-ribosyltransferase domain containing 1	-0.222498	-0.182499	0.137501	-0.212498	-1.3625	-1.0425	-1.3725	-1.1825	-0.0124989	0.0175018	-0.112499	0.107502	-1.1925	-1.1225	-1.2425	-0.972498	Multiple_Complex	106248	tRNA modification; tRNA processing; queuosine biosynthetic process	cytoplasm; mitochondrion	protein binding; zinc ion binding; queuine tRNA-ribosyltransferase activity; transferase activity; transferase activity, transferring glycosyl groups; metal ion binding		Multiple_Complex	0
TC0800001926.mm.2	Psph	phosphoserine phosphatase	0.335	0.755	-0.105	0.925	0.335	0.545	0.555	0.535	-0.375	-0.205	-0.224999	0.805	1.105	0.955	0.755	0.935	Multiple_Complex	100678	L-serine metabolic process; L-serine biosynthetic process; metabolic process; cellular amino acid biosynthetic process; dephosphorylation; response to mechanical stimulus; response to nutrient levels; response to testosterone; protein dephosphorylation	cytoplasm; neuron projection	magnesium ion binding; phosphoserine phosphatase activity; calcium ion binding; hydrolase activity; phosphatase activity; protein homodimerization activity; metal ion binding		Multiple_Complex	0
TC0300000951.mm.2	Rps21	ribosomal protein S21	-0.0550003	0.105	-0.085	0.174999	0.585	0.835	0.514999	0.554999	0.325	-0.195001	-0.325001	0.195	0.684999	0.825	1.115	0.665	Multiple_Complex	66481	endonucleolytic cleavage in ITS1 to separate SSU-rRNA from 5.8S rRNA and LSU-rRNA from tricistronic rRNA transcript (SSU-rRNA, 5.8S rRNA, LSU-rRNA); endonucleolytic cleavage to generate mature 3'-end of SSU-rRNA from (SSU-rRNA, 5.8S rRNA, LSU-rRNA); translation; ribosomal small subunit biogenesis; translational elongation	intracellular; cytoplasm; ribosome; small ribosomal subunit; cytosolic small ribosomal subunit; ribonucleoprotein complex	structural constituent of ribosome; poly(A) RNA binding; protein N-terminus binding; ribosome binding	Ribosomal_Proteins	Multiple_Complex	0
TC0500002007.mm.2	Cdk16	cyclin-dependent kinase 16	0.4275	0.1675	-0.1825	0.5975	0.4075	0.667501	0.3275	1.2975	-0.2225	-0.00249958	-0.2325	0.4575	0.6475	0.7075	0.2875	0.7175	Multiple_Complex	18555	protein phosphorylation; exocytosis; spermatogenesis; phosphorylation; cell differentiation; growth hormone secretion; neuron projection development; regulation of insulin secretion involved in cellular response to glucose stimulus; regulation of cell cycle		nucleotide binding; protein kinase activity; protein serine/threonine kinase activity; cyclin-dependent protein serine/threonine kinase activity; ATP binding; kinase activity; transferase activity; protein binding		Multiple_Complex	0
TC1300001471.mm.2	Ank3	ankyrin 3, epithelial	-0.475	-0.445	-0.505	-0.195	-0.505	-0.545	-0.585	-0.685	0.00500011	-0.205	0.265	-0.0649996	-0.835	-0.625	-0.305	0.125	Multiple_Complex	11735					Multiple_Complex	0
TC0300000627.mm.2	Tada2b	transcriptional adaptor 2B	0.155	0.0449991	-0.665001	0.894999	0.105	0.974999	-0.0650005	1.135	-0.675001	0.224999	-0.0250006	0.474999	0.834999	0.695	0.884999	0.834999	Coding	231151	chromatin remodeling; regulation of transcription from RNA polymerase II promoter; positive regulation of histone acetylation; histone acetylation; biological_process	STAGA complex; SAGA-type complex; nucleus	chromatin binding; transcription factor activity, sequence-specific DNA binding; transcription coactivator activity; histone acetyltransferase activity; protein binding; DNA binding; zinc ion binding		Coding	0
TC0900001402.mm.2	Fabp5	fatty acid binding protein 5, epidermal	0.530001	0.0500002	-0.0499992	0.31	0.780001	0.04	0.72	1.18	-0.04	-0.12	0.0200005	0.14	0.56	0.58	0.13	0.25	Multiple_Complex	16592	glucose metabolic process; lipid metabolic process; phosphatidylcholine biosynthetic process; transport; glucose transport	cytoplasm; extracellular exosome	transporter activity; fatty acid binding; lipid binding; protein binding		Multiple_Complex	0
TC0800001097.mm.2	Mplkip	M-phase specific PLK1 intereacting protein	-0.36	-0.849999	-0.559999	-0.36	-0.36	-0.769999	-0.259999	-0.98	0.1	-0.32	0.530001	-0.309999	-1.07	-0.679999	-0.679999	0.150001	Multiple_Complex	66308	cell cycle; mitotic nuclear division; cell division; biological_process	nucleus; nucleoplasm; cytoplasm; Golgi apparatus; centrosome; cytoskeleton; midbody; microtubule organizing center; cellular_component	molecular_function		Multiple_Complex	0
TC0X00000214.mm.2	Apoe	apolipoprotein E	-0.085001	-0.525001	-0.0350008	0.0849991	0.664999	0.615	1.025	0.294999	0.124999	-0.0350008	-0.0950003	0.00499916	0.605	0.744999	0.695	0.764999	Coding	11816				Statin_Pathway_PharmGKB	Coding	0
TC0400002876.mm.2	Rplp2; Snora52	ribosomal protein, large P2; small nucleolar RNA, H/ACA box 52	-0.33	-0.209999	0.26	0.31	0.5	0.38	0.48	0.120001	0.190001	-0.32	0.0300007	0.1	0.700001	0.59	0.200001	1.04	Multiple_Complex	67186; 100217419	translational elongation	intracellular; ribosome; focal adhesion; membrane; cytosolic large ribosomal subunit; ribonucleoprotein complex; extracellular exosome	structural constituent of ribosome; molecular_function	Ribosomal_Proteins	Multiple_Complex	0
TC0700001919.mm.2	Fkbp4	FK506 binding protein 4	0.537499	0.3975	0.1275	-0.172501	0.9375	0.8175	0.5875	1.7875	0.2275	-0.3525	0.2775	-0.1525	1.0475	0.7675	0.957499	0.867499	Multiple_Complex	14228	protein peptidyl-prolyl isomerization; protein folding; steroid hormone receptor complex assembly; copper ion transport; embryo implantation; androgen receptor signaling pathway; prostate gland development; negative regulation of microtubule polymerization; protein complex localization; male sex differentiation; reproductive structure development; chaperone-mediated protein folding; negative regu…	nucleus; nucleoplasm; cytoplasm; mitochondrion; endoplasmic reticulum membrane; cytosol; cytoskeleton; microtubule; neuron projection; neuronal cell body; protein complex; axonal growth cone; perinuclear region of cytoplasm; extracellular exosome	peptidyl-prolyl cis-trans isomerase activity; protein binding; ATP binding; GTP binding; FK506 binding; isomerase activity; heat shock protein binding; copper-dependent protein binding; glucocorticoid receptor binding; poly(A) RNA binding; tau protein binding; phosphoprotein binding		Multiple_Complex	0
TC0100001129.mm.2	Eif2s3y	eukaryotic translation initiation factor 2, subunit 3, structural gene Y-linked	-0.320002	-0.420001	-1.92	-0.470001	-0.0500011	0.00999832	-0.0400009	-0.1	0.15	-0.210001	0.23	-0.170001	-0.0100021	-1.90735e-06	0.209999	0.409998	Multiple_Complex	26908	translation; translational initiation; formation of translation preinitiation complex	intracellular	nucleotide binding; translation initiation factor activity; GTPase activity; GTP binding	Translation_Factors	Multiple_Complex	0
TC1200000459.mm.2	Reep3	receptor accessory protein 3	0.65	-0.240001	0.83	0.879999	0.129999	-0.0100002	0.73	0.75	-0.0500002	0.2	-0.200001	0.0499992	1.01	-0.0500002	1.1	0.5	Multiple_Complex	28193	nuclear envelope organization; cell cycle; mitotic nuclear division; mitotic nuclear envelope reassembly; cell division	endoplasmic reticulum; microtubule; membrane; integral component of membrane; cellular_component; endoplasmic reticulum membrane	molecular_function		Multiple_Complex	0
TC0X00000618.mm.2	Rbmx2	RNA binding motif protein, X-linked 2	-0.1875	0.1525	-0.3075	0.252501	0.3425	0.6525	0.8425	0.5725	0.1825	0.2425	-0.0974998	-0.3275	0.7425	0.8025	0.7625	-0.2675	Multiple_Complex	209003	mRNA splicing, via spliceosome; mRNA export from nucleus; biological_process	cellular_component; U2 snRNP; RES complex; precatalytic spliceosome; catalytic step 2 spliceosome	nucleotide binding; nucleic acid binding; RNA binding; poly(A) RNA binding; first spliceosomal transesterification activity; protein binding	mRNA_processing_binding_Reactome	Multiple_Complex	0
TC0400000416.mm.2	Vgll3	vestigial like 3 (Drosophila)	-0.2325	-0.382501	-1.9925	-0.1925	0.287499	0.1275	0.6775	0.00749969	0.1475	0.3775	0.3975	-0.922501	0.3075	-0.132501	0.1575	0.6475	Multiple_Complex	73569	transcription, DNA-templated; regulation of transcription, DNA-templated; biological_process	nucleus; cellular_component	protein C-terminus binding		Multiple_Complex	0
TC0800002188.mm.2	2900055J20Rik	RIKEN cDNA 2900055J20 gene	-0.235001	-0.0349998	2.115	0.615	-0.085	0.295	0.105	0.405	0.0349998	-0.365001	-0.135	0.465	0.174999	-0.425	0.174999	0.545	Multiple_Complex	73001	biological_process	cellular_component; membrane; integral component of membrane	molecular_function		Multiple_Complex	0
TC1100002699.mm.2	Gm765	predicted gene 765	-0.905	-0.665	-0.765	-0.735	-0.355	-0.295	-0.545	-0.0950003	0.395	-0.265	0.305	-0.434999	-0.535	-0.245	-0.255	0.0950003	Coding	330390	biological_process	cellular_component	molecular_function		Coding	0
TC1100001777.mm.2	Prss23	protease, serine 23	0.71	0.86	0.32	0.59	0.2	0.54	-0.29	0.139999	-0.14	0.28	-0.41	0.27	0	0.0799999	-0.0100002	-0.2	Coding	76453	proteolysis; biological_process	extracellular region; nucleus; extracellular exosome; cellular_component	serine-type endopeptidase activity; peptidase activity; serine-type peptidase activity; hydrolase activity; molecular_function		Coding	0
TC1500001089.mm.2	Magi3	membrane associated guanylate kinase, WW and PDZ domain containing 3	-0.0525007	0.5075	-3.2425	0.0274992	0.157499	0.677499	0.187499	0.647499	0.277499	-0.192501	-0.312501	0.227499	0.717499	0.357499	0.0374994	-0.272501	Multiple_Complex	99470	signal transduction; positive regulation of JUN kinase activity; regulation of JNK cascade; phosphorylation	nucleus; plasma membrane; cell-cell junction; bicellular tight junction; membrane; cell junction	nucleotide binding; frizzled binding; protein binding; ATP binding; protein complex scaffold; kinase activity		Multiple_Complex	0
TC1200002108.mm.2	Chuk	conserved helix-loop-helix ubiquitous kinase	0.0274997	0.3675	-0.0525002	0.2875	0.5475	0.7375	0.5275	0.2575	0.3375	-0.2525	-0.1425	0.0574999	0.4975	0.5775	0.5875	0.6575	Multiple_Complex	12675		nucleus; nucleoplasm; cytoplasm; cytosol; IkappaB kinase complex; cytoplasmic side of plasma membrane; CD40 receptor complex; intracellular membrane-bounded organelle		Apoptosis	Multiple_Complex	0
TC0900002455.mm.2	Git1	G protein-coupled receptor kinase-interactor 1	0.48	0.61	-9.53674e-07	0.0199995	0.669999	0.41	1.06	0.61	-0.23	0.119999	-0.290001	0.4	0.74	0.86	0.749999	0.459999	Multiple_Complex	216963	immunological synapse formation; regulation of G-protein coupled receptor protein signaling pathway; regulation of cytokinesis; positive regulation of GTPase activity; ephrin receptor signaling pathway; dendritic spine development	cytoplasm; focal adhesion; membrane; aggresome; neuron projection; synapse; cytosol	GTPase activator activity; protein binding; small GTPase binding; protein complex binding; protein homodimerization activity; metal ion binding		Multiple_Complex	0
TC1100003986.mm.2	Adgrl3	adhesion G protein-coupled receptor L3	-0.00249958	-0.0824995	0.4475	0.0974998	0.4775	0.7475	0.0875006	0.877501	-0.2125	-0.3925	-0.0824995	0.6875	0.2475	-0.0124998	0.0775003	0.3575	Multiple_Complex	319387					Multiple_Complex	0
TC0100000103.mm.2	Gaa	glucosidase, alpha, acid	0.5725	0.6825	0.8025	0.1525	0.6325	0.7325	1.1025	1.9725	-0.2375	0.2425	-0.00749969	0.00250053	1.2725	1.0225	1.0325	0.8225	Multiple_Complex	14387		lysosome; lysosomal membrane; membrane; extracellular exosome; integral component of membrane	catalytic activity; hydrolase activity, hydrolyzing O-glycosyl compounds; alpha-1,4-glucosidase activity; hydrolase activity; hydrolase activity, acting on glycosyl bonds; carbohydrate binding; maltose alpha-glucosidase activity		Multiple_Complex	0
TC1600000168.mm.2	Vgf	VGF nerve growth factor inducible	0.2125	0.5125	-0.1975	0.6925	0.4025	0.582499	0.6025	0.4225	0.2925	-0.1675	-0.2875	0.162499	1.0125	0.4425	0.5225	0.2125	Multiple_Complex	381677	ovarian follicle development; response to dietary excess; generation of precursor metabolites and energy; response to cold; sexual reproduction; insulin secretion; response to insulin; glucose homeostasis; penile erection; regulation of synaptic plasticity; regulation of neuronal synaptic plasticity; response to cAMP	extracellular region; extracellular space; secretory granule membrane; cytoplasmic vesicle; neuron projection; neuronal cell body	neuropeptide hormone activity		Multiple_Complex	0
TC1100000887.mm.2	Pold3	polymerase (DNA-directed), delta 3, accessory subunit	-0.59	0.17	-0.29	-0.36	0.58	0.530001	0.81	0.570001	-0.0900002	-0.55	0.690001	-0.0500002	0.24	0.16	0.63	0.610001	Multiple_Complex	67967	DNA replication; DNA-dependent DNA replication; nucleotide-excision repair, DNA gap filling; DNA biosynthetic process	nucleus; nucleoplasm; mitochondrion	DNA-directed DNA polymerase activity; transferase activity; nucleotidyltransferase activity; protein binding	DNA_replication_Reactome	Multiple_Complex	0
TC0600003168.mm.2	Ppox	protoporphyrinogen oxidase	0.4675	0.6675	0.3475	0.5275	-0.0425	0.1775	0.1875	0.3775	0.0374999	0.1775	-0.4425	0.2275	0.4375	-0.2325	-0.1525	0.2175	Multiple_Complex	19044	porphyrin-containing compound biosynthetic process; heme biosynthetic process; protoporphyrinogen IX metabolic process; oxidation-reduction process; protoporphyrinogen IX biosynthetic process; response to drug	mitochondrion; mitochondrial inner membrane; membrane; intrinsic component of mitochondrial inner membrane; integral component of mitochondrial inner membrane; mitochondrial membrane	oxygen-dependent protoporphyrinogen oxidase activity; oxidoreductase activity	Heme_Biosynthesis	Multiple_Complex	0
TC0400001338.mm.2	Lmtk2	lemur tyrosine kinase 2	0.467501	0.3675	0.4875	0.547501	0.4575	0.967501	0.4175	1.1075	-0.00249958	-0.1525	-0.1025	0.257501	1.1475	0.9975	0.877501	0.7875	Multiple_Complex	231876	receptor recycling; protein phosphorylation; nervous system development; axon guidance; phosphorylation; peptidyl-serine phosphorylation; peptidyl-threonine phosphorylation; endocytic recycling; transferrin transport; negative regulation of catalytic activity; early endosome to late endosome transport; protein autophosphorylation; neurotrophin TRK receptor signaling pathway	cytoplasm; early endosome; Golgi apparatus; membrane; integral component of membrane; perinuclear region of cytoplasm; recycling endosome	nucleotide binding; protein kinase activity; protein serine/threonine kinase activity; protein phosphatase inhibitor activity; ATP binding; kinase activity; transferase activity; myosin VI binding; protein binding		Multiple_Complex	0
TC1200000588.mm.2	Mon1a	MON1 homolog A (yeast)	0.44	0.339999	0.809999	0.289999	0.169999	0.44	0.079999	0.0299997	-0.120001	0.00999928	-0.150001	0.259999	0.639999	0.44	0.73	0.369999	Coding	72825	cellular iron ion homeostasis; protein secretion; protein transport; vesicle-mediated transport	cell	molecular_function		Coding	0
TC0600003337.mm.2	Epc1; Mir1893	enhancer of polycomb homolog 1 (Drosophila); microRNA 1893	0.3875	-0.0824995	-1.0725	-0.4325	-0.2925	-0.3025	-0.0725002	1.5775	-0.3025	0.2675	0.3875	-0.3525	-0.5625	-0.2525	-0.7725	-0.8425	Multiple_Complex	13831; 100316773		nucleus; nucleoplasm; nuclear membrane; Piccolo NuA4 histone acetyltransferase complex; NuA4 histone acetyltransferase complex	histone acetyltransferase activity; protein binding		Multiple_Complex	0
TC1600002061.mm.2	Zfp626	zinc finger protein 626	-0.402499	-0.622499	-0.362499	-0.162499	-0.702499	-0.652499	-0.6325	-0.8525	-0.00249958	0.0574999	0.0675001	-0.122499	-0.7925	-0.612499	-0.782499	-0.402499	Coding	71163	regulation of transcription, DNA-templated	cellular_component	nucleic acid binding; transcription factor activity, sequence-specific DNA binding; metal ion binding		Coding	0
TC1300001098.mm.2	Rpl12; Snora65	ribosomal protein L12; small nucleolar RNA, H/ACA box 65	0.304999	0.575	-0.115001	0.465	0.785	0.855	0.835	0.495	-0.295	0.554999	-0.505	0.245	0.925	0.505	0.865	0.705	Multiple_Complex	269261; 104367	translation; ribosomal large subunit assembly	nucleus; nucleolus; cytoplasm; ribosome; focal adhesion; membrane; cytosolic large ribosomal subunit; ribonucleoprotein complex; extracellular exosome; small nucleolar ribonucleoprotein complex	RNA binding; structural constituent of ribosome; protein binding; poly(A) RNA binding; rRNA binding	Ribosomal_Proteins; mRNA_processing_binding_Reactome	Multiple_Complex	0
TC0900000370.mm.2	Wdr60	WD repeat domain 60	0.1225	0.1225	-0.1275	0.0725002	0.792501	0.6325	1.2825	0.5525	0.0825005	0.0124998	0.2625	-0.3575	0.6625	0.8125	0.4525	0.7725	Coding	217935	cell projection organization; biological_process	extracellular space; cilium; cell projection; extracellular exosome	molecular_function		Coding	0
TC0500002642.mm.2	Srcin1	SRC kinase signaling inhibitor 1	0.3575	0.6175	0.127501	1.0975	-0.0124998	0.3475	0.1475	0.127501	-0.1225	0.3275	-0.3025	0.0974998	0.5375	0.4975	-0.0124998	0.757501	Multiple_Complex	56013	exocytosis; negative regulation of cell adhesion; regulation of cell migration; substrate adhesion-dependent cell spreading; negative regulation of protein secretion; regulation of dendritic spine morphogenesis; positive regulation of protein tyrosine kinase activity; negative regulation of protein tyrosine kinase activity	cytoplasm; cytoskeleton; plasma membrane; focal adhesion; postsynaptic density; actin cytoskeleton; membrane; lamellipodium; cell junction; filopodium; axon; dendrite; cell projection; neuron projection; neuronal cell body; synapse; postsynaptic membrane; neuronal postsynaptic density	protein binding; protein kinase binding; protein domain specific binding		Multiple_Complex	0
TC0300002358.mm.2	Rpl8	ribosomal protein L8	-0.68	-0.32	-0.93	-0.59	-0.22	-0.22	-0.1	-0.55	0.440001	-0.309999	0.46	-0.59	-0.7	-0.38	-0.19	-0.32	Coding	26961	translation; cytoplasmic translation	intracellular; nucleolus; cytoplasm; ribosome; focal adhesion; large ribosomal subunit; membrane; cytosolic large ribosomal subunit; ribonucleoprotein complex	RNA binding; structural constituent of ribosome; protein binding; rRNA binding; poly(A) RNA binding		Coding	0
TC0900000214.mm.2	Atf3	activating transcription factor 3	0.4725	0.4725	0.8825	0.4625	0.3825	0.582499	0.0424995	0.4625	0.0725002	-0.257501	-0.2275	0.412499	0.9625	0.5425	0.2325	0.122499	Multiple_Complex	11910	negative regulation of transcription from RNA polymerase II promoter; gluconeogenesis; transcription, DNA-templated; regulation of transcription, DNA-templated; regulation of transcription from RNA polymerase II promoter; positive regulation of cell proliferation; positive regulation of gene expression; endoplasmic reticulum unfolded protein response; cellular response to amino acid starvation; s…	nucleus; nucleolus; CHOP-ATF3 complex	transcription regulatory region sequence-specific DNA binding; RNA polymerase II regulatory region sequence-specific DNA binding; RNA polymerase II core promoter proximal region sequence-specific DNA binding; transcriptional repressor activity, RNA polymerase II core promoter proximal region sequence-specific binding; DNA binding; transcription factor activity, sequence-specific DNA binding; iden…	Smooth_muscle_contraction	Multiple_Complex	0
TC0200005481.mm.2	Hltf	helicase-like transcription factor	0.00749969	-0.0625	-0.3225	0.0275002	-0.6325	-0.3825	-0.6325	-0.5925	-0.00249958	0.0174999	0.1175	-0.1325	-0.9125	-1.0125	-0.7725	-1.2125	Multiple_Complex	20585	transcription, DNA-templated; regulation of transcription from RNA polymerase II promoter; metabolic process; chromatin modification; positive regulation of transcription from RNA polymerase II promoter; protein polyubiquitination; postreplication repair; transcription from RNA polymerase II promoter; protein ubiquitination	nucleus; nucleoplasm; cytoplasm; membrane; nucleolus			Multiple_Complex	0
TC1200001010.mm.2	Gm3500	predicted gene 3500	-0.6725	-0.8225	-1.3125	-0.1825	0.1375	0.4475	0.2475	-0.8325	0.0174999	-0.2725	0.2175	0.0375004	-0.3625	0.2675	0.2375	0.6875	Multiple_Complex	100041678	biological_process	cellular_component	molecular_function; protein binding		Multiple_Complex	0
TC1700000255.mm.2	Gbf1	golgi-specific brefeldin A-resistance factor 1	0.139999	0.169999	0.399999	0.239999	0.779999	0.619999	0.939999	1.06	0.249999	-0.450001	-0.0100012	0.209999	0.529999	0.669998	0.469999	0.629999	Multiple_Complex	107338					Multiple_Complex	0
TC0X00002171.mm.2	Hint1	histidine triad nucleotide binding protein 1	0.255	-0.0550003	1.635	0.465	0.525	0.415	0.335	0.635	-0.195	-0.0649996	0.165	0.0950003	0.395	0.775	0.795	0.635	Coding	15254	transcription, DNA-templated; regulation of transcription, DNA-templated; apoptotic process; purine ribonucleotide catabolic process; positive regulation of calcium-mediated signaling; intrinsic apoptotic signaling pathway by p53 class mediator	histone deacetylase complex; intracellular; nucleus; cytoplasm; plasma membrane; extracellular exosome; membrane; integral component of membrane	nucleotide binding; catalytic activity; GPI-anchor transamidase activity; hydrolase activity; coenzyme F390-A hydrolase activity; coenzyme F390-G hydrolase activity		Coding	0
TC1300000176.mm.2	C1qa	complement component 1, q subcomponent, alpha polypeptide	-0.04	-0.110001	-0.0600004	-0.35	-1.04	-0.77	-1.24	-0.56	0.0100002	0.26	0.3	-0.57	-0.58	-1.29	-0.83	-0.72	Coding	12259	immune system process; complement activation, classical pathway; innate immune response	extracellular region; collagen trimer; extracellular exosome	protein binding	Complement_Activation_Classical	Coding	0
TC1500001127.mm.2	Rpl35a	ribosomal protein L35A	0.3325	-0.1675	0.152499	0.2225	-0.317501	-0.767501	-0.667501	-0.9475	-0.00750065	0.0124998	0.0524998	-0.0575008	-0.5375	-0.687501	-0.797501	-0.0675011	Multiple_Complex	57808	rRNA processing; translation; ribosomal large subunit biogenesis; cytoplasmic translation	intracellular; mitochondrion; ribosome; membrane; cytosolic large ribosomal subunit; ribonucleoprotein complex; extracellular exosome	structural constituent of ribosome; poly(A) RNA binding; tRNA binding	Ribosomal_Proteins	Multiple_Complex	0
TC0200005101.mm.2	Lrp1b	low density lipoprotein-related protein 1B (deleted in tumors)	-0.3875	-0.117499	-2.0275	-0.0774994	0.1525	0.2425	0.2225	-0.6075	0.502501	-0.4875	0.3225	-0.3375	-0.5975	-0.0774994	0.212501	0.3925	Multiple_Complex	94217	in utero embryonic development; endocytosis; receptor-mediated endocytosis	membrane; integral component of membrane; receptor complex	low-density lipoprotein receptor activity; calcium ion binding; protein binding; low-density lipoprotein particle receptor binding		Multiple_Complex	0
TC0X00001380.mm.2	Ccdc28b	coiled coil domain containing 28B	0.435	0.215	-1.325	0.455	0.915	0.925	1.315	0.505	-0.385	0.175	0.0950003	0.115	0.805	0.475	0.615	0.685	Multiple_Complex	66264	cell projection organization; cilium assembly	cytoplasm; centrosome; cytoskeleton; microtubule organizing center	molecular_function; protein binding		Multiple_Complex	0
TC0700000228.mm.2	Sgpp2	sphingosine-1-phosphate phosphotase 2	0.525	0.264999	0.275	0.465	-0.425	-0.315001	-0.565001	-0.865	0.125	-0.265	-0.0450001	0.184999	-0.575	-0.845	-0.865	-0.425	Coding	433323	sphingosine metabolic process; dephosphorylation; protein dephosphorylation	endoplasmic reticulum; membrane; integral component of membrane; endoplasmic reticulum membrane	protein tyrosine/serine/threonine phosphatase activity; protein tyrosine/threonine phosphatase activity; JUN kinase phosphatase activity; phosphohistidine phosphatase activity; inositol bisphosphate phosphatase activity; hydrolase activity; MAP kinase tyrosine/serine/threonine phosphatase activity; inositol-1,3,4-trisphosphate 4-phosphatase activity; NADP phosphatase activity; transmembrane recep…		Coding	0
TC0300000675.mm.2	Gm10778	predicted gene 10778	-0.1575	-0.587501	2.8425	-0.0375004	-0.4375	-0.2775	-0.3275	-0.6475	0.1025	-0.3975	0.122499	0.1725	-0.377501	0.0424995	-0.0475006	0.412499	Coding	100233208	regulation of transcription, DNA-templated	intracellular	nucleic acid binding; metal ion binding		Coding	0
TC0400000411.mm.2	Fam175a	family with sequence similarity 175, member A	1.5675	1.1675	-2.1025	0.1675	1.2675	-0.2425	1.4875	1.0975	-1.6225	0.5275	0.0774994	1.0175	0.747499	1.3475	1.4075	-0.3025	Multiple_Complex	70681	DNA repair; double-strand break repair; cellular response to DNA damage stimulus; response to ionizing radiation; chromatin modification; G2 DNA damage checkpoint; positive regulation of DNA repair	nucleus; BRCA1-A complex	polyubiquitin binding; protein binding		Multiple_Complex	0
TC0600000233.mm.2	D630045J12Rik	RIKEN cDNA D630045J12 gene	-0.0625	-0.0324993	-0.3825	-0.192499	-0.2125	-0.412499	-0.612499	0.137501	-0.3925	0.507501	-0.0424995	-0.0724993	-0.572499	-0.452499	-0.702499	-0.8025	Multiple_Complex	330286	biological_process	membrane; integral component of membrane; cellular_component	molecular_function		Multiple_Complex	0
TC0500002676.mm.2	Muc3a; A630081J09Rik	mucin 3A, cell surface associated [Source:MGI Symbol;Acc:MGI:3588263]; RIKEN cDNA A630081J09 gene	0.162499	0.2325	-0.297501	0.3225	0.7625	0.702499	0.5725	0.4825	-0.3475	0.3325	-0.1775	0.1925	0.6025	0.5225	0.5225	0.242499	Coding		biological_process	cellular_component; membrane; integral component of membrane	molecular_function		Coding	0
TC0800000010.mm.2	Rxfp1	relaxin/insulin-like family peptide receptor 1	0.325	0.395	0.195	0.395	1.045	0.714999	0.865	1.475	0.125	-0.345	-0.0350008	0.254999	1.005	0.964999	0.705	0.794999	Multiple_Complex	381489	signal transduction; G-protein coupled receptor signaling pathway; adenylate cyclase-modulating G-protein coupled receptor signaling pathway; adenylate cyclase-activating G-protein coupled receptor signaling pathway; parturition; cell differentiation; extracellular matrix organization; lung connective tissue development; nipple morphogenesis	plasma membrane; membrane; integral component of membrane	signal transducer activity; G-protein coupled receptor activity; hormone binding; metal ion binding		Multiple_Complex	0
TC0100001944.mm.2	Rasgrp3	RAS, guanyl releasing protein 3	0.455	0.815	0.254999	0.395	0.785	1.135	0.745	0.545	-0.505	0.615	-0.595	0.485	1.205	1.125	1.255	0.625	Coding	240168	Ras protein signal transduction; regulation of GTPase activity; positive regulation of GTPase activity; small GTPase mediated signal transduction; intracellular signal transduction	cytoplasm; guanyl-nucleotide exchange factor complex; perinuclear region of cytoplasm; cytosol; plasma membrane	Ras guanyl-nucleotide exchange factor activity; GTPase activator activity; Ras GTPase binding; kinase binding; guanyl-nucleotide exchange factor activity; calcium ion binding; metal ion binding; protein binding		Coding	0
TC1700001075.mm.2	Ppp1r1b	protein phosphatase 1, regulatory (inhibitor) subunit 1B	-0.22	-0.2	-0.23	0.0900002	-0.320001	-0.570001	-0.77	-1.19	0.0699997	0.19	-0.0799999	-0.18	-0.820001	-0.650001	-0.650001	0.12	Multiple_Complex	19049	response to amphetamine; transcription, DNA-templated; negative regulation of protein kinase activity; signal transduction; negative regulation of female receptivity; visual learning; intracellular signal transduction	nucleus; cytoplasm; neuronal cell body	protein phosphatase inhibitor activity; protein serine/threonine phosphatase inhibitor activity; D1 dopamine receptor binding; D2 dopamine receptor binding; D3 dopamine receptor binding; D4 dopamine receptor binding; D5 dopamine receptor binding; protein binding		Multiple_Complex	0
TC1900000763.mm.2	Cdh8	cadherin 8	0.235	0.215	0.245	0.365	0.395	0.724999	0.425	-0.245	-0.0550003	-0.0450001	-0.215	0.315	0.495	0.594999	0.514999	0.405	Multiple_Complex	12564	cell adhesion; homophilic cell adhesion via plasma membrane adhesion molecules; synaptic transmission; response to cold; synaptic transmission, glutamatergic	plasma membrane; membrane; integral component of membrane; synaptic cleft; axon terminus	calcium ion binding; metal ion binding		Multiple_Complex	0
TC0200001940.mm.2	1810037I17Rik	RIKEN cDNA 1810037I17 gene	-0.0125008	-0.2025	-0.2925	-0.1025	-0.5325	-0.5325	-0.752501	-0.1825	-0.1925	-0.00250053	0.117499	0.0774994	-0.0225	-0.0725002	-0.0225	-0.2325	Coding	67704	biological_process	membrane; integral component of membrane; cellular_component	molecular_function		Coding	0
TC1800001017.mm.2	Gnpat	glyceronephosphate O-acyltransferase	0.267501	-0.112499	0.507501	-0.742499	-0.572499	-0.6325	0.4175	-0.2225	-0.732499	0.637501	0.6975	-0.602499	-0.612499	-0.7525	-0.362499	-0.732499	Multiple_Complex	14712	synapse assembly; metabolic process; ether lipid biosynthetic process; cerebellum morphogenesis; paranodal junction assembly; myelination; cellular lipid metabolic process; membrane organization; glycerophospholipid metabolic process; response to nutrient; response to drug; response to starvation; response to fatty acid	mitochondrion; peroxisome; peroxisomal membrane; peroxisomal matrix; membrane	catalytic activity; receptor binding; protein binding; O-acyltransferase activity; glycerone-phosphate O-acyltransferase activity; palmitoyl-CoA hydrolase activity; transferase activity; transferase activity, transferring acyl groups		Multiple_Complex	0
TC0700000826.mm.2	Spock3	sparc/osteonectin, cwcv and kazal-like domains proteoglycan 3	0.387501	-0.1825	0.517501	-0.5025	0.0575008	0.3275	0.6575	1.0975	-0.0924997	-0.102499	0.337501	-0.1425	0.3275	0.477501	0.127501	0.1575	Multiple_Complex	72902	signal transduction; negative regulation of peptidase activity; negative regulation of endopeptidase activity; peptide cross-linking via chondroitin 4-sulfate glycosaminoglycan	extracellular region; proteinaceous extracellular matrix; extracellular space; extracellular matrix	enzyme inhibitor activity; calcium ion binding; glycosaminoglycan binding; metalloendopeptidase inhibitor activity; peptidase inhibitor activity		Multiple_Complex	0
TC0900000892.mm.2	Adam23	a disintegrin and metallopeptidase domain 23	0.3925	0.4625	1.5825	0.2325	0.2225	0.5725	0.3325	0.662499	0.0625	-0.1875	-0.1975	0.3225	0.6325	0.6025	0.3125	0.3825	Multiple_Complex	23792	proteolysis; cell adhesion	extracellular region; plasma membrane; membrane; integral component of membrane	metalloendopeptidase activity; protein binding; metallopeptidase activity; zinc ion binding		Multiple_Complex	0
TC0900000176.mm.2	Lnx2	ligand of numb-protein X 2	-0.0150003	-0.0349998	-0.685	-0.225	-0.685	-1.085	-1.015	-0.685	0.125	0.115	0.0550003	-0.295	-0.745	-0.995	-0.865	-0.795	Multiple_Complex	140887	protein homooligomerization	cellular_component	protein binding; zinc ion binding; PDZ domain binding; metal ion binding		Multiple_Complex	0
TC0200005467.mm.2	Cflar	CASP8 and FADD-like apoptosis regulator	-0.925	-1.245	-0.145	-0.335	-0.135	-0.765	0.00500011	-0.705	-0.235	0.145	0.795	-0.705	-0.855	-0.615	-0.485	0.315	Multiple_Complex	12633		cytoplasm; death-inducing signaling complex; CD95 death-inducing signaling complex; membrane raft; ripoptosome			Multiple_Complex	0
TC0300002487.mm.2	AI606181	expressed sequence AI606181	-0.205001	-0.565001	-0.195001	0.195	-0.825001	-0.265	-0.805	-0.725	-0.485001	0.155	0.145	0.184999	-0.895	-0.255	-0.0550003	0.0449991	Coding	226118	biological_process	cellular_component	molecular_function		Coding	0
TC0100000609.mm.2	Mettl22	methyltransferase like 22	-0.062499	-0.102499	-0.532499	-0.5125	-1.2025	-1.6325	-1.2325	-1.3325	-0.142499	0.467501	-0.062499	-0.2625	-1.6625	-1.7725	-1.7825	-1.7525	Multiple_Complex	239706	methylation; biological_process	nucleus; cellular_component			Multiple_Complex	0
TC0300000916.mm.2	Hexa	hexosaminidase A	0.625	0.395	0.195	0.845	-0.315001	0.245	-0.085	-0.615	-0.0450001	0.0649996	-0.455	0.434999	0.365	0.0649996	-0.285	-0.625	Coding	15211	skeletal system development; carbohydrate metabolic process; glycosaminoglycan biosynthetic process; ganglioside catabolic process; lysosome organization; sensory perception of sound; locomotory behavior; adult walking behavior; metabolic process; lipid storage; sexual reproduction; glycosaminoglycan metabolic process; myelination; cell morphogenesis involved in neuron differentiation; neuromuscu…	lysosome; membrane; azurophil granule; extracellular exosome	hydrolase activity, hydrolyzing O-glycosyl compounds; beta-N-acetylhexosaminidase activity; acetylglucosaminyltransferase activity; hydrolase activity; hydrolase activity, acting on glycosyl bonds; protein heterodimerization activity		Coding	0
TC0500001459.mm.2	Tmem38b	transmembrane protein 38B	-0.1275	0.0825005	-0.00749969	-0.287499	1.6625	0.3025	1.4025	1.8925	0.272501	0.1225	0.0125003	-0.4075	1.2125	0.2625	0.5325	1.1225	Multiple_Complex	52076	transport; ion transport; potassium ion transport; monovalent inorganic cation transport; potassium ion transmembrane transport; cation transmembrane transport	nucleus; endoplasmic reticulum; membrane; integral component of membrane; endoplasmic reticulum membrane	cation channel activity; potassium channel activity		Multiple_Complex	0
TC1200002122.mm.2	Dvl1	dishevelled, dsh homolog 1 (Drosophila)	0.282499	0.0124998	0.8925	0.112499	0.5225	0.8025	0.872499	1.6225	-0.1875	-0.3575	0.1325	0.412499	0.832499	0.942499	0.7525	0.532499	Multiple_Complex	13542			frizzled binding; protein binding; enzyme binding; protein kinase binding; identical protein binding; Rac GTPase binding	Wnt_Signaling	Multiple_Complex	0
TC0300002728.mm.2	Arrdc3	arrestin domain containing 3	0.2225	0.5925	-0.1175	0.4225	0.4525	0.5125	0.5325	0.5725	0.1925	0.1825	-0.5575	0.1825	0.4325	0.4325	0.1125	0.4325	Multiple_Complex	105171	temperature homeostasis; negative regulation of heat generation; skin development; negative regulation of multicellular organismal metabolic process; positive regulation of ubiquitin-protein transferase activity; fat pad development; positive regulation of adrenergic receptor signaling pathway; negative regulation of locomotion involved in locomotory behavior	cytoplasm; endosome; plasma membrane	beta-3 adrenergic receptor binding; protein binding		Multiple_Complex	0
TC0100000456.mm.2	Chn2	chimerin 2	0.4375	0.5775	0.507501	0.547501	0.377501	0.3475	0.1175	0.297501	-0.1525	0.297501	-0.4625	0.3175	0.547501	0.7075	0.377501	0.127501	Multiple_Complex	69993	signal transduction; intracellular signal transduction; positive regulation of GTPase activity	membrane; synapse; intracellular	GTPase activator activity; metal ion binding; protein binding		Multiple_Complex	0
TC1700001876.mm.2	Zfp81	zinc finger protein 81	0.0149994	0.0649996	-0.0250006	-0.125001	0.584999	0.525	0.865	0.655	-0.0250006	0.0249996	-0.225	0.224999	0.344999	0.544999	0.584999	0.174999	Multiple_Complex	224694	biological_process; regulation of transcription, DNA-templated	cellular_component; intracellular	molecular_function; nucleic acid binding; metal ion binding		Multiple_Complex	0
TC0900001195.mm.2	Hist1h4n	histone cluster 1, H4n	0.267501	0.217501	0.717501	-0.0224991	0.4175	0.8175	0.6575	-0.00249958	-0.1025	0.0575008	-0.162499	0.2075	0.7375	0.3575	0.5275	0.4975	Coding	319161	nucleosome assembly; DNA replication-dependent nucleosome assembly; DNA replication-independent nucleosome assembly; negative regulation of megakaryocyte differentiation; protein heterotetramerization; chromatin silencing at rDNA	nuclear chromosome; nuclear chromosome, telomeric region; nucleosome; nucleus; membrane; protein complex; extracellular exosome; nucleoplasm; chromosome	histone binding; poly(A) RNA binding; protein binding; DNA binding; protein heterodimerization activity		Coding	0
TC1400000946.mm.2	Dcaf10	DDB1 and CUL4 associated factor 10	-0.00499916	-0.205	-0.0649996	-0.344999	-0.714999	-1.025	-1.235	-0.745	-0.0949993	-0.315	0.255	0.155001	-0.915	-0.835	-0.735	-0.554999	Multiple_Complex	242418	biological_process; protein ubiquitination	Cul4-RING E3 ubiquitin ligase complex	molecular_function		Multiple_Complex	0
TC1400000777.mm.2	Dirc2	disrupted in renal carcinoma 2 (human)	0.575001	0.715	0.795	0.485001	0.235001	0.325	0.475	0.295001	-0.204999	0.225	-0.0849996	0.0650005	0.375	0.335001	0.485001	-0.0549994	Coding	224132	transport; biological_process	lysosome; membrane; integral component of membrane; cellular_component; lysosomal membrane	molecular_function		Coding	0
TC0100003099.mm.2	Mgat4c	MGAT4 family, member C	0.2425	0.00250053	2.0725	-0.307499	0.3725	0.9125	1.2525	1.3425	0.142501	-0.00749969	0.672501	-0.807499	0.2825	0.6625	0.132501	0.252501	Multiple_Complex	67569	carbohydrate metabolic process; N-glycan processing; protein N-linked glycosylation via asparagine; post-translational protein modification; protein glycosylation; biological_process	Golgi membrane; Golgi apparatus; membrane; integral component of membrane; cellular_component	alpha-1,3-mannosylglycoprotein 4-beta-N-acetylglucosaminyltransferase activity; transferase activity; transferase activity, transferring glycosyl groups; transferase activity, transferring hexosyl groups; metal ion binding; molecular_function		Multiple_Complex	0
TC1000003104.mm.2	Map2k6	mitogen-activated protein kinase kinase 6	-0.832499	-0.8025	-0.6025	-0.3325	-0.0225	-0.3925	0.0275002	-1.1725	0.427501	-0.3325	0.627501	-0.7225	-1.0325	-0.622499	-0.7225	0.0875006	Multiple_Complex	26399		nucleus; cytoplasm; cytoskeleton; cytosol	nucleotide binding; protein kinase activity; protein serine/threonine kinase activity; MAP kinase kinase activity; protein tyrosine kinase activity; protein binding; ATP binding; kinase activity; transferase activity; protein kinase binding	Integrin-mediated_cell_adhesion_KEGG; MAPK_Cascade	Multiple_Complex	0
TC0X00000801.mm.2	Ppm1k	protein phosphatase 1K (PP2C domain containing)	0.32	0.309999	0.93	-0.0799999	0.440001	0.73	0.700001	1.12	-0.120001	-0.0200005	0.0300007	0.110001	1.2	0.93	1.01	0.610001	Multiple_Complex	243382	protein dephosphorylation	mitochondrion; mitochondrial matrix	catalytic activity; phosphoprotein phosphatase activity; protein serine/threonine phosphatase activity; hydrolase activity; cation binding; metal ion binding; protein binding		Multiple_Complex	0
TC0800001494.mm.2	Hnrnpm	heterogeneous nuclear ribonucleoprotein M	-0.1925	0.117499	0.00749969	0.0374994	-0.1125	-0.6625	-0.382501	-0.0725002	0.3175	-0.132501	0.1475	-0.3325	-0.4825	-0.752501	-0.4825	-0.7625	Multiple_Complex	76936	alternative mRNA splicing, via spliceosome; mRNA splicing, via spliceosome; mRNA processing; RNA splicing; positive regulation of protein localization to nucleus; positive regulation of protein import		nucleotide binding; nucleic acid binding; RNA binding; protein domain specific binding; poly(A) RNA binding; calcium-dependent protein binding; protein antigen binding; antigen binding; protein binding	mRNA_processing_binding_Reactome	Multiple_Complex	0
TC1900000077.mm.2	9430020K01Rik	RIKEN cDNA 9430020K01 gene	0.16	0.0599995	0.15	-0.3	-0.28	-0.59	-0.2	-0.6	-0.110001	0.34	-0.37	0.139999	-0.0799999	-0.57	-0.81	-0.68	Multiple_Complex	240185	cell adhesion; biological_process	cell-cell junction; cell junction; adherens junction	molecular_function		Multiple_Complex	0
TC1300000278.mm.2	Mpv17	MpV17 mitochondrial inner membrane protein	0.00500011	0.115	0.00500011	0.0749998	0.485001	0.395	1.035	0.855	-0.305	0.255	0.115	-0.0649996	0.375	0.335001	0.385	0.635	Multiple_Complex	17527	mitochondrial genome maintenance; sensory perception of sound; glomerular basement membrane development; cellular response to reactive oxygen species; homeostatic process; inner ear development; reactive oxygen species metabolic process; regulation of reactive oxygen species metabolic process	mitochondrion; mitochondrial inner membrane; peroxisome; membrane; integral component of membrane			Multiple_Complex	0
TC0200003473.mm.2	Numbl	numb-like	0.2925	0.1925	1.6825	0.1925	-0.00749969	0.5625	0.0825005	0.0225	-0.1075	-0.0574999	-0.1575	0.3225	0.5825	0.1325	0.3425	0.4525	Multiple_Complex	18223	multicellular organismal development; nervous system development; neuroblast proliferation; axonogenesis; cytokine-mediated signaling pathway; protein metabolic process; lateral ventricle development; neuroblast division in subventricular zone; forebrain development; adherens junction organization; positive regulation of neurogenesis; positive regulation of dendrite morphogenesis	cytoplasm			Multiple_Complex	0
TSUnmapped00000031.mm.2	Sez6	seizure related gene 6	0.115	-0.0150003	-0.685	0.0349998	-0.965	-0.885	-0.885	-0.505	-0.165	0.0349998	-0.185	0.315	-1.205	-0.835	-1.115	-1.155	Multiple_Complex	20370	adult locomotory behavior; cerebellar Purkinje cell layer development; regulation of dendrite development; synapse maturation; excitatory postsynaptic potential; regulation of protein kinase C signaling; positive regulation of dendrite development; negative regulation of dendrite development	extracellular region; extracellular space; cytoplasm; endoplasmic reticulum; plasma membrane; membrane; integral component of membrane; cell junction; cell projection; neuronal cell body; dendritic spine; dendritic shaft; synapse; perinuclear region of cytoplasm; apical dendrite; dendrite	molecular_function		Multiple_Complex	0
TC0100001526.mm.2	Dgkg	diacylglycerol kinase, gamma	0.6525	0.2525	1.3925	0.00249958	0.2625	0.6425	0.952499	1.1725	-0.1875	-0.0475006	0.0124998	0.2225	0.6725	0.8225	0.7625	0.4225	Multiple_Complex	110197	protein kinase C-activating G-protein coupled receptor signaling pathway; phosphorylation; intracellular signal transduction; neuron development	plasma membrane; intracellular membrane-bounded organelle	nucleotide binding; diacylglycerol kinase activity; calcium ion binding; ATP binding; kinase activity; transferase activity; metal ion binding		Multiple_Complex	0
TC0500003733.mm.2	Pdzrn3	PDZ domain containing RING finger 3	0.184999	0.514999	0.424999	0.365	0.554999	0.894999	0.624999	0.334999	0.0349998	-0.0450001	-0.135	0.145	0.865	0.575	0.684999	0.615	Multiple_Complex	55983	neuromuscular junction development; protein ubiquitination	neuromuscular junction	ubiquitin-protein transferase activity; protein binding; zinc ion binding; UDP-N-acetylmuramoylalanyl-D-glutamyl-2,6-diaminopimelate-D-alanyl-D-alanine ligase activity; ligase activity; ribosomal S6-glutamic acid ligase activity; coenzyme F420-0 gamma-glutamyl ligase activity; coenzyme F420-2 alpha-glutamyl ligase activity; metal ion binding; ubiquitin protein ligase activity; protein-glycine lig…		Multiple_Complex	0
TC1700001673.mm.2	Kdr	kinase insert domain protein receptor	0.00250053	0.0925007	0.1925	0.3625	-0.1275	-0.3775	-0.2175	-0.867499	-0.1875	0.4825	-0.1875	-0.1075	-1.0875	-0.4175	-0.6075	-0.2175	Multiple_Complex	16542		extracellular region; nucleus; cytoplasm; endosome; early endosome; endoplasmic reticulum; Golgi apparatus; cytosol; plasma membrane; integral component of plasma membrane; external side of plasma membrane; cell surface; membrane; integral component of membrane; cell junction; cytoplasmic vesicle; neuron projection; neuronal cell body; membrane raft; cell periphery; sorting endosome; cytoplasmic …	nucleotide binding; protein kinase activity; protein tyrosine kinase activity; transmembrane receptor protein tyrosine kinase activity; vascular endothelial growth factor-activated receptor activity; integrin binding; protein binding; ATP binding; kinase activity; transferase activity; growth factor binding; vascular endothelial growth factor binding		Multiple_Complex	0
TC1100001587.mm.2	Arglu1; Mir7654	arginine and glutamate rich 1; microRNA 7654	0.285001	-0.145	0.295	0.085001	0.705001	1.125	0.785001	1.405	-0.315	-0.0249996	0.585001	-0.245	1.045	0.595	0.205001	0.175	Multiple_Complex	234023; 102465762	biological_process	nucleoplasm; mitochondrion; membrane; integral component of membrane	molecular_function; protein binding		Multiple_Complex	0
TC1900000916.mm.2	Phospho1; Zfp652	phosphatase, orphan 1; zinc finger protein 652	0.2325	0.1925	-0.3375	0.5125	0.502501	0.632501	0.6225	0.252501	0.0825005	-0.1275	-0.117499	0.1625	0.2625	0.1825	0.212501	0.2025	Multiple_Complex	237928; 268469	endochondral ossification; metabolic process; dephosphorylation; regulation of bone mineralization; bone mineralization involved in bone maturation; transcription, DNA-templated; regulation of transcription, DNA-templated; biological_process; protein dephosphorylation	proteinaceous extracellular matrix; extracellular membrane-bounded organelle; nucleus	pyrophosphatase activity; hydrolase activity; phosphatase activity; metal ion binding; phosphocholine phosphatase activity; phosphoethanolamine phosphatase activity; nucleic acid binding; DNA binding; protein binding		Multiple_Complex	0
TC1900001039.mm.2	Pabpn1	poly(A) binding protein, nuclear 1	-0.244999	-0.395	-1.155	-0.264999	-0.0649986	0.165001	0.285001	0.195001	0.165001	0.0550013	0.215001	-0.434999	-0.224999	0.0650005	0.385001	0.225001	Coding	54196	mRNA polyadenylation; mRNA processing; poly(A)+ mRNA export from nucleus	nucleus; cytoplasm; ribonucleoprotein complex; nuclear inclusion body	nucleotide binding; nucleic acid binding; RNA binding; poly(A) binding; protein self-association; poly(A) RNA binding; protein binding	mRNA_processing_binding_Reactome	Coding	0
TC1900001484.mm.2	Kcnk4	potassium channel, subfamily K, member 4	0.0350008	0.305	1.265	0.935	-0.125	0.315001	0.235001	0.105	-0.0749998	-0.295	-0.665	1.035	0.595	0.585	0.345	-0.0450001	Coding	16528	transport; ion transport; potassium ion transport; sensory perception of pain; stabilization of membrane potential; regulation of ion transmembrane transport; sensory perception of temperature stimulus; detection of mechanical stimulus involved in sensory perception of touch; cellular response to mechanical stimulus; cellular response to fatty acid; cellular response to alkaline pH; cellular resp…	plasma membrane; integral component of plasma membrane; membrane; integral component of membrane; potassium channel complex	voltage-gated ion channel activity; potassium channel activity; potassium ion leak channel activity; temperature-gated cation channel activity; mechanically-gated potassium channel activity		Coding	0
TC0200002837.mm.2	Suco	SUN domain containing ossification factor	-0.0825005	-0.212501	-0.132501	-0.4125	-0.342501	-0.5725	-0.4125	-0.302501	0.4275	-0.0625009	-0.1125	-0.252501	-0.482501	-0.712501	-0.5325	-0.5725	Multiple_Complex	226551	ossification; multicellular organismal development; positive regulation of collagen biosynthetic process; positive regulation of osteoblast differentiation; regulation of bone remodeling	endoplasmic reticulum; rough endoplasmic reticulum; membrane; integral component of membrane; rough endoplasmic reticulum membrane	molecular_function		Multiple_Complex	0
TC1000002632.mm.2	Gltscr1	glioma tumor suppressor candidate region gene 1	0.222499	0.352499	1.2625	0.0424995	0.182499	0.892499	0.412499	0.7125	0.1725	-0.527501	0.0524998	0.3025	0.602499	0.2925	0.8425	0.122499	Multiple_Complex	243842	biological_process	cellular_component	molecular_function; protein binding		Multiple_Complex	0
TC1900000645.mm.2	Fam205a2; Gm10600	family with sequence similarity 205, member A2; predicted gene 10600	0.58	0.45	1.13	0.400001	0.77	1.72	0.690001	2.17	-0.38	0.48	-0.61	0.51	2.25	1.61	1.61	0.320001	Coding	545611; 100042472		nucleus; membrane; integral component of membrane			Coding	0
TC0400003075.mm.2	Lin37	lin-37 homolog (C. elegans)	-0.3625	-0.3125	-1.9325	0.0174999	-1.0725	-0.8325	-0.9625	-1.1425	-0.1525	-0.0524998	0.4275	-0.2225	-1.2625	-0.5325	-0.6525	0.2875	Multiple_Complex	75660	cell cycle; biological_process	transcriptional repressor complex; cellular_component	molecular_function; protein binding		Multiple_Complex	0
TC1100004126.mm.2	Slc6a17	solute carrier family 6 (neurotransmitter transporter), member 17	0.7725	0.4125	0.7725	0.472501	0.7025	1.3825	-0.0174999	1.0025	0.432501	-0.227499	-0.3775	0.172501	1.3025	0.9925	0.5825	-0.227499	Multiple_Complex	229706		integral component of plasma membrane; synaptic vesicle; membrane; integral component of membrane; cell junction; cytoplasmic vesicle; synapse; cellular_component; synaptic vesicle membrane	neurotransmitter:sodium symporter activity; symporter activity; amino acid transmembrane transporter activity		Multiple_Complex	0
TC0100000422.mm.2	Ephx4	epoxide hydrolase 4	0.602499	0.532499	0.702499	0.812499	-0.0275002	0.142499	0.0124998	-0.307501	-0.377501	0.4725	-0.5675	0.4725	0.2625	0.1825	0.152499	0.1825	Coding	384214	cellular lipid metabolic process; biological_process	membrane; integral component of membrane; cellular_component	catalytic activity; epoxide hydrolase activity; hydrolase activity; molecular_function		Coding	0
TC0200004676.mm.2	Fam174b	family with sequence similarity 174, member B	-0.0750008	-0.0150003	-0.195001	0.374999	0.224999	0.654999	0.784999	0.0949993	-0.0250006	-0.315001	0.0649996	0.275	0.554999	0.714999	0.445	0.644999	Coding	100038347	biological_process	membrane; integral component of membrane; cellular_component; mitochondrion	molecular_function		Coding	0
TC1100002550.mm.2	Sufu	suppressor of fused homolog (Drosophila)	0.6625	0.6825	0.5025	0.5625	0.4325	0.9225	0.8025	0.7625	0.0124998	0.2725	-0.4475	0.1625	1.1625	0.832499	0.7325	0.0924997	Multiple_Complex	24069		nucleus; nucleoplasm; cytoplasm; cilium; primary cilium; cytosol	protein binding; beta-catenin binding; transcription factor binding; protein kinase binding		Multiple_Complex	0
TC1900001254.mm.2	Il1rapl2	interleukin 1 receptor accessory protein-like 2	0.5575	0.7575	0.9075	0.3275	0.3075	0.7675	0.0275002	0.9775	-0.5925	0.6975	-0.2025	0.0974998	0.957499	0.9175	0.5275	-0.1925	Multiple_Complex	60367	signal transduction; cytokine-mediated signaling pathway	membrane; integral component of membrane	interleukin-1, Type II, blocking receptor activity		Multiple_Complex	0
TC1900000428.mm.2	Snf8	SNF8, ESCRT-II complex subunit, homolog (S. cerevisiae)	0.445001	0.785	1.035	0.585	0.285	-0.0149994	0.085	0.115001	-0.335	0.0550003	-0.344999	0.625	0.555	0.335	0.775001	0.325001	Multiple_Complex	27681			protein C-terminus binding; transcription factor binding; channel regulator activity; protein homodimerization activity; protein N-terminus binding; protein binding		Multiple_Complex	0
TC0900000599.mm.2	Exoc2	exocyst complex component 2	0.0475006	0.0175009	0.0375004	-0.3325	-0.652499	-0.4625	-0.522499	-0.0524998	-0.0524998	0.317501	0.1975	-0.4625	-0.192499	-0.652499	-0.612499	-0.6725	Coding	66482	transport; exocytosis; Golgi to plasma membrane transport; protein transport; positive regulation of exocytosis; regulation of entry of bacterium into host cell; exocyst assembly	exocyst; membrane; intracellular membrane-bounded organelle; plasma membrane	Ral GTPase binding; protein kinase binding; protein N-terminus binding		Coding	0
TC0400003842.mm.2	Mir124a-1; Mir3078; Mir124a-1hg	microRNA 124a-1; microRNA 3078; Mir124-1 host gene (non-protein coding)	-0.0599995	0.0600004	0.0700006	0.23	-0.21	-0.34	-0.21	-0.42	0.0100002	0.179999	-0.24	0.0500002	-0.519999	-0.44	-0.61	-0.58	Multiple_Complex	387233; 100526520; 268755	cell morphogenesis; central nervous system development; regulation of gene expression; positive regulation of neuron projection development; positive regulation of exit from mitosis; gene silencing by miRNA; positive regulation of neuron differentiation; retinal cone cell development; axon extension; brain morphogenesis; positive regulation of neurogenesis; neuron apoptotic process; limb developm…	micro-ribonucleoprotein complex	mRNA binding		Multiple_Complex	0
TC0800001237.mm.2	Enpp4	ectonucleotide pyrophosphatase/phosphodiesterase 4	0.255001	0.545001	0.845	0.485001	0.165001	0.945001	1.035	1.115	0.185	-0.184999	0.0650005	-0.0649996	0.695001	0.505001	0.635	0.235001	Multiple_Complex	224794	blood coagulation; hemostasis; metabolic process; positive regulation of blood coagulation; purine ribonucleoside catabolic process	plasma membrane; membrane; integral component of membrane; extracellular exosome	catalytic activity; hydrolase activity; metal ion binding; bis(5'-adenosyl)-triphosphatase activity		Multiple_Complex	0
TC1300001878.mm.2	Clk4	CDC like kinase 4	-0.107499	-0.1375	-0.6275	-0.107499	0.022501	-0.2675	-0.2175	-0.657499	0.1525	-0.0874996	-0.00749969	-0.0574999	-0.687499	-0.5875	-0.617499	-0.237499	Multiple_Complex	12750	protein phosphorylation; phosphorylation; peptidyl-tyrosine phosphorylation; regulation of RNA splicing; protein autophosphorylation	nucleus		mRNA_processing_binding_Reactome	Multiple_Complex	0
TC0300002734.mm.2	Zfp318	zinc finger protein 318	-0.6375	-0.3875	-1.0075	-0.277499	0.0625	-0.00749969	0.1425	-0.0774994	-0.1075	0.0825005	0.382501	-0.3575	0.0525007	-0.0574999	-0.5075	0.502501	Multiple_Complex	57908	transcription, DNA-templated; regulation of transcription, DNA-templated; meiotic cell cycle	nucleus; nucleoplasm; cytoplasm	nucleic acid binding; zinc ion binding; metal ion binding		Multiple_Complex	0
TC0100002411.mm.2	Aida	axin interactor, dorsalization associated	0.415	0.224999	0.365	0.674999	0.605	0.615	0.485	0.445	0.115	-0.145	-0.495001	0.525	0.285	0.735	0.584999	0.565	Multiple_Complex	108909	multicellular organismal development; dorsal/ventral pattern formation; negative regulation of Wnt signaling pathway; regulation of protein homodimerization activity; negative regulation of JUN kinase activity; negative regulation of JNK cascade; determination of ventral identity; negative regulation of determination of dorsal identity	cytoplasm	protein binding; protein domain specific binding		Multiple_Complex	0
TC0200003106.mm.2	Klhl29	kelch-like 29	0.519999	0.27	0.49	0.41	0.0799999	1.04	0.349999	0.28	-0.29	0.21	-0.14	0.219999	1.01	0.55	0.41	0.219999	Multiple_Complex	208439	protein ubiquitination; biological_process	Cul3-RING ubiquitin ligase complex; cellular_component	ubiquitin-protein transferase activity; molecular_function		Multiple_Complex	0
TC0X00000929.mm.2	Hus1	Hus1 homolog (S. pombe)	0.0599995	0.129999	-1.16	0.37	0.65	1.26	0.669999	0.549999	-0.34	0.29	-0.21	0.259999	0.82	0.73	0.83	0.82	Multiple_Complex	15574		nucleus; nucleolus; cytoplasm; checkpoint clamp complex; site of double-strand break	protein binding		Multiple_Complex	0
TC1100001151.mm.2	Fxyd1	FXYD domain-containing ion transport regulator 1	-0.18	-0.23	-0.0300007	0.039999	-0.960001	-0.76	-1.35	-0.590001	0.4	0.349999	-0.200001	-0.550001	-0.960001	-1.03	-1.08	-1.06	Multiple_Complex	56188	transport; ion transport; chloride transport; positive regulation of organic acid transport; cytosolic calcium ion homeostasis; regulation of cardiac muscle cell contraction; regulation of cardiac muscle cell membrane potential; positive regulation of sodium ion export from cell; positive regulation of inorganic anion transmembrane transport; regulation of sodium ion transmembrane transporter act…	cytosol; plasma membrane; integral component of plasma membrane; caveola; membrane; integral component of membrane; chloride channel complex; sarcolemma; sodium:potassium-exchanging ATPase complex	ion channel activity; chloride channel activity; myosin binding; sodium channel regulator activity; ATPase binding; ion channel binding; protein binding		Multiple_Complex	0
TC1700000202.mm.2	Lmbrd2	LMBR1 domain containing 2	0.375	0.805	0.515	0.585	0.225	0.455	0.675	0.275	-0.125	-0.245	-0.145	0.515	0.995	0.585	0.815	1.005	Multiple_Complex	320506	biological_process	membrane; integral component of membrane	molecular_function		Multiple_Complex	0
TC0700000703.mm.2	Impad1	inositol monophosphatase domain containing 1	0.2275	-0.272501	0.1875	0.577499	0.0474997	-0.0925007	-0.1225	-0.1025	0.0275002	-0.0225	-0.2425	0.237499	0.737499	0.5675	0.5875	0.3575	Multiple_Complex	242291	skeletal system development; endochondral ossification; chondrocyte development; post-embryonic development; chondroitin sulfate metabolic process; embryonic digit morphogenesis; phosphatidylinositol phosphorylation; inositol biosynthetic process; dephosphorylation; protein dephosphorylation	cytoplasm; Golgi apparatus; membrane; integral component of membrane	magnesium ion binding; 3'-nucleotidase activity; 3'(2'),5'-bisphosphate nucleotidase activity; inositol monophosphate 1-phosphatase activity; hydrolase activity; metal ion binding; inositol monophosphate 3-phosphatase activity; inositol monophosphate 4-phosphatase activity; inositol monophosphate phosphatase activity		Multiple_Complex	0
TC1600001150.mm.2	Gm21887	predicted gene, 21887 [Source:MGI Symbol;Acc:MGI:5434051]	0.0249996	-0.0450001	0.795	-0.185	0.395	0.365	0.344999	0.665	-0.115001	-0.315001	0.0649996	0.365	0.295	0.525	0.504999	0.825	Coding						Coding	0
TC1100000464.mm.2	Syn1	synapsin I	-0.2	-0.32	-1.16	-0.440001	0.0799999	0.0900002	-0.0600004	0.26	0.0299997	-0.22	0.18	0.0100002	-0.14	0.28	0.65	0.139999	Coding	20964	neurotransmitter secretion; metabolic process; regulation of short-term neuronal synaptic plasticity	synaptonemal complex; cytosol; synaptic vesicle; postsynaptic density; axon; dendrite; synaptic vesicle membrane; terminal bouton; intracellular organelle; synapse; presynaptic active zone; Golgi apparatus; cell junction; myelin sheath	protein binding; protein dimerization activity; calcium-dependent protein binding; actin binding; catalytic activity; ATP binding; protein kinase binding		Coding	0
TC0800001481.mm.2	Tgfbr3l	transforming growth factor, beta receptor III-like	0.205	0.474999	-0.565001	-0.315001	1.085	1.585	1.595	1.585	0.315	-0.755	0.205	0.235	0.754999	1.295	1.065	0.825	Multiple_Complex	100044509	biological_process	cellular_component	molecular_function		Multiple_Complex	0
TC0800001915.mm.2	Gm17604	predicted gene, 17604 [Source:MGI Symbol;Acc:MGI:4937238]	-0.21	0.0599995	0.27	0.11	0.4	0.339999	0.12	0.41	0.169999	-0.17	-0.0800009	0.0799999	0.44	0.53	0.29	0.78	Coding						Coding	0
TC1600002136.mm.2	Plpp1	phospholipid phosphatase 1	-0.392499	-0.322499	-0.662499	0.00750065	-0.452499	-0.312499	-0.902499	-1.1325	-0.232499	0.0575008	0.3275	-0.152499	-0.402499	-0.642499	-0.352499	0.00750065	Coding	19012	protein dephosphorylation; lipid metabolic process; phospholipid metabolic process; diacylglycerol biosynthetic process; sphingosine metabolic process; ceramide metabolic process; signal transduction; sphingolipid biosynthetic process; phospholipid dephosphorylation	plasma membrane; integral component of plasma membrane; membrane; integral component of membrane	phosphatidate phosphatase activity; hydrolase activity; lipid phosphatase activity		Coding	0
TC0X00003007.mm.2	Bhlhe41	basic helix-loop-helix family, member e41	0.544999	0.365	0.204999	0.624999	-0.975	-0.555	-1.155	-0.405001	-0.105	0.145	-0.625001	0.584999	-0.0950003	-0.515	-0.355	-0.395	Multiple_Complex	79362	negative regulation of transcription from RNA polymerase II promoter; transcription, DNA-templated; regulation of transcription, DNA-templated; entrainment of circadian clock; negative regulation of myotube differentiation; negative regulation of transcription by competitive promoter binding; circadian regulation of gene expression; negative regulation of transcription, DNA-templated; rhythmic pr…	nucleus; transcriptional repressor complex; nucleoplasm	RNA polymerase II core promoter proximal region sequence-specific DNA binding; RNA polymerase II transcription factor activity, sequence-specific DNA binding; transcriptional repressor activity, RNA polymerase II core promoter proximal region sequence-specific binding; RNA polymerase II activating transcription factor binding; transcriptional repressor activity, RNA polymerase II transcription fa…		Multiple_Complex	0
TC0700003008.mm.2	Vasp	vasodilator-stimulated phosphoprotein	0.67	1	0.99	0.440001	0.66	1.71	1.08	2.04	-0.139999	-0.0199995	-0.0799999	0.24	1.77	1.63	1.67	0.89	Multiple_Complex	22323	neural tube closure; axon guidance; actin polymerization or depolymerization; actin cytoskeleton organization; positive regulation of actin filament polymerization; protein homotetramerization	cytoplasm; cytoskeleton; plasma membrane; bicellular tight junction; focal adhesion; membrane; lamellipodium; cell junction; filopodium; cell projection; extracellular exosome; cytosol; lamellipodium membrane; filopodium membrane	actin binding; protein binding; profilin binding; SH3 domain binding	Integrin-mediated_cell_adhesion_KEGG	Multiple_Complex	0
TC1100000965.mm.2	Trim37	tripartite motif-containing 37	-0.0574999	0.0424995	0.7225	-0.5675	-0.3275	-0.3475	-0.127501	-0.4575	-0.0675001	0.0524998	0.3825	-0.3675	-0.5975	-0.6075	-0.587501	-0.2675	Multiple_Complex	68729		intracellular; cytoplasm; peroxisome; cytosol; aggresome; ESC/E(Z) complex; perinuclear region of cytoplasm			Multiple_Complex	0
TC0200000438.mm.2	Vmn2r87	vomeronasal 2, receptor 87	-0.924999	-0.985	-3.165	-0.544999	-0.615	-0.794999	-0.414999	-0.684999	0.315001	-0.384999	0.335001	-0.264999	-1.195	-0.724999	-0.615	0.0250006	Coding	625131	signal transduction; G-protein coupled receptor signaling pathway; biological_process	cellular_component; plasma membrane; membrane; integral component of membrane	molecular_function; signal transducer activity; G-protein coupled receptor activity		Coding	0
TC0600001852.mm.2	Mbp	myelin basic protein	-0.607501	-0.627501	-1.0375	-0.127501	-0.2075	-0.7075	-0.277501	-0.4975	0.2525	-0.277501	0.322499	-0.297501	-0.777501	-0.607501	-0.7475	0.0924997	Multiple_Complex	17196	central nervous system development; response to toxic substance; myelination; membrane organization; substantia nigra development		protease binding; structural constituent of myelin sheath; protein binding	MAPK_Cascade	Multiple_Complex	0
TC1900000495.mm.2	Tnnt1	troponin T1, skeletal, slow	0.224999	0.155	0.204999	0.164999	0.355	0.464999	0.285	0.874999	-0.185	-0.175	0.0149994	0.344999	0.575	0.825	0.294999	0.414999	Multiple_Complex	21955		troponin complex	tropomyosin binding; troponin T binding; protein binding	Striated_muscle_contraction	Multiple_Complex	0
TC0X00003339.mm.2	Tm6sf1	transmembrane 6 superfamily member 1	0.0275002	-0.0724998	1.3375	0.5575	0.4175	0.5175	0.4875	0.4675	-0.8725	0.2975	-0.5225	1.0975	1.4075	1.0675	0.2575	1.2575	Multiple_Complex	107769		lysosome; lysosomal membrane; membrane; integral component of membrane			Multiple_Complex	0
TC0600002305.mm.2	Iars	isoleucine-tRNA synthetase	-0.17	0.62	0.16	0.14	0.46	1.22	1.45	0.89	-0.14	0.11	-0.0600004	0.0900002	0.68	0.94	1.14	0.65	Multiple_Complex	105148	osteoblast differentiation; translation; tRNA aminoacylation for protein translation; isoleucyl-tRNA aminoacylation; regulation of translational fidelity	nucleoplasm; cytoplasm; cytosol; membrane; extracellular exosome	nucleotide binding; aminoacyl-tRNA editing activity; aminoacyl-tRNA ligase activity; isoleucine-tRNA ligase activity; ATP binding; ligase activity; GTPase binding; protein binding		Multiple_Complex	0
TC0400004158.mm.2	Slc9a5	solute carrier family 9 (sodium/hydrogen exchanger), member 5	-0.0299997	-0.0599995	-0.04	0.29	0.660001	0.42	0.650001	0.56	0.23	-0.74	-0.00999928	0.52	0.150001	0.22	0.56	-0.12	Coding	277973	sodium ion transport; proton transport; sodium ion transmembrane transport; transport; ion transport; cation transport; regulation of pH; transmembrane transport; hydrogen ion transmembrane transport	cellular_component; membrane; integral component of membrane	sodium:proton antiporter activity; antiporter activity; solute:proton antiporter activity		Coding	0
TC1300002776.mm.2	Capns1	calpain, small subunit 1	0.2825	0.3125	0.3925	0.4825	0.2325	0.5625	0.1925	0.7325	0.0524998	-0.1375	-0.3375	0.422501	0.4125	0.8225	0.5225	0.6425	Multiple_Complex	12336	proteolysis	cytoplasm; cytosol; plasma membrane; membrane; extracellular exosome	calcium-dependent cysteine-type endopeptidase activity; calcium ion binding; metal ion binding; protein heterodimerization activity; protein binding	Integrin-mediated_cell_adhesion_KEGG	Multiple_Complex	0
TC0300000787.mm.2	Stx1a	syntaxin 1A (brain)	0.0675001	0.0675001	0.137501	0.3475	1.1775	1.2275	1.7875	1.1675	0.0775003	-0.3525	0.427501	-0.1525	0.9775	1.0975	1.2175	1.6075	Multiple_Complex	20907					Multiple_Complex	0
TC1000002541.mm.2	Hnrnpll	heterogeneous nuclear ribonucleoprotein L-like	0.767501	0.4075	-0.0124998	0.1975	0.6075	1.1375	0.8675	1.6975	0.2375	-0.532499	-0.122499	0.4175	1.2075	0.8675	0.977501	0.6475	Multiple_Complex	72692	mRNA processing; positive regulation of RNA splicing	nucleus; membrane; ribonucleoprotein complex	nucleotide binding; nucleic acid binding; RNA binding; mRNA binding; poly(A) RNA binding; protein binding	mRNA_processing_binding_Reactome	Multiple_Complex	0
TC0200000404.mm.2	Gm10563	predicted gene 10563 [Source:MGI Symbol;Acc:MGI:3642630]	-0.565	-0.594999	-0.625	0.0950003	-0.385	-0.565	-0.485	-0.975	0.105	-0.0149994	-0.0949993	0.00500011	-0.385	0.0550003	-0.304999	0.205	Coding		biological_process	cellular_component	molecular_function		Coding	0
TC0100000697.mm.2	Nabp2	nucleic acid binding protein 2	-0.27	-0.440001	-2.09	-0.0200005	-0.1	0.159999	-0.120001	-0.240001	0.179999	-0.240001	0.19	-0.130001	0.0499992	0.319999	0.489999	0.679999	Multiple_Complex	69917		nucleus; nucleoplasm; cytoplasm; SOSS complex	nucleic acid binding; DNA binding; single-stranded DNA binding; protein binding		Multiple_Complex	0
TC1700001132.mm.2	Pcsk1	proprotein convertase subtilisin/kexin type 1	0.155001	0.315001	0.475001	0.335001	0.445001	0.415001	0.465001	0.305001	-0.0949993	-0.474999	0.0650005	0.505001	0.435001	0.205001	0.585001	1.065	Multiple_Complex	18548	proteolysis; protein processing; peptide hormone processing; peptide biosynthetic process	extracellular space; cytoplasmic vesicle; endoplasmic reticulum lumen; Golgi apparatus; transport vesicle; secretory granule lumen	endopeptidase activity; serine-type endopeptidase activity; peptidase activity; serine-type peptidase activity; hydrolase activity		Multiple_Complex	0
TC0200004376.mm.2	Nsun3	NOL1/NOP2/Sun domain family member 3	0.1675	-0.2325	0.237499	0.287499	0.787499	1.2875	0.8975	1.4075	-0.0325003	-0.1925	-0.00250053	0.2275	1.3175	1.2275	1.3975	0.707499	Multiple_Complex	106338	rRNA methylation; methylation; biological_process	mitochondrial large ribosomal subunit; cellular_component			Multiple_Complex	0
TC0800001682.mm.2	Tceal3	transcription elongation factor A (SII)-like 3	0.63	0.76	0.71	0.12	0.190001	0.22	0.22	0.89	-0.309999	0.27	-0.26	0.3	0.92	0.54	-0.139999	0.27	Multiple_Complex	594844	regulation of transcription from RNA polymerase II promoter; biological_process	nucleus; cellular_component	WW domain binding; molecular_function		Multiple_Complex	0
TC0200002291.mm.2	Srp19	signal recognition particle 19	-0.00250053	0.0675001	-0.3425	-0.0425005	0.747499	0.2075	0.3475	0.707499	0.2175	-0.0825005	0.1075	-0.2425	0.3475	-0.0425005	0.2875	-0.1025	Multiple_Complex	66384	SRP-dependent cotranslational protein targeting to membrane; response to drug	nucleus; nucleoplasm; nucleolus; cytoplasm; mitochondrion; signal recognition particle, endoplasmic reticulum targeting; ribonucleoprotein complex; signal recognition particle	RNA binding; 7S RNA binding; poly(A) RNA binding	mRNA_processing_binding_Reactome	Multiple_Complex	0
TC1500002154.mm.2	Gm9396	predicted gene 9396 [Source:MGI Symbol;Acc:MGI:3645563]	0.0425005	-0.0474997	-0.107499	0.472501	0.222501	0.2425	0.262501	0.3325	-0.2975	0.1925	-0.1675	0.2725	0.592501	0.5225	0.422501	0.502501	Coding						Coding	0
TC1100002515.mm.2	Gm10597	predicted gene 10597	0.0349998	-0.0250006	0.865	0.0249996	0.325	0.224999	0.535	0.264999	0.224999	-0.295	-0.105	0.175	0.315	0.684999	0.395	0.764999	Coding						Coding	0
TC0900002450.mm.2	Spcs1	signal peptidase complex subunit 1 homolog (S. cerevisiae)	-0.304999	-0.184999	-0.344999	-0.184999	-0.355	-0.775	-0.545	-0.995	0.195	0.0650005	0.165001	-0.424999	-1.115	-0.985	-1.035	-0.545	Multiple_Complex	69019	signal peptide processing; proteolysis; protein targeting to ER; biological_process	intracellular; cell; endoplasmic reticulum; signal peptidase complex; membrane; integral component of membrane; integral component of endoplasmic reticulum membrane; intracellular membrane-bounded organelle; endoplasmic reticulum membrane; organelle membrane	peptidase activity; cysteine-type peptidase activity; hydrolase activity; ribosome binding		Multiple_Complex	0
TC1600000195.mm.2	Eogt	EGF domain-specific O-linked N-acetylglucosamine (GlcNAc) transferase	0.2575	0.0275002	0.2975	-0.7225	-0.3925	-0.9725	-0.9225	-0.2725	0.0474997	-0.4325	0.2175	0.1675	-1.1625	-0.3725	-0.4225	-0.2125	Multiple_Complex	101351	protein O-linked glycosylation; metabolic process	endoplasmic reticulum; cellular_component; endoplasmic reticulum lumen	protein N-acetylglucosaminyltransferase activity; transferase activity; transferase activity, transferring glycosyl groups		Multiple_Complex	0
TC0800000516.mm.2	Ablim2	actin-binding LIM protein 2	-0.465	-0.785	-2.155	-0.325	0.0249996	-0.195	-0.00500011	-0.205	0.085	-0.205	0.425	-0.305	-0.195	-0.105	0.165	0.615	Multiple_Complex	231148	transcription, DNA-templated; cytoskeleton organization; actin cytoskeleton organization; positive regulation of transcription from RNA polymerase II promoter	cytoplasm; actin cytoskeleton; myofibril	actin binding; zinc ion binding; metal ion binding; molecular_function		Multiple_Complex	0
TC0800002799.mm.2	Sgtb	small glutamine-rich tetratricopeptide repeat (TPR)-containing, beta	0.272499	0.0224991	-0.987501	0.402499	0.442499	0.642499	0.642499	-0.257501	-0.0475006	0.1725	-0.127501	0.00249958	0.482499	0.342499	0.702499	0.772499	Coding	218544	biological_process	cellular_component	protein homodimerization activity; protein heterodimerization activity		Coding	0
TC0100000561.mm.2	Egln2	egl-9 family hypoxia-inducible factor 2	0.00249958	0.1725	0.5425	0.452499	0.362499	0.5425	0.652499	-0.2075	-0.0475006	0.102499	-0.2375	0.1825	0.7225	0.572499	0.2925	0.862499	Multiple_Complex	112406	response to hypoxia; peptidyl-proline hydroxylation to 4-hydroxy-L-proline; regulation of neuron apoptotic process; cell redox homeostasis; positive regulation of protein catabolic process; oxidation-reduction process	nucleus; nucleoplasm; cytosol	iron ion binding; oxidoreductase activity; oxidoreductase activity, acting on paired donors, with incorporation or reduction of molecular oxygen; oxidoreductase activity, acting on paired donors, with incorporation or reduction of molecular oxygen, 2-oxoglutarate as one donor, and incorporation of one atom each of oxygen into both donors; oxygen sensor activity; L-ascorbic acid binding; peptidyl-…		Multiple_Complex	0
TC1200001869.mm.2	Tubb4a	tubulin, beta 4A class IVA	-0.255	-0.295	0.415	-0.395	0.435	0.785	0.675	0.705	-0.125	-0.185	0.635	-0.325	0.625	0.745	1.005	0.845	Coding	22153	microtubule-based process; cell projection organization; protein polymerization; metabolic process	nucleus; cytoplasm; cytoskeleton; microtubule; cilium; internode region of axon; cell projection; neuronal cell body; myelin sheath; protein complex; extracellular exosome	nucleotide binding; GTPase activity; structural constituent of cytoskeleton; GTP binding; protein binding	Circadian_Exercise	Coding	0
TC0700004075.mm.2	Selplg	selectin, platelet (p-selectin) ligand	0.580001	-0.0899992	-1.01	0.0200005	0.77	0.93	0.780001	0.610001	0.0700006	-0.61	-0.0699997	0.610001	0.540001	0.610001	0.76	0.740001	Multiple_Complex	20345	cell adhesion; leukocyte tethering or rolling; leukocyte adhesive activation; cellular response to interleukin-6	uropod; plasma membrane; membrane; integral component of membrane	protein binding; carbohydrate binding		Multiple_Complex	0
TC1800000577.mm.2	Gm17428	predicted gene, 17428 [Source:MGI Symbol;Acc:MGI:4937062]	0.22	0.32	-0.0900002	0.53	0.839999	0.98	0.329999	0.00999975	-0.11	0.14	-0.0900002	0.0599995	0.809999	0.98	0.54	0.74	Coding						Coding	0
TC0X00000190.mm.2	Gm12394	predicted gene 12394 [Source:MGI Symbol;Acc:MGI:3649790]	-0.3625	-0.3225	-0.0424995	0.0974998	0.5675	0.7475	1.0175	0.337501	0.0375004	-0.0625	-0.1025	0.127501	0.5275	0.8275	0.9075	1.1275	Coding		biological_process	cellular_component	molecular_function		Coding	0
TC0700004126.mm.2	Lrrc42	leucine rich repeat containing 42	0.215	-0.0349998	-1.525	0.525001	0.535001	0.535001	0.415001	0.0950003	0.235001	-0.325	-0.724999	0.815001	0.745001	0.795001	0.625001	0.675	Multiple_Complex	77809	biological_process	cellular_component	molecular_function		Multiple_Complex	0
TC0500000334.mm.2	Wdr83os	WD repeat domain 83 opposite strand	0.495	-0.0150003	-0.205	0.505	-0.835	-0.00500011	-0.185	-0.305	0.195	0.195	-0.385	-0.00500011	-0.895	-0.345	-0.245	-0.715	Multiple_Complex	414077	biological_process	membrane; integral component of membrane; cellular_component	molecular_function		Multiple_Complex	0
TC0700001437.mm.2	Rtcb	RNA 2,3-cyclic phosphate and 5-OH ligase; RNA 2',3'-cyclic phosphate and 5'-OH ligase	0.375	0.845	-0.304999	0.435	0.755	0.805	1.215	0.385	-0.135	-0.0549994	0.125	0.0650005	0.465	0.575	0.615	0.515	Multiple_Complex	28088	in utero embryonic development; placenta development; tRNA splicing, via endonucleolytic cleavage and ligation; RNA processing; tRNA processing	nucleus; nuclear envelope; cytoplasm; endoplasmic reticulum membrane; tRNA-splicing ligase complex	nucleotide binding; RNA ligase (ATP) activity; ATP binding; RNA ligase activity; ligase activity; vinculin binding; poly(A) RNA binding; metal ion binding; protein binding		Multiple_Complex	0
TC0100001678.mm.2	Fam63b	family with sequence similarity 63, member B	-0.385	-0.0250006	-1.885	-0.275001	-0.445001	0.105	-0.655001	-0.265	-0.00500107	-0.185	0.0949993	0.0949993	-0.255001	-0.275001	-0.125001	0.264999	Multiple_Complex	235461	biological_process	nucleoplasm; membrane; integral component of membrane	molecular_function		Multiple_Complex	0
TC0600001442.mm.2	Rbms3	RNA binding motif, single stranded interacting protein	-1.3225	-1.5025	-0.4025	-0.8625	0.5675	-0.0825005	0.5475	-0.1225	0.3175	-0.4525	1.1775	-1.0425	-0.6825	-0.1225	-0.3825	0.6975	Multiple_Complex	207181	positive regulation of translation	cytoplasm	nucleotide binding; nucleic acid binding; RNA binding; mRNA 3'-UTR binding	mRNA_processing_binding_Reactome	Multiple_Complex	0
TC0800003031.mm.2	Gas2l1	growth arrest-specific 2 like 1	0.295	0.425	0.635	-0.0450001	-1.065	-0.475	-0.485001	-0.325	-0.365	0.275	0.00500011	0.085	-0.865	-0.815001	-1.045	-0.605001	Multiple_Complex	78926		stress fiber; cytoplasm; cytoskeleton; microtubule	microtubule binding; cytoskeletal adaptor activity; thyroid hormone receptor binding		Multiple_Complex	0
TC1500002336.mm.2	Nrg3	neuregulin 3	0.127501	0.177501	0.1575	0.1175	-0.2625	-0.6525	-0.5025	-0.1525	-0.0424995	-0.0225	0.0275002	0.0375004	-0.5925	-0.4825	-0.7125	-0.622499	Multiple_Complex	18183	pattern specification process; chemorepulsion involved in interneuron migration from the subpallium to the cortex; mammary gland development; intracellular signal transduction; mammary placode formation; negative regulation of neuron migration; embryo development	extracellular region; extracellular space; plasma membrane; membrane; integral component of membrane; intracellular	receptor binding; protein binding; growth factor activity; chemorepellent activity		Multiple_Complex	0
TC0500003481.mm.2	Grhpr	glyoxylate reductase/hydroxypyruvate reductase	0.7025	0.6225	0.772501	0.602501	0.0825005	0.432501	-0.1675	0.422501	0.172501	-0.1275	-0.717499	0.672501	0.562501	0.472501	0.1225	-0.0374994	Multiple_Complex	76238	excretion; metabolic process; dicarboxylic acid metabolic process; protein oligomerization; oxidation-reduction process	cytoplasm; cytosol; extracellular exosome	glycerate dehydrogenase activity; oxidoreductase activity; oxidoreductase activity, acting on the CH-OH group of donors, NAD or NADP as acceptor; hydroxypyruvate reductase activity; glyoxylate reductase (NADP) activity; carboxylic acid binding; protein homodimerization activity; NADP binding; NAD binding; NADPH binding		Multiple_Complex	0
TC0300003150.mm.2	Anxa5	annexin A5	-0.3725	-0.3125	1.1375	-0.7425	-0.6925	-0.6225	-0.4525	-0.5725	0.0374994	0.0974998	-0.0225	-0.1125	-0.6125	-0.552501	-0.552501	-0.252501	Coding	11747	positive regulation of defense response to virus by host; blood coagulation; hemostasis; response to organic substance; negative regulation of blood coagulation; positive regulation of apoptotic process; negative regulation of coagulation; protein homooligomerization; response to calcium ion; calcium ion transmembrane transport; cellular response to gonadotropin-releasing hormone; mitophagy in re…	extracellular space; intracellular; nucleus; cytoplasm; endoplasmic reticulum; cytosol; plasma membrane; focal adhesion; synaptic vesicle; external side of plasma membrane; intercalated disc; membrane; Z disc; dendrite; sarcolemma; cell projection; neuronal cell body; perikaryon; axon terminus; extracellular exosome; endothelial microparticle	calcium-transporting ATPase activity; calcium ion binding; protein binding; calcium-dependent phospholipid binding; peptide hormone binding; receptor tyrosine kinase binding	Prostaglandin_synthesis_regulation	Coding	0
TC0700002158.mm.2	Spred3	sprouty-related, EVH1 domain containing 3	-0.617499	-0.407499	-1.1675	-0.4475	0.7325	0.8225	0.962501	0.3225	-0.2275	-0.0774994	0.4425	-0.1375	0.2925	0.7225	0.592501	1.1925	Multiple_Complex	101809	inactivation of MAPK activity; multicellular organismal development; regulation of signal transduction	plasma membrane; membrane	stem cell factor receptor binding		Multiple_Complex	0
TC1500000695.mm.2	Taf9; Ak6	TAF9 RNA polymerase II, TATA box binding protein (TBP)-associated factor; adenylate kinase 6	0.062499	0.0324993	-0.197501	0.1325	0.322499	0.392499	0.602499	0.152499	0.2525	-0.0775003	-0.217501	0.0424995	0.7525	0.162499	0.692499	0.742499	Coding	108143; 102216272	positive regulation of cell growth; negative regulation of proteasomal ubiquitin-dependent protein catabolic process; negative regulation of apoptotic process; histone H3 acetylation; positive regulation of transcription from RNA polymerase II promoter; protein stabilization; positive regulation of response to cytokine stimulus; response to interleukin-1; phosphorylation; nucleotide phosphorylati…	PCAF complex; nucleus; nucleoplasm; transcription factor TFIID complex; STAGA complex; transcription factor TFTC complex; pre-snoRNP complex; MLL1 complex; nucleolus; Cajal body; membrane	p53 binding; DNA binding; transcription coactivator activity; histone acetyltransferase activity; activating transcription factor binding; transcription regulatory region DNA binding; C2H2 zinc finger domain binding; nucleotide binding; adenylate kinase activity; ATP binding; kinase activity; transferase activity; ATPase activity; protein heterodimerization activity	RNA_transcription_Reactome	Coding	0
TC1100004204.mm.2	Kcnj16	potassium inwardly-rectifying channel, subfamily J, member 16	0.0175009	0.177501	0.147501	0.0575008	0.4575	0.467501	0.667501	1.1175	0.0975008	-0.0524998	-0.102499	0.0575008	0.517501	0.337501	0.347501	0.3675	Coding	16517	transport; ion transport; potassium ion transport; potassium ion import; regulation of ion transmembrane transport; cellular potassium ion transport	plasma membrane; integral component of plasma membrane; membrane; integral component of membrane	inward rectifier potassium channel activity; voltage-gated ion channel activity; protein binding		Coding	0
TC0700003823.mm.2	Rragd	Ras-related GTP binding D	0.565001	0.365	2.905	0.495	0.0550003	0.185	0.195	0.265	-0.115	-0.135	-0.665	0.915	0.445	0.385	0.395	0.345	Multiple_Complex	52187	cellular response to starvation; regulation of autophagy; positive regulation of TOR signaling; cellular response to amino acid stimulus; biological_process	nucleus; cytoplasm; lysosome; EGO complex; Gtr1-Gtr2 GTPase complex	nucleotide binding; GTPase activity; GTP binding; protein heterodimerization activity; protein binding		Multiple_Complex	0
TC1100004100.mm.2	Ttpal	tocopherol (alpha) transfer protein-like	0.162499	0.0325003	0.6525	-0.1175	-0.6975	-0.2475	-0.6475	-0.4875	-0.1675	0.1025	-0.3175	0.3825	0.0325003	-0.3075	-0.2875	-0.5775	Multiple_Complex	76080	transport; biological_process	intracellular; membrane	transporter activity; molecular_function		Multiple_Complex	0
TC0500001106.mm.2	B3galt2	UDP-Gal:betaGlcNAc beta 1,3-galactosyltransferase, polypeptide 2	0.56	0.0900011	0.620001	0.48	0.730001	0.760001	0.460001	0.780001	0.0300007	-0.349999	-0.299999	0.620001	1.21	0.940001	0.730001	0.660001	Multiple_Complex	26878	protein glycosylation; oligosaccharide biosynthetic process	Golgi apparatus; membrane; integral component of membrane; Golgi membrane; cellular_component	alpha-1,6-mannosyltransferase activity; alpha-1,2-mannosyltransferase activity; mannosyltransferase activity; alpha-1,3-mannosyltransferase activity; alpha-1,3-galactosyltransferase activity; UDP-glucose:glycoprotein glucosyltransferase activity; glycolipid mannosyltransferase activity; oligosaccharyl transferase activity; dolichyl-phosphate-glucose-glycolipid alpha-glucosyltransferase activity; …		Multiple_Complex	0
[truncated: 2,305 more rows]

## Sheet: x1.7Up  WT(PCP) vs WT(Saline) 
MeasurementID	Gene Symbol	Description	Kpna1 KO(Saline)	Kpna1 KO(Saline)	Kpna1 KO(Saline)	Kpna1 KO(Saline)	Kpna1 KO(PCP)	Kpna1 KO(PCP)	Kpna1 KO(PCP)	Kpna1 KO(PCP)	Kpna1 WT(Saline)	Kpna1 WT(Saline)	Kpna1 WT(Saline)	Kpna1 WT(Saline)	Kpna1 WT(PCP)	Kpna1 WT(PCP)	Kpna1 WT(PCP)	Kpna1 WT(PCP)	P-Value	Fold Change	Entrez ID
[truncated: 378 more rows]

[truncated: 7 more sheets: x1.7Dn  WT(PCP) vs WT(Saline) , x1.7Up  KO(PCP) vs KO(Saline) , x1.7Dn  KO(PCP) vs KO(Saline), x1.7Up  KO(Sal) vs WT(Sal) , x1.7Dn  KO(Sal) vs WT(Sal) , x1.7Up  KO(PCP) vs WT(PCP) , x1.7Dn  KO(PCP) vs WT(PCP) ]
